# Supplementary material for: New insights in the composition of extracellular vesicles from pancreatic cancer cells: implications for biomarkers and functions
Source: Proteome Sci. 2014 Nov 18;12:50. doi: 10.1186/s12953-014-0050-5 (PMC4251850; doi:10.1186/s12953-014-0050-5)
Supplement: Additional file 2: — Extended tables of mass spec data as an excel file. [file 12953_2014_50_MOESM2_ESM.xlsx]

## Sheet:  information about datasheets
sheet number	Sheet name	content	data number
2	Data Compilation	compilation of mass spec data of Paca44 samples, Panc1 Evs and Secretome, HPDE EV and Secretome with database entries of vesiclepedia, exocarta (download 2013)	4096
3	Paca44_data_VP&EC	compilation of Paca44 mass spec data includes sum of peptides measured and fold changes merged with database entries of vesiclepedia (VP), exocarta (EC) (both downloaded 2013)	1854
4	Paca EPCAM enriched	compilation of proteins filtered by FC Epcam affi /crude >1.3 and FC Epcam affi*7.5/secr >3 and Top 50 of Epcam affi number of peptides	396
5	Paca44 EVbased VP&EC&Panc&HPDE	protein accessions of PACA44 EV samples (crude or affinity purified) merged with mass spec data of Panc1 and HPDE secretome and EVs	872
6	Panc1 affi crude Evs secr	protein accessions of Panc1 EV samples merged and mass spec data of Panc1 secretome	1019
7	EV crude Paca44	compilation of mass spec data of crude EV samples of Paca44	628	raw data
8	EPCAM affi Paca44	compilation of mass spec data of TACSTD1/EPCAM affinity purified samples of Paca44	477	raw data
9	Secretome Paca44	compilation of mass spec data of secretome samples of Paca44	1312	raw data
10	1_Panc1 EPCAM affi EVs	compilation of mass spec data of TACSTD1/EPCAM affinity purified samples of Panc1	413	raw data
11	2_Panc1 MFGE8 EVs	compilation of mass spec data of MFGE8 affinity purified samples of Panc1	292	raw data
12	3_Panc1 EVs crude	compilation of mass spec data of 0.5 µg crude EV samples of Panc1	508	raw data
13	4_Panc1 EVs crude	compilation of mass spec data of 1.5 µg crude EV samples of Panc1	749	raw data
14	Panc1 secretome	compilation of mass spec data of 30 µg secretome samples of Panc1	1187	raw data
15	Panc1 Lysate	compilation of mass spec data of 30 µg lysate samples of Panc1	1568	raw data
16	crude EV 30µg Panc1	compilation of mass spec data of 30 µg crude EV samples of Panc1	1941	raw data
17	secretome HPDE	compilation of mass spec data of 30 µg secretome samples of human pancreatic ductal epithelial cells HPDE	1046	raw data
18	crude EVs 30µg HPDE	compilation of mass spec data of 30 µg crude EV samples of human pancreatic ductal epithelial cells HPDE	1346	raw data

## Sheet: 2_data compilation 
ID1	IPI all plus	IPI all plus	Paca_prot_acc	GS Paca	GS Paca44 EVs	Paca44 SECR peptides	Paca EPCAM affi EVs peptides (em)	Paca crude EVs peptides (km)	Paca versus Vesiclpedia_human protGS_ download 20062013	Paca versus EXOCARTA GS DOWNLOAD 20062014	IPI Panc1 affi or crude	Panc1 GS affi or crude Evs	description Panc1 Affi or crude	Epcam affi EVs Panc1 peptides	MFGE8 affi EVs Panc1 peptides	crude EVs 0.5 µg Panc1 peptides	crude EVs 1.5 µg Panc1 peptides	Panc1 Affi or crude EVs versus Vesiclpedia_human GS_ dl 20062013	Panc1 Affi or crude EVs versus EXOCARTA GS dl 20062014	IPI Panc1 or HPDE 30µg samples	Gene symbol Panc1 or HPDE 30µg samples	EV 30µg crude Panc_peptides	EV 30µg crude HPDE_peptides	in Panc1 or HPDE crude 30µg EVs	Panc1_SECR peptides	HPDE_SECR peptides	HPDE or Panc versus human Vesiclepedia june2013	HPDE or Panc versus Exocarta june2013
2787	IPI00022048	PTGFRN	IPI00022048	PTGFRN	PTGFRN		1		PTGFRN	PTGFRN										IPI00022048	PTGFRN		51	1		1	PTGFRN	PTGFRN
767	IPI00025418	COL7A1																		IPI00025418	COL7A1		24	1		1	COL7A1	COL7A1
3122	IPI00217030	RPS4X									IPI00217030	RPS4X	40S ribosomal protein S4, X isoform;				1	RPS4X	RPS4X	IPI00217030	RPS4X	72	15	2	10	1	RPS4X	RPS4X
1865	IPI00023845	KLK6	IPI00023845	KLK6	KLK6	453		24	KLK6											IPI00023845	KLK6					2	KLK6
869	IPI00011229	CTSD	IPI00011229	CTSD	CTSD	381		1	CTSD	CTSD	IPI00011229	CTSD	Cathepsin D; DE RecName: Full=Cathepsin D light chain; DE RecName: Full=Cathepsin D heavy chain;	3	3	2	3	CTSD	CTSD	IPI00011229	CTSD	17	23	2	182	135	CTSD	CTSD
392	IPI00218042	BMP1																		IPI00218042	BMP1		9	1		1
61	IPI00303207	ABCE1																		IPI00303207	ABCE1	6	8	2		1
456	IPI00783987	C3	IPI00783987	C3	C3	360	7	228	C3	C3	IPI00783987	C3	Complement C3; DE RecName: Full=Complement C3 beta chain; DE RecName: Full=Complement C3 alpha chain; DE RecName: Full=C3a anaphylatoxin; DE RecName: Full=Complement C3b alpha' chain; DE RecName: Full=Complement C3c			1		C3	C3	IPI00783987	C3		36	1		48	C3	C3
1290	IPI00329327	FRAS1	IPI00329327	FRAS1		345														IPI00329327	FRAS1					16
1305	IPI00893729	FTL																		IPI00893729	FTL	10	7	2	4	1	FTL	FTL
1288	IPI00455316	FRAS1	IPI00455316	FRAS1		334														IPI00455316	FRAS1					18
2735	IPI00027933	PSMB10	IPI00027933	PSMB10	PSMB10			2	PSMB10	PSMB10										IPI00027933	PSMB10		5	1		1	PSMB10	PSMB10
2609	IPI00291093	POLR2E																		IPI00291093	POLR2E		4	1		1	POLR2E
1946	IPI00023673	LGALS3BP	IPI00023673	LGALS3BP	LGALS3BP	304	43	314	LGALS3BP	LGALS3BP	IPI00023673	LGALS3BP	Galectin-3-binding protein;			49	64	LGALS3BP	LGALS3BP	IPI00023673	LGALS3BP	245	484	2	142	78	LGALS3BP	LGALS3BP
1489	IPI00021808	HARS																		IPI00021808	HARS		3	1		1
3587	IPI00018219	TGFBI	IPI00018219	TGFBI	TGFBI	296	2	9	TGFBI	TGFBI										IPI00018219	TGFBI	121	98	2	90	95	TGFBI	TGFBI
132	IPI00374563	AGRN	IPI00374563	AGRN	AGRN	280		71	AGRN	AGRN	IPI00374563	AGRN	Agrin;			68	83	AGRN	AGRN	IPI00374563	AGRN	353	844	2	475	940	AGRN	AGRN
162	IPI00015102	ALCAM	IPI00015102	ALCAM	ALCAM	242		3	ALCAM	ALCAM	IPI00015102	ALCAM	CD166 antigen;				1	ALCAM	ALCAM	IPI00015102	ALCAM	2		1			ALCAM	ALCAM
1664	IPI00024284	HSPG2	IPI00024284	HSPG2		241			HSPG2	HSPG2	IPI00024284	HSPG2	Basement membrane-specific heparan sulfate proteoglycan core protein; DE RecName: Full=Endorepellin; DE RecName: Full=LG3 peptide;			358	409	HSPG2	HSPG2	IPI00024284	HSPG2	1962	598	2	1231	418	HSPG2	HSPG2
1215	IPI00031411	FAT	IPI00031411	FAT1	FAT1	210		4	FAT1	FAT1	IPI00031411	FAT1	507 KDA PROTEIN.			5	11	FAT1	FAT1	IPI00031411	FAT	105	12	2	232	39
680	IPI00025974	CHMP4B	IPI00025974	CHMP4B	CHMP4B		2		CHMP4B	CHMP4B	IPI00025974	CHMP4B	Charged multivesicular body protein 4b;	2		5	6	CHMP4B	CHMP4B	IPI00025974	CHMP4B	7	1	2		1	CHMP4B	CHMP4B
813	IPI00301395	CPVL																		IPI00301395	CPVL		1	1		1	CPVL	CPVL
1295	IPI00163187	FSCN1									IPI00163187	FSCN1	Fascin;	1			2	FSCN1	FSCN1	IPI00163187	FSCN1		1	1	6	1	FSCN1	FSCN1
234	IPI00220978	APLP2	IPI00220978	APLP2		205			APLP2	APLP2										IPI00220978	APLP2	26		1	71	12	APLP2	APLP2
3609	IPI00032292	TIMP1	IPI00032292	TIMP1		204			TIMP1	TIMP1	IPI00032292	TIMP1	Metalloproteinase inhibitor 1;			1	2	TIMP1	TIMP1	IPI00032292	TIMP1		2	1	125		TIMP1	TIMP1
3776	IPI00395646	TXNDC5																		IPI00395646	TXNDC5	4	1	2		1	TXNDC5	TXNDC5
2559	IPI00604414	PLAU	IPI00604414	PLAU		204			PLAU	PLAU
1929	IPI00643623	LCN2	IPI00643623	LCN2		199			LCN2	LCN2										IPI00643623	LCN2					15	LCN2	LCN2
848	IPI00019954	CST6	IPI00019954	CST6	CST6	195		1	CST6											IPI00019954	CST6					15	CST6
98	IPI00302690	ACTR10																		IPI00302690	ACTR10					1
107	IPI00009268	ACY1																		IPI00009268	ACY1					1	ACY1	ACY1
1214	IPI00026781	FASN	IPI00026781	FASN	FASN	194		11	FASN	FASN	IPI00026781	FASN	Fatty acid synthase; DE RecName: Full=[Acyl-carrier-protein] S-acetyltransferase; DE RecName: Full=[Acyl-carrier-protein] S-malonyltransferase; DE RecName: Full=3-oxoacyl-[acyl-carrier-protein] synthase; DE RecName: Ful			15	24	FASN	FASN	IPI00026781	FASN	337	274	2	282	69	FASN	FASN
111	IPI00013302	ADAM15																		IPI00013302	ADAM15				1	1
1773	IPI00853225	INS	IPI00853225	INS		173														IPI00853225	INS		25	1	303	377
171	IPI00018031	ALDH3B1	IPI00018031	ALDH3B1	ALDH3B1		1		ALDH3B1	ALDH3B1										IPI00018031	ALDH3B1					1	ALDH3B1	ALDH3B1
315	IPI00010863	ATOX1																		IPI00010863	ATOX1					1
337	IPI00007814	ATP6V1C1																		IPI00007814	ATP6V1C1					1	ATP6V1C1	ATP6V1C1
1897	IPI00377045	LAMA3	IPI00377045	LAMA3		170			LAMA3	LAMA3										IPI00377045	LAMA3		68	1		110	LAMA3	LAMA3
424	IPI00025890	C12orf30																		IPI00025890	C12orf30				2	1
97	IPI00013808	ACTN4	IPI00013808	ACTN4	ACTN4	170	11	45	ACTN4	ACTN4	IPI00013808	ACTN4	Alpha-actinin-4;	17	2	42	61	ACTN4	ACTN4	IPI00013808	ACTN4	180	62	2	293	128	ACTN4	ACTN4
535	IPI00016746	CBFB																		IPI00016746	CBFB					1
1902	IPI00783665	LAMA5	IPI00783665	LAMA5	LAMA5	170		35	LAMA5	LAMA5	IPI00783665	LAMA5	Laminin subunit alpha-5;			163	210	LAMA5	LAMA5	IPI00783665	LAMA5	654	1382	2	607	938	LAMA5	LAMA5
669	IPI00402280	CHADL																		IPI00402280	CHADL					1
250	IPI00219187	APP	IPI00219187	APP		163			APP	APP										IPI00219187	APP	66	34	2			APP	APP
817	IPI00006034	CRIP2																		IPI00006034	CRIP2					1	CRIP2
1861	IPI00480121	KLK10	IPI00480121	KLK10		161														IPI00480121	KLK10					20
839	IPI00167096	CSNK1A1L																		IPI00167096	CSNK1A1L	1		1		1
925	IPI00220503	DCTN2																		IPI00220503	DCTN2				1	1	DCTN2	DCTN2
974	IPI00383937	DKK3																		IPI00383937	DKK3					1	DKK3	DKK3
1001	IPI00872868	DNMT3A																		IPI00872868	DNMT3A					1
2838	IPI00872013	QSOX1	IPI00872013	QSOX1		161			QSOX1	QSOX1	IPI00872013	QSOX1	Putative uncharacterized protein QSOX1;			4	7	QSOX1	QSOX1	IPI00872013	QSOX1	27	27	2	146		QSOX1	QSOX1
1048	IPI00789435	EEF1D																		IPI00789435	EEF1D	10		1	9	1	EEF1D	EEF1D
1054	IPI00394857	EFCAB5																		IPI00394857	EFCAB5				2	1
1075	IPI00031489	EIF1B																		IPI00031489	EIF1B					1
1123	IPI00465248	ENO1	IPI00465248	ENO1	ENO1	157	3	16	ENO1	ENO1	IPI00465248	ENO1	Alpha-enolase;	27	6	19	42	ENO1	ENO1	IPI00465248	ENO1	91	20	2	276	208	ENO1	ENO1
1270	IPI00477536	FLNB	IPI00477536	FLNB		148			FLNB	FLNB										IPI00477536	FLNB					58	FLNB	FLNB
2348	IPI00300890	NRP2	IPI00300890	NRP2	NRP2	141	1
1191	IPI00301994	FAHD2B																		IPI00301994	FAHD2B					1
1210	IPI00022143	FAM62A																		IPI00022143	FAM62A				4	1
1299	IPI00029723	FSTL1																		IPI00029723	FSTL1					1
1345	IPI00032103	GATM																		IPI00032103	GATM					1
1371	IPI00025869	GLA																		IPI00025869	GLA				27	1
1420	IPI00382750	GNPTG																		IPI00382750	GNPTG					1	GNPTG	GNPTG
1712	IPI00029235	IGFBP6	IPI00029235	IGFBP6		138			IGFBP6	IGFBP6										IPI00029235	IGFBP6				10		IGFBP6	IGFBP6
1291	IPI00180707	FREM2	IPI00180707	FREM2		135
1473	IPI00741097	GSTT1																		IPI00741097	GSTT1				3	1
1634	IPI00382470	HSP90AA1	IPI00382470	HSP90AA1	HSP90AA1	133	4	1	HSP90AA1	HSP90AA1	IPI00382470	HSP90AA1	Heat shock protein HSP 90-alpha;		1	8	3	HSP90AA1	HSP90AA1	IPI00382470	HSP90AA1	28	2	2	64	3	HSP90AA1	HSP90AA1
1680	IPI00290456	ICAM5																		IPI00290456	ICAM5				2	1	ICAM5	ICAM5
1754	IPI00000045	IL1RN																		IPI00000045	IL1RN					1	IL1RN	IL1RN
1816	IPI00465267	IYD																		IPI00465267	IYD					1
1840	IPI00472754	KIAA0319L																		IPI00472754	KIAA0319L	1		1		1
1985	IPI00175079	LOC285141																		IPI00175079	LOC285141					1
2628	IPI00646304	PPIB	IPI00646304	PPIB	PPIB	131	3	5	PPIB	PPIB	IPI00646304	PPIB	Peptidyl-prolyl cis-trans isomerase B;	2			2	PPIB	PPIB	IPI00646304	PPIB	2	15	2	44	63	PPIB	PPIB
2047	IPI00395783	LTBP4																		IPI00395783	LTBP4					1
2082	IPI00219604	MAP2K1																		IPI00219604	MAP2K1	1		1		1
2083	IPI00396171	MAP4																		IPI00396171	MAP4					1
2091	IPI00017596	MAPRE1																		IPI00017596	MAPRE1				10	1
2131	IPI00032426	MEMO1																		IPI00032426	MEMO1	4		1	4	1
2143	IPI00029275	MFI2																		IPI00029275	MFI2					1	MFI2	MFI2
2176	IPI00219358	MPI																		IPI00219358	MPI					1
2212	IPI00829833	MUC19																		IPI00829833	MUC19					1
2229	IPI00335168	MYL6									IPI00335168	MYL6B	Myosin light polypeptide 6;			2		MYL6B	MYL6B	IPI00335168	MYL6				5	1	MYL6	MYL6
2335	IPI00219129	NQO2																		IPI00219129	NQO2					1	NQO2	NQO2
1913	IPI00298281	LAMC1	IPI00298281	LAMC1	LAMC1	130		18	LAMC1	LAMC1	IPI00298281	LAMC1	Laminin subunit gamma-1;			89	131	LAMC1	LAMC1	IPI00298281	LAMC1	259	367	2	144	169	LAMC1	LAMC1
2456	IPI00387168	PCSK9	IPI00387168	PCSK9	PCSK9	126	3	27	PCSK9	PCSK9										IPI00387168	PCSK9		28	1		17	PCSK9	PCSK9
2463	IPI00023640	PDCD5																		IPI00023640	PDCD5	1		1	1	1	PDCD5	PDCD5
2531	IPI00145121	PIGB																		IPI00145121	PIGB					1
2554	IPI00908305	PLA2G15																		IPI00908305	PLA2G15					1
2635	IPI00298057	PPL																		IPI00298057	PPL	2		1		1	PPL	PPL
2776	IPI00216220	PSMD9																		IPI00216220	PSMD9					1
92	IPI00021440	ACTG1	IPI00021440	ACTG1	ACTG1	126	30		ACTG1	ACTG1	IPI00021440	ACTG1	Actin, cytoplasmic 2; DE RecName: Full=Actin, cytoplasmic 2, N-terminally processed;	37		33		ACTG1	ACTG1	IPI00021440	ACTG1	245	267	2	155	118	ACTG1	ACTG1
2859	IPI00790570	RAB2A	IPI00790570	RAB2A	RAB2A		1		RAB2A	RAB2A	IPI00790570	RAB2A	PROTEIN.			1		RAB2A	RAB2A	IPI00790570	RAB2A	3		1		1	RAB2A	RAB2A
2977	IPI00219798	ROBO1																		IPI00219798	ROBO1				14	1
2988	IPI00642145	RPA2																		IPI00642145	RPA2					1
3036	IPI00052885	RPL29																		IPI00052885	RPL29					1	RPL29	RPL29
3177	IPI00427330	SBDS																		IPI00427330	SBDS					1
1178	IPI00746388	EZR	IPI00746388	EZR		123			EZR	EZR										IPI00746388	EZR				47		EZR	EZR
3272	IPI00032179	SERPINC1									IPI00032179	SERPINC1	Antithrombin-III;		1					IPI00032179	SERPINC1					1
3306	IPI00291878	SFTPD																		IPI00291878	SFTPD					1
3307	IPI00910519	SGCE																		IPI00910519	SGCE					1
3612	IPI00027166	TIMP2	IPI00027166	TIMP2		122			TIMP2	TIMP2	IPI00027166	TIMP2	Metalloproteinase inhibitor 2;			3		TIMP2	TIMP2	IPI00027166	TIMP2	6	7	2	33	48	TIMP2	TIMP2
3597	IPI00296099	THBS1	IPI00296099	THBS1		118			THBS1	THBS1	IPI00296099	THBS1	Thrombospondin-1;			6	7	THBS1	THBS1	IPI00296099	THBS1	20	1570	2	6	761	THBS1	THBS1
3437	IPI00017987	SPRR1A																		IPI00017987	SPRR1A					1
3450	IPI00219168	SPTBN5																		IPI00219168	SPTBN5					1
717	IPI00007257	CLSTN1	IPI00007257	CLSTN1	CLSTN1	114	2	21	CLSTN1	CLSTN1	IPI00007257	CLSTN1	Calsyntenin-1; DE RecName: Full=Soluble Alc-alpha; DE RecName: Full=CTF1-alpha;			31	39	CLSTN1	CLSTN1	IPI00007257	CLSTN1	63	16	2	184	77	CLSTN1	CLSTN1
3526	IPI00447179	SUSP1																		IPI00447179	SUSP1					1
3544	IPI00556415	TAGLN																		IPI00556415	TAGLN					1	TAGLN	TAGLN
3601	IPI00328840	THOC4																		IPI00328840	THOC4	1		1		1
3693	IPI00030275	TRAP1																		IPI00030275	TRAP1				1	1	TRAP1	TRAP1
3704	IPI00394971	TRIM5																		IPI00394971	TRIM5					1
3206	IPI00011564	SDC4	IPI00011564	SDC4	SDC4	111		37	SDC4	SDC4	IPI00011564	SDC4	Syndecan-4;				2	SDC4	SDC4	IPI00011564	SDC4	12	17	2	7	5	SDC4	SDC4
3796	IPI00020965	UBE2H																		IPI00020965	UBE2H					1
3842	IPI00219913	USP14																		IPI00219913	USP14					1	USP14
3896	IPI00376274	VSIG8																		IPI00376274	VSIG8					1
1461	IPI00026314	GSN	IPI00026314	GSN	GSN	111		1	GSN	GSN	IPI00026314	GSN	Gelsolin;				1	GSN	GSN	IPI00026314	GSN		3	1	186	12	GSN	GSN
3966	IPI00294603	ZMYM2																		IPI00294603	ZMYM2					1
3752	IPI00011654	TUBB	IPI00011654	TUBB		110			TUBB	TUBB										IPI00011654	TUBB	104	54	2	118		TUBB	TUBB
1206	IPI00334282	FAM3C	IPI00334282	FAM3C	FAM3C	109		9												IPI00334282	FAM3C				27	9
2135	IPI00029273	MET	IPI00029273	MET	MET	108		26												IPI00029273	MET	2		1	20	2
173	IPI00465439	ALDOA	IPI00465439	ALDOA	ALDOA	108	1	40	ALDOA	ALDOA	IPI00465439	ALDOA	Fructose-bisphosphate aldolase A;	15		24		ALDOA	ALDOA	IPI00465439	ALDOA	101	42	2	161	51	ALDOA	ALDOA
2623	IPI00419585	PPIA	IPI00419585	PPIA	PPIA	103	5		PPIA	PPIA	IPI00419585	PPIA	Peptidyl-prolyl cis-trans isomerase A;	15	2	11	28	PPIA	PPIA	IPI00419585	PPIA	50	36	2	103	100	PPIA	PPIA
3431	IPI00376403	SPINT1	IPI00376403	SPINT1		102
917	IPI00027547	DCD	IPI00027547	DCD	DCD		17	18	DCD	DCD	IPI00027547	DCD	Dermcidin; DE RecName: Full=Survival-promoting peptide; DE RecName: Full=DCD-1;	42	55		13	DCD	DCD	IPI00027547	DCD	2	12	2		2	DCD	DCD
1404	IPI00026268	GNB1	IPI00026268	GNB1	GNB1		8		GNB1	GNB1	IPI00026268	GNB1	Guanine nucleotide-binding protein G(I)/G(S)/G(T) subunit beta-1;	12	5	11	9	GNB1	GNB1	IPI00026268	GNB1	48	10	2	11	2	GNB1	GNB1
3756	IPI00007752	TUBB2C	IPI00007752	TUBB2C		100					IPI00007752	TUBB2C	Tubulin beta-2C chain;				20			IPI00007752	TUBB2C	101	79	2	79	17
1638	IPI00414676	HSP90AB1	IPI00414676	HSP90AB1	HSP90AB1	99	5		HSP90AB1	HSP90AB1	IPI00414676	HSP90AB1	Heat shock protein HSP 90-beta;	12	2	14	16	HSP90AB1	HSP90AB1	IPI00414676	HSP90AB1	88	89	2	90		HSP90AB1	HSP90AB1
1938	IPI00908663	LDLR	IPI00908663	LDLR		93			LDLR		IPI00908663	LDLR	cDNA FLJ50552, highly similar to Low-density lipoprotein receptor;			1	3		LDLR	IPI00908663	LDLR	25	3	2	39	12	LDLR
1613	IPI00479217	HNRNPU									IPI00479217	HNRNPU	Heterogeneous nuclear ribonucleoprotein U;		1				HNRNPU	IPI00479217	HNRNPU	3	7	2		2	HNRNPU
1930	IPI00299547	LCN2	IPI00299547	LCN2	LCN2	90		15	LCN2	LCN2
1827	IPI00554711	JUP	IPI00554711	JUP	JUP		38	2	JUP	JUP	IPI00554711	JUP	Junction plakoglobin;	3	14	1	4	JUP	JUP	IPI00554711	JUP	15	6	2		2	JUP	JUP
2649	IPI00168184	PPP2R1A									IPI00168184	PPP2R1A	cDNA FLJ34068 fis, clone FCBBF3001918, highly similar to SERINE/THREONINE PROTEIN PHOSPHATASE 2A, 65 kDa REGULATORY SUBUNIT A, ALPHA ISOFORM;				2	PPP2R1A	PPP2R1A	IPI00168184	PPP2R1A	3	6	2		2	PPP2R1A	PPP2R1A
3236	IPI00513964	SEMA4B	IPI00513964	SEMA4B		90					IPI00513964	SEMA4B	Semaphorin-4B;			4	5			IPI00513964	SEMA4B	11		1	76
2507	IPI00169383	PGK1	IPI00169383	PGK1	PGK1	86		4	PGK1	PGK1	IPI00169383	PGK1	Phosphoglycerate kinase 1;	4		2	11	PGK1	PGK1	IPI00169383	PGK1	46	34	2	81	47	PGK1	PGK1
116	IPI00005908	ADAMTS1																		IPI00005908	ADAMTS1		5	1		2	ADAMTS1	ADAMTS1
311	IPI00555749	ATAD4																		IPI00555749	ATAD4	26	5	2		2
3951	IPI00000816	YWHAE	IPI00000816	YWHAE	YWHAE	86	15	38	YWHAE	YWHAE	IPI00000816	YWHAE	14-3-3 protein epsilon;	18	3	9	19	YWHAE	YWHAE	IPI00000816	YWHAE	64	31	2	109	118	YWHAE	YWHAE
2347	IPI00218781	NRP2	IPI00218781	NRP2	NRP2	86		46
88	IPI00021439	ACTB	IPI00021439	ACTB	ACTB	81	9	50	ACTB	ACTB	IPI00021439	ACTB	Actin, cytoplasmic 1; DE RecName: Full=Actin, cytoplasmic 1, N-terminally processed;			2		ACTB	ACTB	IPI00021439	ACTB	185	99	2	99	60	ACTB	ACTB
1093	IPI00647650	EIF3H																		IPI00647650	EIF3H	26	4	2		2	EIF3H	EIF3H
2815	IPI00045051	PURB																		IPI00045051	PURB	1	4	2		2
3242	IPI00030877	SEP15																		IPI00030877	SEP15		4	1		2
3379	IPI00006288	SLIT2																		IPI00006288	SLIT2		4	1		2	SLIT2	SLIT2
1036	IPI00908564	ECH1																		IPI00908564	ECH1		3	1		2	ECH1	ECH1
3956	IPI00021263	YWHAZ	IPI00021263	YWHAZ	YWHAZ	81	24	31	YWHAZ	YWHAZ	IPI00021263	YWHAZ	14-3-3 protein zeta/delta;	19	9	14	21	YWHAZ	YWHAZ	IPI00021263	YWHAZ	75	20	2	131	99	YWHAZ	YWHAZ
1914	IPI00015117	LAMC2	IPI00015117	LAMC2		79			LAMC2	LAMC2										IPI00015117	LAMC2		22	1	1	17	LAMC2	LAMC2
3032	IPI00219155	RPL27																		IPI00219155	RPL27	17	3	2		2	RPL27	RPL27
232	IPI00031030	APLP2	IPI00031030	APLP2	APLP2	78		15	APLP2	APLP2	IPI00031030	APLP2	Amyloid-like protein 2;			5	11	APLP2	APLP2	IPI00031030	APLP2	3		1	15	2	APLP2	APLP2
3495	IPI00008780	STC2									IPI00008780	STC2	Stanniocalcin-2;				1	STC2	STC2	IPI00008780	STC2	19	3	2	61	2	STC2	STC2
2001	IPI00739237	LOC653879	IPI00739237	LOC653879		76														IPI00739237	LOC653879					6
3932	IPI00302458	XPO7																		IPI00302458	XPO7		3	1		2
788	IPI00301419	COPS7A																		IPI00301419	COPS7A	2	2	2		2
900	IPI00644231	CYFIP1	IPI00644231	CYFIP1	CYFIP1		12		CYFIP1	CYFIP1	IPI00644231	CYFIP1	Cytoplasmic FMR1-interacting protein 1;				2	CYFIP1	CYFIP1	IPI00644231	CYFIP1		2	1	4	2	CYFIP1	CYFIP1
2250	IPI00018627	NAA50	IPI00018627	NAA50	NAA50			1	NAA50											IPI00018627	NAT13	2	2	2		2
2265	IPI00009253	NAPA									IPI00009253	NAPA	Alpha-soluble NSF attachment protein;				1	NAPA	NAPA	IPI00009253	NAPA	10	2	2	3	2	NAPA	NAPA
2332	IPI00748819	NPNT																		IPI00748819	NPNT		2	1		2	NPNT	NPNT
2837	IPI00003590	QSOX1	IPI00003590	QSOX1	QSOX1	75		1	QSOX1	QSOX1										IPI00003590	QSOX1				88	10	QSOX1	QSOX1
3110	IPI00012750	RPS25									IPI00012750	RPS25	40S ribosomal protein S25;	1				RPS25	RPS25	IPI00012750	RPS25	16	2	2	1	2	RPS25	RPS25
3399	IPI00302850	SNRPD1																		IPI00302850	SNRPD1	9	2	2		2	SNRPD1	SNRPD1
877	IPI00002745	CTSZ	IPI00002745	CTSZ	CTSZ	75		10	CTSZ											IPI00002745	CTSZ				17	21	CTSZ
3801	IPI00909773	UBE2L3																		IPI00909773	UBE2L3	2	2	2	17	2
1241	IPI00021399	FGFBP1	IPI00021399	FGFBP1	FGFBP1	75	7	4												IPI00021399	FGFBP1		10	1		49
293	IPI00007280	ARPC5																		IPI00007280	ARPC5		1	1		2	ARPC5	ARPC5
1650	IPI00003865	HSPA8	IPI00003865	HSPA8	HSPA8	75	36	21	HSPA8	HSPA8	IPI00003865	HSPA8	Heat shock cognate 71 kDa protein;	36		37	35	HSPA8	HSPA8	IPI00003865	HSPA8	133	22	2	68		HSPA8	HSPA8
408	IPI00180128	BZW1																		IPI00180128	BZW1		1	1		2
2566	IPI00398002	PLEC1	IPI00398002	PLEC1		74			PLEC1	PLEC1										IPI00398002	PLEC1	53	20	2	1	3	PLEC1	PLEC1
2625	IPI00887678	PPIA	IPI00887678	PPIA		73			PPIA	PPIA										IPI00887678	PPIA					55	PPIA	PPIA
652	IPI00015346	CELSR2																		IPI00015346	CELSR2		1	1		2
789	IPI00009301	COPS7B																		IPI00009301	COPS7B	1	1	2		2
876	IPI00000013	CTSL2	IPI00000013	CTSL2		73														IPI00000013	CTSL2		68	1		415
3356	IPI00554481	SLC3A2	IPI00554481	SLC3A2		73			SLC3A2	SLC3A2										IPI00554481	SLC3A2	82	23	2	23		SLC3A2	SLC3A2
2546	IPI00847989	PKM2	IPI00847989	PKM2		72			PKM2	PKM2	IPI00847989	PKM2	Pyruvate kinase;				1	PKM2	PKM2	IPI00847989	PKM2	68	70	2	59		PKM2	PKM2
2548	IPI00910979	PKM2	IPI00910979	PKM2		70			PKM2	PKM2										IPI00910979	PKM2	65		1	56	17	PKM2	PKM2
1452	IPI00037448	GRHPR	IPI00037448	GRHPR	GRHPR			1	GRHPR	GRHPR										IPI00037448	GRHPR	6	1	2	7	2	GRHPR	GRHPR
1485	IPI00298406	HADH																		IPI00298406	HADH		1	1		2	HADH
1518	IPI00013860	HIBADH																		IPI00013860	HIBADH		1	1		2	HIBADH
763	IPI00291136	COL6A1	IPI00291136	COL6A1	COL6A1	70	1	13	COL6A1	COL6A1	IPI00291136	COL6A1	Collagen alpha-1(VI) chain;			1	1	COL6A1	COL6A1	IPI00291136	COL6A1	2		1	58		COL6A1	COL6A1
1898	IPI00895830	LAMA3	IPI00895830	LAMA3		68			LAMA3	LAMA3										IPI00895830	LAMA3		4	1		14	LAMA3	LAMA3
1920	IPI00005724	LANCL1																		IPI00005724	LANCL1		1	1	2	2
2031	IPI00001146	LSM6																		IPI00001146	LSM6		1	1		2
2256	IPI00296526	NAGK																		IPI00296526	NAGK	1	1	2	12	2	NAGK	NAGK
2555	IPI00105353	PLA2R1																		IPI00105353	PLA2R1		1	1		2
2608	IPI00018288	POLR2C																		IPI00018288	POLR2C	1	1	2		2
198	IPI00418169	ANXA2	IPI00418169	ANXA2	ANXA2	68	20	8	ANXA2	ANXA2	IPI00418169	ANXA2	Annexin A2;	28	18	32	31	ANXA2	ANXA2	IPI00418169	ANXA2	90	78	2	67	99	ANXA2	ANXA2
3064	IPI00030179	RPL7	IPI00030179	RPL7	RPL7			1	RPL7		IPI00030179	RPL7P32	60S ribosomal protein L7;				1		RPL7P32	IPI00030179	RPL7	13	1	2		2	RPL7
3108	IPI00029750	RPS24																		IPI00029750	RPS24	2	1	2	4	2	RPS24	RPS24
987	IPI00008454	DNAJB11	IPI00008454	DNAJB11		68			DNAJB11											IPI00008454	DNAJB11	6	5	2	3		DNAJB11
3563	IPI00003421	TBR1	IPI00003421	TBR1	TBR1			5			IPI00003421	TBR1	T-box brain protein 1;				2			IPI00003421	TBR1	3	1	2	2	2
3672	IPI00418440	TP53I3																		IPI00418440	TP53I3		1	1		2
1544	IPI00876963	HLA-A	IPI00876963	HLA-A		67			HLA-A	HLA-A	IPI00876963	HLA-A	HLA class I histocompatibility antigen, A-2 alpha chain;	12	5	13	18	HLA-A	HLA-A	IPI00876963	HLA-A	78		1	31	10	HLA-A	HLA-A
2799	IPI00465186	PTPRF	IPI00465186	PTPRF		67			PTPRF	PTPRF										IPI00465186	PTPRF				21	29	PTPRF	PTPRF
21	IPI00383752	- Delta 3,																		IPI00383752	- Delta 3,					2
3675	IPI00465028	TPI1	IPI00465028	TPI1P1	TPI1P1	67	1	8	TPI1P1		IPI00465028	TPI1	Triosephosphate isomerase;	1	1	2	7	TPI1	TPI1	IPI00465028	TPI1	18	9	2	69	99	TPI1	TPI1
65	IPI00063827	ABHD14B																		IPI00063827	ABHD14B					2	ABHD14B	ABHD14B
2545	IPI00479186	PKM2	IPI00479186	PKM2		66			PKM2	PKM2	IPI00479186	PKM2	Pyruvate kinase isozymes M1/M2;				11	PKM2	PKM2	IPI00479186	PKM2	100	38	2	54	18	PKM2	PKM2
120	IPI00234368	ADK																		IPI00234368	ADK	2		1		2	ADK	ADK
2813	IPI00029568	PTX3	IPI00029568	PTX3	PTX3	66	4	56	PTX3	PTX3	IPI00029568	PTX3	Pentraxin-related protein PTX3;			3	5	PTX3	PTX3	IPI00029568	PTX3	16		1	9		PTX3	PTX3
129	IPI00053232	AGBL1																		IPI00053232	AGBL1					2
152	IPI00465256	AK3																		IPI00465256	AK3					2	AK3
95	IPI00013508	ACTN1	IPI00013508	ACTN1	ACTN1	65	6	21	ACTN1	ACTN1	IPI00013508	ACTN1	Alpha-actinin-1;		5			ACTN1	ACTN1	IPI00013508	ACTN1					1	ACTN1	ACTN1
159	IPI00305978	AKR7A2																		IPI00305978	AKR7A2	3		1		2	AKR7A2	AKR7A2
167	IPI00218914	ALDH1A1									IPI00218914	ALDH1A1	Retinal dehydrogenase 1;		3			ALDH1A1	ALDH1A1	IPI00218914	ALDH1A1					2	ALDH1A1	ALDH1A1
2309	IPI00604590	NME1	IPI00604590	NME1	NME1	65		10	NME1	NME1	IPI00604590	NME1	Nucleoside diphosphate kinase;				10	NME1	NME1	IPI00604590	NME2	47	22	2	107	43	NME2	NME2
163	IPI00795504	ALCAM	IPI00795504	ALCAM	ALCAM	65		18	ALCAM	ALCAM										IPI00795504	ALCAM	4		1	24		ALCAM	ALCAM
225	IPI00216332	APCDD1																		IPI00216332	APCDD1					2
1552	IPI00004657	HLA-B	IPI00004657	HLA-B		62			HLA-B	HLA-B	IPI00004657	HLA-B	HLA class I histocompatibility antigen, B-7 alpha chain;			1	13	HLA-B	HLA-B	IPI00004657	HLA-B	73	12	2	34	9	HLA-B	HLA-B
3616	IPI00005563	TINAGL1	IPI00005563	TINAGL1		61			TINAGL1	TINAGL1										IPI00005563	TINAGL1		17	1		10	TINAGL1	TINAGL1
846	IPI00032293	CST3	IPI00032293	CST3	CST3	61		1	CST3	CST3										IPI00032293	CST3				112	80	CST3	CST3
3257	IPI00027444	SERPINB1	IPI00027444	SERPINB1	SERPINB1	59		1	SERPINB1	SERPINB1										IPI00027444	SERPINB1	1	1	2	15	3	SERPINB1	SERPINB1
906	IPI00028911	DAG1	IPI00028911	DAG1	DAG1	59		1	DAG1	DAG1	IPI00028911	DAG1	Dystroglycan; DE RecName: Full=Alpha-dystroglycan; DE RecName: Full=Beta-dystroglycan;			1	2	DAG1	DAG1	IPI00028911	DAG1	3		1	64	16	DAG1	DAG1
2301	IPI00026944	NID1	IPI00026944	NID1		59			NID1	NID1	IPI00026944	NID1	Nidogen-1;			32	44	NID1	NID1	IPI00026944	NID1	117	31	2	128	17	NID1	NID1
377	IPI00382412	BCAT1																		IPI00382412	BCAT1					2
387	IPI00219575	BLMH	IPI00219575	BLMH	BLMH		1		BLMH	BLMH	IPI00219575	BLMH	Bleomycin hydrolase;		1	1	2	BLMH	BLMH	IPI00219575	BLMH	4		1	2	2	BLMH	BLMH
866	IPI00295741	CTSB	IPI00295741	CTSB	CTSB	59		1	CTSB	CTSB										IPI00295741	CTSB		2	1	29	45	CTSB	CTSB
440	IPI00015351	C1orf128																		IPI00015351	C1orf128				4	2
464	IPI00007926	C6orf108																		IPI00007926	C6orf108				1	2	C6orf108	C6orf108
2558	IPI00645018	PLAU	IPI00645018	PLAU		58			PLAU	PLAU										IPI00645018	PLAU		5	1	21		PLAU	PLAU
520	IPI00026182	CAPZA2																		IPI00026182	CAPZA2				3	2	CAPZA2	CAPZA2
1809	IPI00027422	ITGB4	IPI00027422	ITGB4	ITGB4	58	79	112	ITGB4	ITGB4
552	IPI00411743	CCDC15																		IPI00411743	CCDC15					2
3256	IPI00007221	SERPINA5	IPI00007221	SERPINA5	SERPINA5	56	1	4	SERPINA5	SERPINA5										IPI00007221	SERPINA5				7		SERPINA5	SERPINA5
1965	IPI00009950	LMAN2	IPI00009950	LMAN2		55			LMAN2	LMAN2										IPI00009950	LMAN2		1	1	37	10	LMAN2	LMAN2
1543	IPI00647634	HLA-A	IPI00647634	HLA-A		55			HLA-A	HLA-A	IPI00647634	HLA-A	HLA class I histocompatibility antigen, A-3 alpha chain;	15				HLA-A	HLA-A	IPI00647634	HLA-A	119	12	2	71		HLA-A	HLA-A
690	IPI00180954	CIRBP																		IPI00180954	CIRBP					2
695	IPI00015141	CKMT2																		IPI00015141	CKMT2					2
3420	IPI00022608	SORL1	IPI00022608	SORL1	SORL1	55		7	SORL1	SORL1	IPI00022608	SORL1	Sortilin-related receptor;			7	15	SORL1	SORL1	IPI00022608	SORL1	30	6	2	62		SORL1	SORL1
1909	IPI00299404	LAMB3	IPI00299404	LAMB3		54			LAMB3	LAMB3										IPI00299404	LAMB3		23	1		11	LAMB3	LAMB3
3444	IPI00744706	SPTAN1	IPI00744706	SPTAN1		54			SPTAN1	SPTAN1										IPI00744706	SPTAN1				6	49	SPTAN1	SPTAN1
882	IPI00034319	CUTA																		IPI00034319	CUTA				12	2	CUTA	CUTA
2457	IPI00909087	PCSK9	IPI00909087	PCSK9		53			PCSK9	PCSK9										IPI00909087	PCSK9		21	1		28	PCSK9	PCSK9
1470	IPI00219757	GSTP1	IPI00219757	GSTP1	GSTP1	53		1	GSTP1	GSTP1	IPI00219757	GSTP1	Glutathione S-transferase P;			2	6	GSTP1	GSTP1	IPI00219757	GSTP1	5	40	2	37	196	GSTP1	GSTP1
933	IPI00910124	DDAH1																		IPI00910124	DDAH1					2	DDAH1	DDAH1
1643	IPI00304925	HSPA1A	IPI00304925	HSPA1A	HSPA1A	52	18	7	HSPA1A	HSPA1A										IPI00304925	HSPA1B				37	21	HSPA1B	HSPA1B
939	IPI00001477	DDR1	IPI00001477	DDR1	DDR1		2		DDR1	DDR1										IPI00001477	DDR1					2	DDR1	DDR1
1817	IPI00099650	JAG1	IPI00099650	JAG1		52
994	IPI00003438	DNAJC8																		IPI00003438	DNAJC8					2
2326	IPI00301579	NPC2	IPI00301579	NPC2		50														IPI00301579	NPC2				35	27
1007	IPI00296141	DPP7																		IPI00296141	DPP7					2
1010	IPI00031836	DRG1																		IPI00031836	DRG1	1		1		2
1073	IPI00298618	EIF1AD																		IPI00298618	EIF1AD					2
1080	IPI00028083	EIF2B2																		IPI00028083	EIF2B2				2	2
1649	IPI00003362	HSPA5	IPI00003362	HSPA5	HSPA5	49	3	12	HSPA5	HSPA5	IPI00003362	HSPA5	78 kDa glucose-regulated protein;			3		HSPA5	HSPA5	IPI00003362	HSPA5	29	18	2	38	7	HSPA5	HSPA5
868	IPI00022810	CTSC	IPI00022810	CTSC	CTSC	49		49	CTSC	CTSC										IPI00022810	CTSC	1	1	2	5	13	CTSC	CTSC
1154	IPI00747807	ERAP2																		IPI00747807	ERAP2					2
1426	IPI00219029	GOT1	IPI00219029	GOT1	GOT1	49		9	GOT1	GOT1										IPI00219029	GOT1	6	12	2	39	16	GOT1	GOT1
1181	IPI00001754	F11R	IPI00001754	F11R	F11R	49	21	11	F11R	F11R	IPI00001754	F11R	Junctional adhesion molecule A;	7	1	6	7	F11R	F11R	IPI00001754	F11R	29	6	2	6		F11R	F11R
1202	IPI00075607	FAM192B																		IPI00075607	FAM192B					2
1247	IPI00396967	FHL2	IPI00396967	FHL2	FHL2		1		FHL2											IPI00396967	FHL2	4		1		2	FHL2
2364	IPI00295542	NUCB1	IPI00295542	NUCB1		48			NUCB1	NUCB1										IPI00295542	NUCB1				64	5	NUCB1	NUCB1
1323	IPI00184775	GALM																		IPI00184775	GALM					2	GALM	GALM
3869	IPI00022774	VCP	IPI00022774	VCP	VCP	48	2	60	VCP	VCP	IPI00022774	VCP	Transitional endoplasmic reticulum ATPase;	5		37	58	VCP	VCP	IPI00022774	VCP	261	75	2	61	10	VCP	VCP
1429	IPI00015688	GPC1	IPI00015688	GPC1	GPC1	48		4	GPC1	GPC1										IPI00015688	GPC1		30	1	48	117	GPC1	GPC1
1435	IPI00027497	GPI	IPI00027497	GPI	GPI		2	3	GPI	GPI										IPI00027497	GPI					2	GPI	GPI
3582	IPI00022462	TFRC	IPI00022462	TFRC	TFRC	48	1	35	TFRC	TFRC	IPI00022462	TFRC	Transferrin receptor protein 1; DE RecName: Full=Transferrin receptor protein 1, serum form;			16	27	TFRC	TFRC	IPI00022462	TFRC	69		1	7		TFRC	TFRC
1508	IPI00003799	HEBP2																		IPI00003799	HEBP2	1		1	3	2	HEBP2	HEBP2
2941	IPI00017367	RDX	IPI00017367	RDX	RDX	47	21		RDX	RDX	IPI00017367	RDX	Radixin isoform b; DE SubName: Full=Radixin isoform e; DE SubName: Full=Radixin isoform f; DE SubName: Full=Radixin, isoform CRA_a;	18		29	28	RDX	RDX	IPI00017367	RDX	105		1	14	3	RDX	RDX
1519	IPI00377161	HIBCH																		IPI00377161	HIBCH					2
2123	IPI00010333	MDK	IPI00010333	MDK	MDK	47	3	3			IPI00010333	MDK	Midkine;	14	3		9			IPI00010333	MDK	43	5	2	10	15
1596	IPI00106509	HNRNPAB																		IPI00106509	HNRNPAB				2	2	HNRNPAB
1360	IPI00031461	GDI2	IPI00031461	GDI2	GDI2	47	2	1	GDI2	GDI2	IPI00031461	GDI2	cDNA FLJ60299, highly similar to Rab GDP dissociation inhibitor beta;	6	2		16	GDI2	GDI2	IPI00031461	GDI2	41		1	43	20	GDI2	GDI2
1687	IPI00006121	IDS																		IPI00006121	IDS					2
2497	IPI00216691	PFN1	IPI00216691	PFN1	PFN1	47	1	3	PFN1	PFN1	IPI00216691	PFN1	Profilin-1;	7	1	1	10	PFN1	PFN1	IPI00216691	PFN1	33	11	2	69	98	PFN1	PFN1
1344	IPI00412412	GAS6	IPI00412412	GAS6		47			GAS6	GAS6
3592	IPI00871843	TGM2	IPI00871843	TGM2		47			TGM2	TGM2
3742	IPI00387144	TUBA1B	IPI00387144	TUBA1B		47			TUBA1B	TUBA1B										IPI00387144	TUBA1B				104		TUBA1B	TUBA1B
193	IPI00218918	ANXA1	IPI00218918	ANXA1	ANXA1	46	9	2	ANXA1	ANXA1	IPI00218918	ANXA1	Annexin A1;		1	4	6	ANXA1	ANXA1	IPI00218918	ANXA1	18	63	2	8	112	ANXA1	ANXA1
1834	IPI00028078	KCNK10																		IPI00028078	KCNK10					2
1855	IPI00182757	KIAA1967																		IPI00182757	KIAA1967					2
1042	IPI00472724	EEF1A1	IPI00472724	EEF1A1	EEF1A1	46	11	16	EEF1A1	EEF1A1	IPI00472724	EEF1AL3	Putative elongation factor 1-alpha-like 3;	8		16	20			IPI00472724	EEF1A1	55	14	2	53		EEF1A1	EEF1A1
2198	IPI00872814	MSN	IPI00872814	MSN		46			MSN	MSN	IPI00872814	MSN	68 KDA PROTEIN.	38		25	31	MSN	MSN	IPI00872814	MSN	151	8	2	29		MSN	MSN
1996	IPI00887042	LOC642098																		IPI00887042	LOC642098				2	2
1999	IPI00183920	LOC652595																		IPI00183920	LOC652595					2
2008	IPI00002191	LP9056																		IPI00002191	LP9056					2
2030	IPI00294955	LSM4																		IPI00294955	LSM4					2
2065	IPI00012369	MAD2L1																		IPI00012369	MAD2L1					2
1265	IPI00909642	FLNA	IPI00909642	FLNA		44			FLNA	FLNA										IPI00909642	FLNA					26	FLNA	FLNA
631	IPI00000513	CDH1	IPI00000513	CDH1	CDH1	44	4	2	CDH1	CDH1										IPI00000513	CDH1	2	18	2	1	54	CDH1	CDH1
1735	IPI00909649	IGKC	IPI00909649	IGKC		44			IGKC	IGKC										IPI00909649	IGKC		26	1	53	89	IGKC	IGKC
2157	IPI00010240	MIF4GD																		IPI00010240	MIF4GD					2
2171	IPI00386122	MOBKL3																		IPI00386122	MOBKL3					2
2189	IPI00220573	MRCL3																		IPI00220573	MRCL3					2
1557	IPI00642409	HLA-C	IPI00642409	HLA-C		44			HLA-C	HLA-C	IPI00642409	HLA-C	HLA class I histocompatibility antigen, Cw-7 alpha chain;	11				HLA-C	HLA-C	IPI00642409	HLA-C	30	11	2	52		HLA-C	HLA-C
2471	IPI00025252	PDIA3	IPI00025252	PDIA3	PDIA3	43		2	PDIA3	PDIA3	IPI00025252	PDIA3	Protein disulfide-isomerase A3;			1		PDIA3	PDIA3	IPI00025252	PDIA3	2	22	2	54	14	PDIA3	PDIA3
2253	IPI00007471	NACA2																		IPI00007471	NACA2					2
2289	IPI00020008	NEDD8																		IPI00020008	NEDD8				2	2	NEDD8	NEDD8
2306	IPI00456663	NIT1																		IPI00456663	NIT1					2
2311	IPI00026260	NME1, NME2	IPI00026260	NME1	NME1		1	4	NME1	NME1	IPI00026260	NME1	Nucleoside diphosphate kinase B;	5		6		NME1	NME1	IPI00026260	NME2	1		1	7	2	NME2	NME2
2313	IPI00030223	NMT2																		IPI00030223	NMT2					2
3231	IPI00031510	SEMA3A	IPI00031510	SEMA3A		43														IPI00031510	SEMA3A		4	1	1
2411	IPI00794875	PA2G4	IPI00794875	PA2G4		42			PA2G4	PA2G4										IPI00794875	PA2G4					4	PA2G4	PA2G4
2434	IPI00018963	PARVA																		IPI00018963	PARVA					2	PARVA
1904	IPI00013976	LAMB1	IPI00013976	LAMB1	LAMB1	42		22	LAMB1	LAMB1	IPI00013976	LAMB1	Laminin subunit beta-1;			96	103	LAMB1	LAMB1	IPI00013976	LAMB1	286	9	2	192		LAMB1	LAMB1
649	IPI00874160	CELSR1	IPI00874160	CELSR1		42														IPI00874160	CELSR1				6
3551	IPI00329633	TARS	IPI00329633	TARS	TARS	41		1	TARS	TARS										IPI00329633	TARS	22	4	2			TARS	TARS
633	IPI00744889	CDH1	IPI00744889	CDH1	CDH1	41		8	CDH1	CDH1
1016	IPI00028931	DSG2	IPI00028931	DSG2	DSG2	41	2	6	DSG2	DSG2										IPI00028931	DSG2	8		1	6		DSG2	DSG2
2626	IPI00030144	PPIAL4AAL4C																		IPI00030144	PPIAL4AAL4C					2
2627	IPI00374732	PPIAP19																		IPI00374732	PPIAP19					2	PPIAP19
2819	IPI00003648	PVRL1	IPI00003648	PVRL1	PVRL1	41		7
2720	IPI00028122	PSIP1																		IPI00028122	PSIP1					2
815	IPI00009294	CRIM1	IPI00009294	CRIM1		40					IPI00009294	CRIM1	Cysteine-rich motor neuron 1 protein; DE RecName: Full=Processed cysteine-rich motor neuron 1 protein;				2			IPI00009294	CRIM1	35		1	33	5
2772	IPI00909766	PSMD5																		IPI00909766	PSMD5					2	PSMD5
2777	IPI00010860	PSMD9																		IPI00010860	PSMD9					2
2791	IPI00170814	PTK7																		IPI00170814	PTK7					2	PTK7	PTK7
2798	IPI00107831	PTPRF	IPI00107831	PTPRF	PTPRF			6	PTPRF	PTPRF										IPI00107831	PTPRF	2		1		2	PTPRF	PTPRF
2840	IPI00514219	QSOX2																		IPI00514219	QSOX2					2
2408	IPI00010796	P4HB	IPI00010796	P4HB	P4HB	40		3	P4HB	P4HB	IPI00010796	P4HB	Protein disulfide-isomerase;			1	1	P4HB	P4HB	IPI00010796	P4HB	38	10	2	68	16	P4HB	P4HB
2903	IPI00795109	RAN																		IPI00795109	RAN					2	RAN	RAN
2712	IPI00012503	PSAP	IPI00012503	PSAP		40			PSAP	PSAP	IPI00012503	PSAP	Proactivator polypeptide; DE RecName: Full=Saposin-A; DE RecName: Full=Saposin-B-Val; DE RecName: Full=Saposin-B; DE RecName: Full=Saposin-C; DE RecName: Full=Saposin-D;				2	PSAP	PSAP	IPI00012503	PSAP		1	1	100	18	PSAP	PSAP
2934	IPI00219718	RBP1																		IPI00219718	RBP1					2
356	IPI00759755	B4GALT1	IPI00759755	B4GALT1		40			B4GALT1	B4GALT1										IPI00759755	B4GALT1		2	1	9		B4GALT1	B4GALT1
1955	IPI00009720	LIF	IPI00009720	LIF		40			LIF	LIF
3057	IPI00215790	RPL38																		IPI00215790	RPL38	6		1		2
1309	IPI00012440	FUCA2	IPI00012440	FUCA2	FUCA2	39		18	FUCA2	FUCA2										IPI00012440	FUCA2		3	1	32	8	FUCA2	FUCA2
3114	IPI00179330	RPS27A	IPI00179330	UBC		39			UBC	UBC	IPI00179330	RPS27A	Ubiquitin-40S ribosomal protein S27a; DE RecName: Full=Ubiquitin; DE RecName: Full=40S ribosomal protein S27a;	30	31	44	65	RPS27A	RPS27A	IPI00179330	UBC	22	16	2	52	40	UBC	UBC
3230	IPI00170635	SECTM1																		IPI00170635	SECTM1				2	2	SECTM1	SECTM1
3266	IPI00010303	SERPINB4									IPI00010303	SERPINB4	Serpin B4;	1			1	SERPINB4	SERPINB4	IPI00010303	SERPINB4					2	SERPINB4	SERPINB4
3276	IPI00291866	SERPING1																		IPI00291866	SERPING1					2	SERPING1	SERPING1
3297	IPI00181702	SFRS15																		IPI00181702	SFRS15					2
3299	IPI00005978	SFRS2																		IPI00005978	SFRS2					2
3571	IPI00219465	TCN2																		IPI00219465	TCN2					2
3610	IPI00552339	TIMP1																		IPI00552339	TIMP1				25	2	TIMP1	TIMP1
2310	IPI00012048	NME1	IPI00012048	NME1	NME1	39		10	NME1	NME1										IPI00012048	NME2	31	12	2	25	42	NME2	NME2
1100	IPI00871852	EIF4A1	IPI00871852	EIF4A1		38			EIF4A1	EIF4A1										IPI00871852	EIF4A1				11	17	EIF4A1	EIF4A1
3702	IPI00011551	TRIM4									IPI00011551	TRIM4	Tripartite motif-containing protein 4;				1			IPI00011551	TRIM4	1		1		2
3768	IPI00550917	TWF2																		IPI00550917	TWF2				5	2	TWF2	TWF2
3781	IPI00031556	U2AF2																		IPI00031556	U2AF2					2	U2AF2
3802	IPI00021347	UBE2L3																		IPI00021347	UBE2L3				5	2
3806	IPI00796342	UBE2N																		IPI00796342	UBE2N				9	2	UBE2N	UBE2N
3823	IPI00010207	UFM1																		IPI00010207	UFM1					2
137	IPI00012007	AHCY	IPI00012007	AHCY	AHCY	38		10	AHCY	AHCY	IPI00012007	AHCY	Adenosylhomocysteinase;			1	6	AHCY	AHCY	IPI00012007	AHCY	36	17	2	13	20	AHCY	AHCY
663	IPI00012011	CFL1	IPI00012011	CFL1	CFL1	38	5	5	CFL1	CFL1	IPI00012011	CFL1	Cofilin-1;	15	6	4	20	CFL1	CFL1	IPI00012011	CFL1	43	30	2	75	28	CFL1	CFL1
1655	IPI00909453	HSPB1									IPI00909453	HSPB1	cDNA FLJ52243, highly similar to Heat-shock protein beta-1;				1	HSPB1	HSPB1	IPI00909453	HSPB1	11	20	2		3	HSPB1	HSPB1
2040	IPI00219077	LTA4H																		IPI00219077	LTA4H		20	1		3	LTA4H	LTA4H
1174	IPI00293128	EXT1	IPI00293128	EXT1		38			EXT1											IPI00293128	EXT1	1	1	2			EXT1
3240	IPI00025257	SEMA7A	IPI00025257	SEMA7A	SEMA7A	38		58	SEMA7A											IPI00025257	SEMA7A				3		SEMA7A
1257	IPI00397801	FLG2	IPI00397801	FLG2	FLG2		14	7	FLG2	FLG2	IPI00397801	FLG2	Filaggrin-2;	4	21	7	8	FLG2	FLG2	IPI00397801	FLG2	8	16	2	6	3	FLG2	FLG2
2003	IPI00786995	LOC731751																		IPI00786995	LOC731751	7	14	2		3
3825	IPI00024466	UGCGL1																		IPI00024466	UGCGL1		12	1		3
920	IPI00398758	DCI																		IPI00398758	DCI		8	1	5	3
3655	IPI00646641	TNFRSF6B	IPI00646641	TNFRSF6B		38
1515	IPI00027851	HEXA	IPI00027851	HEXA	HEXA	37		19	HEXA											IPI00027851	HEXA	2		1	31	2	HEXA
3269	IPI00413451	SERPINB6	IPI00413451	SERPINB6		37			SERPINB6	SERPINB6										IPI00413451	SERPINB6	2		1	40	9	SERPINB6	SERPINB6
843	IPI00020602	CSNK2A2																		IPI00020602	CSNK2A2		4	1		3	CSNK2A2
2841	IPI00016513	RAB10	IPI00016513	RAB10	RAB10		7	5	RAB10	RAB10	IPI00016513	RAB10	Ras-related protein Rab-10;	6	5	11	27	RAB10	RAB10	IPI00016513	RAB10	54	4	2	21	3	RAB10	RAB10
1648	IPI00002966	HSPA4	IPI00002966	HSPA4	HSPA4	37		3	HSPA4	HSPA4	IPI00002966	HSPA4	Heat shock 70 kDa protein 4;			1	2	HSPA4	HSPA4	IPI00002966	HSPA4	7	5	2	43	11	HSPA4	HSPA4
1015	IPI00025753	DSG1	IPI00025753	DSG1	DSG1		8	2	DSG1		IPI00025753	DSG1	Desmoglein-1;	10	23	8	5		DSG1	IPI00025753	DSG1	1	3	2		3	DSG1
2998	IPI00746438	RPL11	IPI00746438	RPL11	RPL11			2	RPL11	RPL11	IPI00746438	RPL11	60S ribosomal protein L11;	1			3	RPL11	RPL11	IPI00746438	RPL11	13	3	2	1	3	RPL11	RPL11
249	IPI00006608	APP	IPI00006608	APP	APP	37		34	APP	APP	IPI00006608	APP	Amyloid beta A4 protein; DE RecName: Full=N-APP; DE RecName: Full=Soluble APP-alpha; DE RecName: Full=Soluble APP-beta; DE RecName: Full=C99; DE RecName: Full=Beta-amyloid protein 42; DE RecName: Full=Beta-amylo			11	18	APP	APP	IPI00006608	APP	2	7	2	105	109	APP	APP
1255	IPI00219005	FKBP4	IPI00219005	FKBP4	FKBP4	37	1		FKBP4	FKBP4	IPI00219005	FKBP4	Peptidyl-prolyl cis-trans isomerase FKBP4; DE RecName: Full=Peptidyl-prolyl cis-trans isomerase FKBP4, N-terminally processed;		1			FKBP4	FKBP4	IPI00219005	FKBP4	2	3	2	13		FKBP4	FKBP4
3868	IPI00291175	VCL	IPI00291175	VCL	VCL	36	12	12	VCL	VCL	IPI00291175	VCL	Vinculin;	5	3	19	23	VCL	VCL	IPI00291175	VCL	53	1	2	117	45	VCL	VCL
2573	IPI00027192	PLOD1	IPI00027192	PLOD1	PLOD1	36		1	PLOD1	PLOD1										IPI00027192	PLOD1				7		PLOD1	PLOD1
671	IPI00045536	CHID1	IPI00045536	CHID1		35			CHID1	CHID1										IPI00045536	CHID1				8	2	CHID1	CHID1
1106	IPI00442069	EIF4G1																		IPI00442069	EIF4G1		1	1		3	EIF4G1	EIF4G1
1147	IPI00010951	EPPK1																		IPI00010951	EPPK1		1	1		3	EPPK1	EPPK1
370	IPI00641829	BAT1	IPI00641829	BAT1		35														IPI00641829	BAT1		4	1	12	14
1907	IPI00296922	LAMB2	IPI00296922	LAMB2	LAMB2	35		1	LAMB2	LAMB2	IPI00296922	LAMB2	Laminin subunit beta-2;			27	42	LAMB2	LAMB2	IPI00296922	LAMB2	73	63	2	17	18	LAMB2	LAMB2
3025	IPI00021266	RPL23A																		IPI00021266	RPL23A		1	1		3	RPL23A
493	IPI00020599	CALR	IPI00020599	CALR	CALR	35		11	CALR	CALR	IPI00020599	CALR	Calreticulin;		4			CALR	CALR	IPI00020599	CALR	3		1	36	23	CALR	CALR
3746	IPI00179709	TUBA3C																		IPI00179709	TUBA3C		1	1		3	TUBA3C	TUBA3C
41	IPI00816799	A0N5G5																		IPI00816799	A0N5G5					3
201	IPI00903334	ANXA2																		IPI00903334	ANXA2					3	ANXA2	ANXA2
286	IPI00333068	ARPC1A																		IPI00333068	ARPC1A					3	ARPC1A	ARPC1A
378	IPI00181135	BCAT2																		IPI00181135	BCAT2					3
389	IPI00294158	BLVRA									IPI00294158	BLVRA	Biliverdin reductase A;				1	BLVRA	BLVRA	IPI00294158	BLVRA	9		1	25	3	BLVRA	BLVRA
1337	IPI00219018	GAPDH	IPI00219018	GAPDH	GAPDH	35	1	16	GAPDH	GAPDH	IPI00219018	GAPDH	Glyceraldehyde-3-phosphate dehydrogenase;				1	GAPDH	GAPDH	IPI00219018	GAPDH	61	111	2	20		GAPDH	GAPDH
547	IPI00152318	CCDC110																		IPI00152318	CCDC110					3
558	IPI00640521	CCDC3																		IPI00640521	CCDC3					3
572	IPI00791487	CCT2																		IPI00791487	CCT2					3	CCT2	CCT2
3540	IPI00893715	TACSTD1	IPI00893715	TACSTD1	EPCAM	35	28	18	TACSTD1	TACSTD1	IPI00893715	TACSTD1	Putative uncharacterized protein EPCAM;	2				TACSTD1	TACSTD1	IPI00893715	TACSTD1	8	8	2			TACSTD1	TACSTD1
658	IPI00029739	CFH	IPI00029739	CFH		35			CFH	CFH										IPI00029739	CFH		1	1			CFH	CFH
959	IPI00789397	DERA																		IPI00789397	DERA					3	DERA	DERA
2197	IPI00793649	MSLN	IPI00793649	MSLN		34			MSLN											IPI00793649	MSLN					7	MSLN
1727	IPI00550640	IGHG4	IPI00550640	IGHG4		34			IGHG4	IGHG4										IPI00550640	IGHG4				71	38	IGHG4	IGHG4
1099	IPI00025491	EIF4A1	IPI00025491	EIF4A1	EIF4A1		1	2	EIF4A1	EIF4A1										IPI00025491	EIF4A1	1		1		3	EIF4A1	EIF4A1
1289	IPI00747193	FRAS1	IPI00747193	FRAS1		34														IPI00747193	FRAS1					48
1442	IPI00412420	GPR56																		IPI00412420	GPR56					3
1456	IPI00181753	GRN																		IPI00181753	GRN					3	GRN	GRN
1499	IPI00144171	hCG_2015956																		IPI00144171	hCG_2015956					3
1682	IPI00220373	IDE																		IPI00220373	IDE	3		1		3	IDE
501	IPI00909245	CANT1	IPI00909245	CANT1		34														IPI00909245	CANT1				33
1175	IPI00004047	EXT2	IPI00004047	EXT2		34			EXT2	EXT2										IPI00004047	EXT2	3		1			EXT2	EXT2
3447	IPI00871932	SPTBN1	IPI00871932	SPTBN1		34			SPTBN1	SPTBN1										IPI00871932	SPTBN1				51		SPTBN1	SPTBN1
1051	IPI00186290	EEF2	IPI00186290	EEF2	EEF2	33	4	1	EEF2	EEF2	IPI00186290	EEF2	Elongation factor 2;	2	3	6	11	EEF2	EEF2	IPI00186290	EEF2	53	36	2	40	6	EEF2	EEF2
2076	IPI00604401	MAN2B2	IPI00604401	MAN2B2	MAN2B2			9												IPI00604401	MAN2B2					3
2706	IPI00005467	PRSS22	IPI00005467	PRSS22		33			PRSS22											IPI00005467	PRSS22				14	14	PRSS22
3273	IPI00007118	SERPINE1	IPI00007118	SERPINE1		33			SERPINE1	SERPINE1	IPI00007118	SERPINE1	Plasminogen activator inhibitor 1;			7	19	SERPINE1	SERPINE1	IPI00007118	SERPINE1	120	7	2	905	18	SERPINE1	SERPINE1
2252	IPI00023748	NACA																		IPI00023748	NACA	1		1		3	NACA	NACA
2298	IPI00041325	NHP2																		IPI00041325	NHP2					3
2304	IPI00451429	NIF3L1																		IPI00451429	NIF3L1				5	3
3949	IPI00759832	YWHAB	IPI00759832	YWHAB		33			YWHAB	YWHAB	IPI00759832	YWHAB	14-3-3 protein beta/alpha; DE RecName: Full=14-3-3 protein beta/alpha, N-terminally processed;	21	6	15		YWHAB	YWHAB	IPI00759832	YWHAB	34	44	2	75	73	YWHAB	YWHAB
2479	IPI00010414	PDLIM1																		IPI00010414	PDLIM1					3	PDLIM1
2575	IPI00337495	PLOD2																		IPI00337495	PLOD2	2		1		3	PLOD2	PLOD2
2602	IPI00058192	POFUT1																		IPI00058192	POFUT1					3
1725	IPI00399007	IGHG2	IPI00399007	IGHG2		33			IGHG2	IGHG2	IPI00399007	IGHG2	Putative uncharacterized protein DKFZp686I04196;			9		IGHG2	IGHG2	IPI00399007	IGHG2	10	72	2	92	100	IGHG2	IGHG2
754	IPI00783931	COL18A1	IPI00783931	COL18A1		33			COL18A1	COL18A1										IPI00783931	COL18A1	218	12	2	39		COL18A1	COL18A1
2711	IPI00329538	PRSS8																		IPI00329538	PRSS8					3	PRSS8	PRSS8
2721	IPI00016832	PSMA1	IPI00016832	PSMA1	PSMA1			11	PSMA1	PSMA1	IPI00016832	PSMA1	Proteasome subunit alpha type-1;	9		6	12	PSMA1	PSMA1	IPI00016832	PSMA1	27		1		3	PSMA1	PSMA1
2743	IPI00910237	PSMB5																		IPI00910237	PSMB5					3	PSMB5	PSMB5
273	IPI00792537	ARHGDIB	IPI00792537	ARHGDIB		33			ARHGDIB	ARHGDIB
2500	IPI00453476	PGAM	IPI00453476	PGAM		32					IPI00453476	29 kDa protein lng=254	29 KDA PROTEIN.	4		6	10			IPI00453476	PGAM	30	19	2	45	44
3001	IPI00376798	RPL11																		IPI00376798	RPL11					3	RPL11	RPL11
3014	IPI00026202	RPL18A																		IPI00026202	RPL18A	2		1		3	RPL18A
1708	IPI00556155	IGFBP3	IPI00556155	IGFBP3		32			IGFBP3	IGFBP3										IPI00556155	IGFBP3					160	IGFBP3	IGFBP3
744	IPI00012386	COCH	IPI00012386	COCH	COCH	32		2												IPI00012386	COCH		20	1
3499	IPI00013894	STIP1																		IPI00013894	STIP1					3	STIP1	STIP1
374	IPI00002406	BCAM	IPI00002406	BCAM	BCAM	32		10	BCAM	BCAM	IPI00002406	BCAM	Basal cell adhesion molecule;			3	5	BCAM	BCAM	IPI00002406	BCAM	21	8	2			BCAM	BCAM
2026	IPI00021485	LRRN1	IPI00021485	LRRN1	LRRN1	32		32
1153	IPI00165949	ERAP1	IPI00165949	ERAP1	ERAP1	31		9	ERAP1	ERAP1										IPI00165949	ERAP1	1	3	2	11	2	ERAP1	ERAP1
1546	IPI00743359	HLA-A	IPI00743359	HLA-A		31			HLA-A	HLA-A										IPI00743359	HLA-A	43		1		4	HLA-A	HLA-A
3950	IPI00216318	YWHAB	IPI00216318	YWHAB	YWHAB		20	21	YWHAB	YWHAB	IPI00216318	YWHAB	14-3-3 protein beta/alpha; DE RecName: Full=14-3-3 protein beta/alpha, N-terminally processed;				22	YWHAB	YWHAB	IPI00216318	YWHAB	31		1	7	3	YWHAB	YWHAB
2510	IPI00029997	PGLS	IPI00029997	PGLS		31			PGLS	PGLS										IPI00029997	PGLS				9	9	PGLS	PGLS
718	IPI00396423	CLSTN3	IPI00396423	CLSTN3		31														IPI00396423	CLSTN3	1	1	2		18
1937	IPI00788938	LDHB																		IPI00788938	LDHB		14	1		4	LDHB	LDHB
3955	IPI00018146	YWHAQ	IPI00018146	YWHAQ	YWHAQ	31	16	16	YWHAQ	YWHAQ	IPI00018146	YWHAQ	14-3-3 protein theta;	28	13	17	30	YWHAQ	YWHAQ	IPI00018146	YWHAQ	89	37	2	97	39	YWHAQ	YWHAQ
3748	IPI00794663	TUBA4A	IPI00794663	TUBA4A		31			TUBA4A	TUBA4A										IPI00794663	TUBA4A		33	1			TUBA4A	TUBA4A
3457	IPI00019372	SRGN	IPI00019372	SRGN	SRGN	31		10	SRGN	SRGN
1220	IPI00218803	FBLN1									IPI00218803	FBLN1	Fibulin-1;			3	4	FBLN1	FBLN1	IPI00218803	FBLN1	1	9	2	2	4	FBLN1	FBLN1
3430	IPI00011643	SPINT1	IPI00011643	SPINT1	SPINT1	29		17												IPI00011643	SPINT1					1
1062	IPI00003519	EFTUD2																		IPI00003519	EFTUD2		7	1		4	EFTUD2
3547	IPI00550363	TAGLN2	IPI00550363	TAGLN2		29			TAGLN2	TAGLN2	IPI00550363	TAGLN2	Transgelin-2;				1	TAGLN2	TAGLN2	IPI00550363	TAGLN2				13	11	TAGLN2	TAGLN2
787	IPI00163230	COPS6																		IPI00163230	COPS6	11	6	2		4
2730	IPI00029623	PSMA6	IPI00029623	PSMA6	PSMA6	29		32	PSMA6	PSMA6	IPI00029623	PSMA6	Proteasome subunit alpha type-6;	2		6	12	PSMA6	PSMA6	IPI00029623	PSMA6	61	34	2	24	12	PSMA6	PSMA6
1086	IPI00016910	EIF3C									IPI00016910	EIF3CL	Eukaryotic translation initiation factor 3 subunit C;		2				EIF3CL	IPI00016910	EIF3C	27	5	2		4	EIF3C	EIF3C
3741	IPI00792677	TUBA1B	IPI00792677	TUBA1B	TUBA1B	29	10		TUBA1B	TUBA1B	IPI00792677	TUBA1B	cDNA FLJ60097, highly similar to Tubulin alpha-ubiquitous chain;	7		9	18	TUBA1B	TUBA1B	IPI00792677	TUBA1B	74	58	2	8	16	TUBA1B	TUBA1B
3112	IPI00397358	RPS27																		IPI00397358	RPS27	2	5	2		4	RPS27
2662	IPI00002412	PPT1	IPI00002412	PPT1		29			PPT1											IPI00002412	PPT1				34	45	PPT1
1769	IPI00028670	INHBA																		IPI00028670	INHBA		4	1		4	INHBA	INHBA
2885	IPI00010271	RAC1	IPI00010271	RAC1	RAC1		2	3	RAC1	RAC1	IPI00010271	RAC1	Ras-related C3 botulinum toxin substrate 1;	4			14	RAC1	RAC1	IPI00010271	RAC1	13	4	2		4	RAC1	RAC1
801	IPI00017704	COTL1	IPI00017704	COTL1		28			COTL1	COTL1										IPI00017704	COTL1	2		1	18	3	COTL1	COTL1
1229	IPI00007087	FBXO2																		IPI00007087	FBXO2	1	3	2		4
3198	IPI00477895	SCPEP1																		IPI00477895	SCPEP1		3	1		4	SCPEP1	SCPEP1
907	IPI00910536	DAG1	IPI00910536	DAG1		28			DAG1	DAG1										IPI00910536	DAG1				58	4	DAG1	DAG1
608	IPI00000190	CD81	IPI00000190	CD81	CD81		2	2	CD81	CD81	IPI00000190	CD81	CD81 antigen;	4	2	3	6	CD81	CD81	IPI00000190	CD81	7	1	2	11	4	CD81	CD81
638	IPI00014873	CDK10	IPI00014873	CDK10	CDK10			6			IPI00014873	CDK10	Cell division protein kinase 10;			1	2			IPI00014873	CDK10		1	1	2	4
750	IPI00400935	COL16A1																		IPI00400935	COL16A1		1	1		4
710	IPI00010896	CLIC1	IPI00010896	CLIC1	CLIC1	28	3	3	CLIC1	CLIC1	IPI00010896	CLIC1	Chloride intracellular channel protein 1;	8	4	7	15	CLIC1	CLIC1	IPI00010896	CLIC1	41	11	2	41	10	CLIC1	CLIC1
174	IPI00418262	ALDOC	IPI00418262	ALDOC	ALDOC	28		5	ALDOC	ALDOC	IPI00418262	ALDOC	Fructose-bisphosphate aldolase C;			4		ALDOC	ALDOC	IPI00418262	ALDOC	17	12	2		21	ALDOC	ALDOC
1947	IPI00794873	LGALS3BP	IPI00794873	LGALS3BP	LGALS3BP		1		LGALS3BP	LGALS3BP										IPI00794873	LGALS3BP		1	1		4	LGALS3BP	LGALS3BP
3274	IPI00009890	SERPINE2	IPI00009890	SERPINE2		27			SERPINE2	SERPINE2										IPI00009890	SERPINE2		5	1		3	SERPINE2	SERPINE2
2452	IPI00021700	PCNA	IPI00021700	PCNAAS	PCNAAS	27		2												IPI00021700	PCNA	9	7	2	14	8	PCNA	PCNA
2375	IPI00646917	NUDT21																		IPI00646917	NUDT21		1	1		4
2511	IPI00643842	PGLS																		IPI00643842	PGLS		1	1		4	PGLS	PGLS
1733	IPI00472961	IGKC	IPI00472961	IGKC		27			IGKC	IGKC										IPI00472961	IGKC				50	85	IGKC	IGKC
70	IPI00001539	ACAA2																		IPI00001539	ACAA2					4	ACAA2	ACAA2
1666	IPI00218993	HSPH1	IPI00218993	HSPH1		27			HSPH1	HSPH1										IPI00218993	HSPH1	6		1	19		HSPH1	HSPH1
1517	IPI00012585	HEXB	IPI00012585	HEXB	HEXB	26		29	HEXB		IPI00012585	HEXB	Beta-hexosaminidase subunit beta; DE RecName: Full=Beta-hexosaminidase subunit beta chain B; DE RecName: Full=Beta-hexosaminidase subunit beta chain A;				2		HEXB	IPI00012585	HEXB	11	7	2	18	4	HEXB
475	IPI00170972	C9orf64																		IPI00170972	C9orf64					4
555	IPI00396174	CCDC25																		IPI00396174	CCDC25					4
586	IPI00788676	CD109									IPI00788676	CD109	CD109 antigen;			3	4	CD109	CD109	IPI00788676	CD109	25		1	16	4	CD109	CD109
648	IPI00099670	CEL																		IPI00099670	CEL					4	CEL	CEL
720	IPI00024067	CLTC	IPI00024067	CLTC		26			CLTC	CLTC	IPI00024067	CLTC	Clathrin heavy chain 1;				11	CLTC	CLTC	IPI00024067	CLTC	11	4	2	1	4	CLTC	CLTC
748	IPI00302944	COL12A1																		IPI00302944	COL12A1					4	COL12A1	COL12A1
1953	IPI00293303	LGMN	IPI00293303	LGMN	LGMN	26		5	LGMN											IPI00293303	LGMN		2	1	8	7	LGMN
889	IPI00022448	CXCL10																		IPI00022448	CXCL10					4
1738	IPI00430820	IGKV1-5	IPI00430820	IGKV1-5		26			IGKV1-5	IGKV1-5										IPI00430820	IGKV1-5					48	IGKV1-5	IGKV1-5
930	IPI00291893	DCUN1D1																		IPI00291893	DCUN1D1				5	4
2674	IPI00220301	PRDX6	IPI00220301	PRDX6		26			PRDX6	PRDX6	IPI00220301	PRDX6	Peroxiredoxin-6;				1	PRDX6	PRDX6	IPI00220301	PRDX6	7	26	2	28	54	PRDX6	PRDX6
1038	IPI00003351	ECM1																		IPI00003351	ECM1					4	ECM1	ECM1
2681	IPI00514131	PRKACB	IPI00514131	PRKACB		26			PRKACB											IPI00514131	PRKACB	1		1			PRKACB
3638	IPI00301865	TMEM132A	IPI00301865	TMEM132A	TMEM132A	25		9												IPI00301865	TMEM132A	3	8	2	16	11
1250	IPI00413778	FKBP1A									IPI00413778	FKBP1A	Peptidyl-prolyl cis-trans isomerase FKBP1A;	1				FKBP1A	FKBP1A	IPI00413778	FKBP1A					4	FKBP1A	FKBP1A
1722	IPI00384938	IGHG1	IPI00384938	IGHG1	IGHG1	25		6	IGHG1	IGHG1	IPI00384938	LOC100290146	Putative uncharacterized protein DKFZp686N02209;		4	23	25			IPI00384938	IGHG1	17	9	2	50	21	IGHG1	IGHG1
2598	IPI00017672	PNP	IPI00017672	PNP	PNP	25	1	3	PNP											IPI00017672	NP	1		1	36	22
1505	IPI00020956	HDGF																		IPI00020956	HDGF					4
1525	IPI00217465	HIST1H1C									IPI00217465	HIST1H1C	Histone H1.2;	2	1				HIST1H1C	IPI00217465	HIST1H1C					4	HIST1H1C
1931	IPI00217966	LDHA	IPI00217966	LDHA	LDHA	25	3	23	LDHA	LDHA	IPI00217966	LDHA	L-lactate dehydrogenase A chain;		13	7		LDHA	LDHA	IPI00217966	LDHA	31	39	2	59	54	LDHA	LDHA
941	IPI00219996	DDR1	IPI00219996	DDR1		25			DDR1	DDR1
1269	IPI00289334	FLNB	IPI00289334	FLNB		25			FLNB	FLNB										IPI00289334	FLNB						FLNB	FLNB
1059	IPI00024307	EFNB1	IPI00024307	EFNB1	EFNB1	24	4	4	EFNB1	EFNB1										IPI00024307	EFNB1	2	1	2		2	EFNB1	EFNB1
1868	IPI00007713	KLK9																		IPI00007713	KLK9					4
1984	IPI00374260	LOC284393																		IPI00374260	LOC284393					4
2033	IPI00409640	LSR	IPI00409640	LSR	LSR		6		LSR	LSR	IPI00409640	LSR	Lipolysis-stimulated lipoprotein receptor;				2	LSR	LSR	IPI00409640	LSR				1	4	LSR	LSR
2230	IPI00789605	MYL6																		IPI00789605	MYL6					4	MYL6	MYL6
1710	IPI00305380	IGFBP4	IPI00305380	IGFBP4		24			IGFBP4	IGFBP4										IPI00305380	IGFBP4				4	5	IGFBP4	IGFBP4
2729	IPI00291922	PSMA5	IPI00291922	PSMA5	PSMA5	24		23	PSMA5	PSMA5	IPI00291922	PSMA5	Proteasome subunit alpha type-5;			9	12	PSMA5	PSMA5	IPI00291922	PSMA5	27	14	2	16	13	PSMA5	PSMA5
2633	IPI00007019	PPIL1																		IPI00007019	PPIL1					4
2658	IPI00012833	PPP4C																		IPI00012833	PPP4C				4	4
2731	IPI00867679	PSMA6																		IPI00867679	PSMA6					4	PSMA6	PSMA6
1101	IPI00409717	EIF4A2	IPI00409717	EIF4A2		24			EIF4A2	EIF4A2										IPI00409717	EIF4A2				9	14	EIF4A2	EIF4A2
2860	IPI00794561	RAB2A																		IPI00794561	RAB2A					4	RAB2A	RAB2A
1777	IPI00793443	IPO5	IPI00793443	IPO5	IPO5	24	1		IPO5	IPO5										IPI00793443	IPO5	12	9	2	13	21	IPO5	IPO5
2995	IPI00412579	RPL10A	IPI00412579	RPL10A	RPL10A			3	RPL10A	RPL10A	IPI00412579	RPL10A	60S ribosomal protein L10a;				1	RPL10A	RPL10A	IPI00412579	RPL10A					4	RPL10A	RPL10A
3010	IPI00413324	RPL17																		IPI00413324	RPL17	1		1		4	RPL17
229	IPI00215911	APEX1	IPI00215911	APEX1		24			APEX1											IPI00215911	APEX1		1	1	20	30	APEX1
583	IPI00302925	CCT8	IPI00302925	CCT8		24			CCT8	CCT8	IPI00302925	CCT8	59 KDA PROTEIN.			1	2	CCT8	CCT8	IPI00302925	CCT8	60	6	2	26		CCT8	CCT8
1374	IPI00797646	GLB1	IPI00797646	GLB1		24			GLB1	GLB1
1630	IPI00021377	HS3ST1	IPI00021377	HS3ST1		24
3678	IPI00000230	TPM1									IPI00000230	TPM1	Putative uncharacterized protein DKFZp586K2222; DE SubName: Full=Tropomyosin 1 (Alpha) isoform 2; DE SubName: Full=Tropomyosin 1 (Alpha), isoform CRA_a;	1				TPM1	TPM1	IPI00000230	TPM1					4	TPM1	TPM1
3147	IPI00455987	RTEL1	IPI00455987	RTEL1		24
1050	IPI00000875	EEF1G	IPI00000875	EEF1G		23			EEF1G	EEF1G	IPI00000875	EEF1G	cDNA FLJ56389, highly similar to Elongation factor 1-gamma;				1	EEF1G	EEF1G	IPI00000875	EEF1G		2	1	19	6	EEF1G	EEF1G
2666	IPI00000874	PRDX1	IPI00000874	PRDX1		23			PRDX1	PRDX1	IPI00000874	PRDX1	Peroxiredoxin-1;				9	PRDX1	PRDX1	IPI00000874	PRDX1	21	14	2	28	7	PRDX1	PRDX1
1542	IPI00453473	HIST4H4	IPI00453473	HIST1H4D	HIST1H4D		4	28	HIST1H4D	HIST1H4D	IPI00453473	HIST4H4	Histone H4;	8	1	3	10	HIST4H4	HIST4H4	IPI00453473	HIST1H4B	90	74	2	18	5	HIST1H4B	HIST1H4B
686	IPI00044326	CHST14	IPI00044326	CHST14		23			CHST14	CHST14										IPI00044326	CHST14		2	1	15	8	CHST14	CHST14
1683	IPI00027223	IDH1	IPI00027223	IDH1	IDH1	23		4	IDH1	IDH1										IPI00027223	IDH1		3	1	1	10	IDH1	IDH1
2158	IPI00293748	MINPP1	IPI00293748	MINPP1		23			MINPP1											IPI00293748	MINPP1				63	10	MINPP1
1335	IPI00788737	GAPDH	IPI00788737	GAPDH	GAPDH		2	5	GAPDH	GAPDH	IPI00788737	GAPDH	39 KDA PROTEIN.	5	6	5	8	GAPDH	GAPDH	IPI00788737	GAPDH	2	14	2	27	5	GAPDH	GAPDH
862	IPI00021794	CTSA	IPI00021794	CTSA	CTSA	23		7	CTSA	CTSA	IPI00021794	CTSA	Lysosomal protective protein; DE RecName: Full=Lysosomal protective protein 32 kDa chain; DE RecName: Full=Lysosomal protective protein 20 kDa chain;	1				CTSA	CTSA	IPI00021794	CTSA	4	5	2	8	13	CTSA	CTSA
3954	IPI00216319	YWHAH	IPI00216319	YWHAH	YWHAH	23	12	22	YWHAH	YWHAH	IPI00216319	YWHAH	14-3-3 protein eta;	9		8	13	YWHAH	YWHAH	IPI00216319	YWHAH	46	10	2	31	32	YWHAH	YWHAH
1471	IPI00793319	GSTP1																		IPI00793319	GSTP1		6	1	4	5	GSTP1	GSTP1
353	IPI00031983	B3GNT3	IPI00031983	B3GNT3		23
2439	IPI00000024	PCDH1	IPI00000024	PCDH1	PCDH1	23	3	3
2383	IPI00328703	OAF	IPI00328703	OAF	OAF	22		3												IPI00328703	OAF		1	1		7
103	IPI00028091	ACTR3	IPI00028091	ACTR3		22			ACTR3	ACTR3	IPI00028091	ACTR3	Actin-related protein 3;				2	ACTR3	ACTR3	IPI00028091	ACTR3	16	8	2	10	11	ACTR3	ACTR3
2689	IPI00018522	PRMT1	IPI00018522	PRMT1		22			PRMT1		IPI00018522	PRMT1	Protein arginine N-methyltransferase 1;			1			PRMT1	IPI00018522	PRMT1	3		1	1	14	PRMT1
752	IPI00022822	COL18A1	IPI00022822	COL18A1		22			COL18A1	COL18A1	IPI00022822	COL18A1	Collagen alpha-1(XVIII) chain; DE RecName: Full=Endostatin;	4	1	55	75	COL18A1	COL18A1	IPI00022822	COL18A1	2	3	2	246	15	COL18A1	COL18A1
1376	IPI00414717	GLG1	IPI00414717	GLG1		22			GLG1	GLG1	IPI00414717	GLG1	Golgi apparatus protein 1;			1	1	GLG1	GLG1	IPI00414717	GLG1		1	1	10	20	GLG1	GLG1
1030	IPI00062037	DYNLL2																		IPI00062037	DYNLL2		1	1		5
2940	IPI00383071	RCTPI1	IPI00383071	RCTPI1		22														IPI00383071	RCTPI1					43
178	IPI00238262	AMIGO2	IPI00238262	AMIGO2	AMIGO2	22		6
949	IPI00644431	DDX39	IPI00644431	DDX39		22
432	IPI00217151	C17orf39																		IPI00217151	C17orf39					5
529	IPI00465148	CAST																		IPI00465148	CAST					5
1798	IPI00216223	ITGA6	IPI00216223	ITGA6		22			ITGA6	ITGA6	IPI00216223	ITGA6	Integrin alpha-6; DE RecName: Full=Integrin alpha-6 heavy chain; DE RecName: Full=Integrin alpha-6 light chain;				11	ITGA6	ITGA6
2291	IPI00217291	NEO1	IPI00217291	NEO1		22
3863	IPI00395488	VASN	IPI00395488	VASN	VASN	22		5	VASN	VASN										IPI00395488	VASN				12		VASN	VASN
2557	IPI00296180	PLAU	IPI00296180	PLAU		21			PLAU	PLAU										IPI00296180	PLAU	41		1	92	2	PLAU	PLAU
1559	IPI00472035	HLA-C																		IPI00472035	HLA-C					5	HLA-C	HLA-C
3808	IPI00019600	UBE2V2	IPI00019600	UBE2V2		21			UBE2V2	UBE2V2										IPI00019600	UBE2V2					10	UBE2V2	UBE2V2
1941	IPI00472104	LFNG	IPI00472104	LFNG		21			LFNG	LFNG										IPI00472104	LFNG					11	LFNG	LFNG
348	IPI00796379	B2M	IPI00796379	B2M		21			B2M	B2M										IPI00796379	B2M	20	3	2	44	51	B2M	B2M
1187	IPI00007797	FABP5	IPI00007797	FABP5	FABP5	21	1		FABP5											IPI00007797	FABP5		1	1	3	66	FABP5
96	IPI00759776	ACTN1	IPI00759776	ACTN1		21			ACTN1	ACTN1										IPI00759776	ACTN1	89	54	2	143	85	ACTN1	ACTN1
345	IPI00296992	AXL	IPI00296992	AXL	AXL	21		7	AXL	AXL										IPI00296992	AXL	4		1	16		AXL	AXL
1774	IPI00001508	INS	IPI00001508	INS		20														IPI00001508	INS				21	2
3623	IPI00643920	TKT	IPI00643920	TKT	TKT	20		14	TKT	TKT	IPI00643920	TKT	cDNA FLJ54957, highly similar to Transketolase (EC 2.2.1.1);		1			TKT	TKT	IPI00643920	TKT	12	7	2	26	7	TKT	TKT
2539	IPI00216048	PITPNA																		IPI00216048	PITPNA					5	PITPNA
2565	IPI00014898	PLEC1	IPI00014898	PLEC	PLEC		2													IPI00014898	PLEC1					5	PLEC1	PLEC1
2586	IPI00887421	PLTN																		IPI00887421	PLTN					5
1756	IPI00005198	ILF2	IPI00005198	ILF2		20			ILF2											IPI00005198	ILF2	1		1		24	ILF2
3302	IPI00215907	SFRS7																		IPI00215907	SFRS7					5
2122	IPI00291006	MDH2	IPI00291006	MDH2		20			MDH2	MDH2	IPI00291006	MDH2	Malate dehydrogenase, mitochondrial;		1			MDH2	MDH2	IPI00291006	MDH2		16	1	84	48	MDH2	MDH2
3397	IPI00329512	SNRPB																		IPI00329512	SNRPB	5		1	2	5
2901	IPI00792352	RAN	IPI00792352	RAN		20			RAN	RAN	IPI00792352	RANP1	26 KDA PROTEIN.				3	RANP1	RANP1	IPI00792352	RAN	5	13	2	19		RAN	RAN
3598	IPI00018769	THBS2																		IPI00018769	THBS2		91	1		6	THBS2	THBS2
2327	IPI00026216	NPEPPS	IPI00026216	NPEPPS	NPEPPS	20		1	NPEPPS	NPEPPS	IPI00026216	NPEPPS	Puromycin-sensitive aminopeptidase;		6		1	NPEPPS	NPEPPS	IPI00026216	NPEPPS	1	2	2	4		NPEPPS	NPEPPS
2702	IPI00007928	PRPF8																		IPI00007928	PRPF8	1	26	2		6
1717	IPI00166866	IGHA1	IPI00166866	IGHA1		20			IGHA1	IGHA1										IPI00166866	IGHA1				10		IGHA1	IGHA1
2211	IPI00103552	MUC16	IPI00103552	MUC16	MUC16	20		73	MUC16	MUC16
2346	IPI00029693	NRP2	IPI00029693	NRP2	NRP2	20	1	11												IPI00029693	NRP2				2
2917	IPI00410240	RARRES1	IPI00410240	RARRES1		20			RARRES1	RARRES1
3100	IPI00013485	RPS2																		IPI00013485	RPS2	29	10	2	5	6	RPS2	RPS2
2196	IPI00298690	MSLN	IPI00298690	MSLN		19			MSLN											IPI00298690	MSLN					3	MSLN
3640	IPI00019599	TMEM189-UBE2V1	IPI00019599	TMEM189-UBE2V1		19			TMEM189-UBE2V1	TMEM189-UBE2V1	IPI00019599	UBE2V1	Ubiquitin-conjugating enzyme E2 variant 1;	1		1	3		UBE2V1	IPI00019599	TMEM189-UBE2V1	1	1	2	7	25	TMEM189-UBE2V1	TMEM189-UBE2V1
2053	IPI00010865	LY6G5B																		IPI00010865	LY6G5B		4	1		6	LY6G5B
2668	IPI00909207	PRDX2	IPI00909207	PRDX2	PRDX2	19	3	2	PRDX2	PRDX2	IPI00909207	PRDX2	cDNA FLJ60461, highly similar to Peroxiredoxin-2 (EC 1.11.1.15);				2	PRDX2	PRDX2	IPI00909207	PRDX2		3	1	10	28	PRDX2	PRDX2
1113	IPI00010105	EIF6	IPI00010105	EIF6		19			EIF6	EIF6	IPI00010105	EIF6	Eukaryotic translation initiation factor 6;				1	EIF6	EIF6	IPI00010105	EIF6	1	10	2	20	29	EIF6	EIF6
1878	IPI00001639	KPNB1	IPI00001639	KPNB1	KPNB1	19	1	1	KPNB1	KPNB1	IPI00001639	KPNB1	Importin subunit beta-1;			5	6	KPNB1	KPNB1	IPI00001639	KPNB1	38	10	2	13		KPNB1	KPNB1
3077	IPI00008527	RPLP1	IPI00008527	RPLP1	RPLP1			1	RPLP1	RPLP1	IPI00008527	RPLP1	60S acidic ribosomal protein P1;				1	RPLP1	RPLP1	IPI00008527	RPLP1	3	2	2	5	6	RPLP1	RPLP1
1702	IPI00903213	IGF2R	IPI00903213	IGF2R		19			IGF2R	IGF2R										IPI00903213	IGF2R	37	1	2	111		IGF2R	IGF2R
1204	IPI00470607	FAM20C	IPI00470607	FAM20C		19			FAM20C	FAM20C
1587	IPI00008475	HMGCS1	IPI00008475	HMGCS1		19														IPI00008475	HMGCS1
100	IPI00029468	ACTR1A																		IPI00029468	ACTR1A				8	6	ACTR1A	ACTR1A
151	IPI00215901	AK2																		IPI00215901	AK2				6	6	AK2	AK2
157	IPI00556258	AKR1B1																		IPI00556258	AKR1B1				7	6	AKR1B1	AKR1B1
417	IPI00072044	C11orf54																		IPI00072044	C11orf54					6	C11orf54	C11orf54
3073	IPI00008530	RPLP0	IPI00008530	RPLP0	RPLP0	18		1	RPLP0	RPLP0	IPI00008530	RPLP0	60S acidic ribosomal protein P0;				3	RPLP0	RPLP0	IPI00008530	RPLP0	29	25	2	47	2	RPLP0	RPLP0
485	IPI00893035	CAD	IPI00893035	CAD	CAD	18		12	CAD	CAD	IPI00893035	CAD	Putative uncharacterized protein CAD;				4	CAD	CAD	IPI00893035	CAD	105	32	2	14	7	CAD	CAD
2882	IPI00016342	RAB7A	IPI00016342	RAB7A	RAB7A	18	11	14	RAB7A	RAB7A	IPI00016342	RAB7A	Ras-related protein Rab-7a;	6	3	7	19	RAB7A	RAB7A	IPI00016342	RAB7A	48	12	2	14	7	RAB7A	RAB7A
1159	IPI00874012	ERK																		IPI00874012	ERK					6
1221	IPI00889740	FBLN1																		IPI00889740	FBLN1	26		1	16	6	FBLN1	FBLN1
591	IPI00798069	CD44	IPI00798069	CD44		18			CD44	CD44										IPI00798069	CD44				79	11	CD44	CD44
1641	IPI00027230	HSP90B1	IPI00027230	HSP90B1		18			HSP90B1	HSP90B1	IPI00027230	HSP90B1	Endoplasmin;		6			HSP90B1	HSP90B1	IPI00027230	HSP90B1	14	33	2	12	12	HSP90B1	HSP90B1
1300	IPI00025155	FSTL3																		IPI00025155	FSTL3				9	6
2779	IPI00384051	PSME2	IPI00384051	PSME2		18			PSME2	PSME2										IPI00384051	PSME2	1	8	2	27	16	PSME2	PSME2
2734	IPI00025019	PSMB1	IPI00025019	PSMB1	PSMB1	18		30	PSMB1	PSMB1	IPI00025019	PSMB1	Proteasome subunit beta type-1;	4		5	14	PSMB1	PSMB1	IPI00025019	PSMB1	40	11	2	17	17	PSMB1	PSMB1
2617	IPI00015018	PPA1	IPI00015018	PPA1		18			PPA1	PPA1	IPI00015018	PPA1	Inorganic pyrophosphatase;				2	PPA1	PPA1	IPI00015018	PPA1	11	3	2	38	18	PPA1	PPA1
2724	IPI00219622	PSMA2	IPI00219622	PSMA2	PSMA2	18		17	PSMA2	PSMA2	IPI00219622	PSMA2	Proteasome subunit alpha type-2;	2		5	17	PSMA2	PSMA2	IPI00219622	PSMA2	47	23	2	31	21	PSMA2	PSMA2
2732	IPI00024175	PSMA7	IPI00024175	PSMA7	PSMA7	18		25	PSMA7	PSMA7	IPI00024175	PSMA7	Proteasome subunit alpha type-7;	7		8	12	PSMA7	PSMA7	IPI00024175	PSMA7	37	14	2	43	25	PSMA7	PSMA7
2118	IPI00291005	MDH1	IPI00291005	MDH1		18			MDH1	MDH1										IPI00291005	MDH1		1	1	30	30	MDH1	MDH1
3290	IPI00411765	SFN	IPI00411765	SFN		18			SFN	SFN										IPI00411765	SFN	11	8	2	37		SFN	SFN
2074	IPI00644131	MAN2B1																		IPI00644131	MAN2B1					6
89	IPI00894498	ACTB	IPI00894498	ACTB		18			ACTB	ACTB										IPI00894498	ACTB	10		1			ACTB	ACTB
1342	IPI00412410	GAS6	IPI00412410	GAS6		18			GAS6	GAS6										IPI00412410	GAS6						GAS6	GAS6
1553	IPI00472138	HLA-B	IPI00472138	HLA-B	HLA-B	18	4		HLA-B	HLA-B										IPI00472138	HLA-B				10		HLA-B	HLA-B
2620	IPI00301109	PPA2																		IPI00301109	PPA2					6
2808	IPI00513773	PTRF																		IPI00513773	PTRF				2	6	PTRF	PTRF
3022	IPI00878392	RPL22																		IPI00878392	RPL22					6	RPL22	RPL22
3067	IPI00299573	RPL7A																		IPI00299573	RPL7A	17		1		6	RPL7A
3418	IPI00027827	SOD3	IPI00027827	SOD3	SOD3	18		5	SOD3	SOD3	IPI00027827	SOD3	Extracellular superoxide dismutase [Cu-Zn];				1	SOD3	SOD3	IPI00027827	SOD3	7		1			SOD3	SOD3
3295	IPI00215884	SFRS1																		IPI00215884	SFRS1				1	6
3953	IPI00910779	YWHAG	IPI00910779	YWHAG		18			YWHAG	YWHAG	IPI00910779	YWHAG	cDNA FLJ52141, highly similar to 14-3-3 protein gamma;		6			YWHAG	YWHAG	IPI00910779	YWHAG				13		YWHAG	YWHAG
109	IPI00013897	ADAM10	IPI00013897	ADAM10	ADAM10	17	30	22	ADAM10	ADAM10	IPI00013897	ADAM10	Disintegrin and metalloproteinase domain-containing protein 10;	1		12	9	ADAM10	ADAM10	IPI00013897	ADAM10					2	ADAM10	ADAM10
3529	IPI00301288	SVEP1																		IPI00301288	SVEP1					6	SVEP1	SVEP1
2742	IPI00479306	PSMB5	IPI00479306	PSMB5	PSMB5	17		27	PSMB5	PSMB5	IPI00479306	PSMB5	Proteasome subunit beta type-5;	10		6	11	PSMB5	PSMB5	IPI00479306	PSMB5	47	23	2		6	PSMB5	PSMB5
3679	IPI00442894	TPM1																		IPI00442894	TPM1					6	TPM1	TPM1
342	IPI00218460	ATRN	IPI00218460	ATRN		17			ATRN	ATRN	IPI00218460	ATRN	Putative uncharacterized protein ATRN;			8	15	ATRN	ATRN	IPI00218460	ATRN	37	29	2	30	16	ATRN	ATRN
3767	IPI00385754	TWF1																		IPI00385754	TWF1					6
637	IPI00645614	CDH3	IPI00645614	CDH3		17														IPI00645614	CDH3					25
2483	IPI00219446	PEBP1	IPI00219446	PEBP1		17			PEBP1	PEBP1	IPI00219446	PEBP1	Phosphatidylethanolamine-binding protein 1; DE RecName: Full=Hippocampal cholinergic neurostimulating peptide;				2	PEBP1	PEBP1	IPI00219446	PEBP1	3		1	13	33	PEBP1	PEBP1
3839	IPI00301489	UROD																		IPI00301489	UROD					6
247	IPI00298828	APOH																		IPI00298828	APOH		44	1	24	7	APOH
1624	IPI00022488	HPX	IPI00022488	HPX	HPX	17	2	194	HPX	HPX	IPI00022488	HPX	Hemopexin;	4	5	343	420	HPX	HPX	IPI00022488	HPX		100	1	39	185	HPX	HPX
76	IPI00394838	ACLY	IPI00394838	ACLY		17			ACLY	ACLY										IPI00394838	ACLY	2	32	2			ACLY	ACLY
723	IPI00795633	CLU									IPI00795633	CLU	Sulfated glycoprotein 2;	3		6		CLU	CLU	IPI00795633	CLU	70	25	2	98	7	CLU	CLU
3234	IPI00298003	SEMA3F																		IPI00298003	SEMA3F		24	1		7
971	IPI00016353	DKK1	IPI00016353	DKK1		17			DKK1	DKK1	IPI00016353	DKK1	Dickkopf-related protein 1;			1	1	DKK1	DKK1	IPI00016353	DKK1	116		1	12		DKK1	DKK1
1436	IPI00908881	GPI	IPI00908881	GPI		17			GPI	GPI	IPI00908881	GPI	Glucose-6-phosphate isomerase;				9	GPI	GPI	IPI00908881	GPI	18		1	63		GPI	GPI
1549	IPI00760554	HLA-A	IPI00760554	HLA-A	HLA-A	17		3	HLA-A	HLA-A										IPI00760554	HLA-A	4		1	21		HLA-A	HLA-A
3271	IPI00032139	SERPINB9	IPI00032139	SERPINB9		17			SERPINB9	SERPINB9
842	IPI00016613	CSNK2A1																		IPI00016613	CSNK2A1	4	10	2		7	CSNK2A1
3279	IPI00016150	SERPINI1	IPI00016150	SERPINI1		17														IPI00016150	SERPINI1				14
310	IPI00020632	ASS1																		IPI00020632	ASS1		7	1		7	ASS1	ASS1
3308	IPI00414984	SGCE	IPI00414984	SGCE	SGCE	17		1
3585	IPI00220156	TGFB2	IPI00220156	TGFB2		17			TGFB2	TGFB2										IPI00220156	TGFB2	4		1	11		TGFB2	TGFB2
3904	IPI00412737	WARS	IPI00412737	WARS		17			WARS	WARS
3484	IPI00001922	ST14	IPI00001922	ST14	ST14	16	6	7	ST14											IPI00001922	ST14					1	ST14
44	IPI00419215	A2ML1	IPI00419215	A2ML1	A2ML1	16		32	A2ML1	A2ML1										IPI00419215	A2ML1		6	1		3	A2ML1	A2ML1
482	IPI00395627	CACYBP	IPI00395627	CACYBP		16			CACYBP	CACYBP										IPI00395627	CACYBP					3	CACYBP	CACYBP
1836	IPI00060715	KCTD12																		IPI00060715	KCTD12		5	1		7	KCTD12
3744	IPI00218343	TUBA1C	IPI00218343	TUBA1C		16			TUBA1C	TUBA1C										IPI00218343	TUBA1C	33	43	2	61	5	TUBA1C	TUBA1C
875	IPI00012887	CTSL1	IPI00012887	CTSL1		16			CTSL1											IPI00012887	CTSL1				6	9	CTSL1
3071	IPI00031691	RPL9																		IPI00031691	RPL9	15	4	2		7	RPL9
1602	IPI00028888	HNRNPD	IPI00028888	HNRNPD		16			HNRNPD											IPI00028888	HNRNPD	8	4	2	5	10	HNRNPD
2478	IPI00644989	PDIA6	IPI00644989	PDIA6		16			PDIA6	PDIA6										IPI00644989	PDIA6				11	17	PDIA6	PDIA6
2738	IPI00028004	PSMB3	IPI00028004	PSMB3	PSMB3	16		17	PSMB3	PSMB3	IPI00028004	PSMB3	Proteasome subunit beta type-3;	2		2	10	PSMB3	PSMB3	IPI00028004	PSMB3	30	12	2	26	21	PSMB3	PSMB3
2430	IPI00298547	PARK7	IPI00298547	PARK7	PARK7	16		2	PARK7	PARK7	IPI00298547	PARK7	Protein DJ-1;				5	PARK7	PARK7	IPI00298547	PARK7	7		1	35	25	PARK7	PARK7
3784	IPI00645078	UBA1	IPI00645078	UBA1		16			UBA1	UBA1	IPI00645078	UBA1	Ubiquitin-like modifier-activating enzyme 1;		3	1	1	UBA1	UBA1	IPI00645078	UBA1	31	19	2	28	31	UBA1	UBA1
1734	IPI00845354	IGKC	IPI00845354	IGKC		16			IGKC	IGKC										IPI00845354	IGKC					36	IGKC	IGKC
2788	IPI00292657	PTGR1																		IPI00292657	PTGR1		1	1	25	7	PTGR1	PTGR1
2041	IPI00784258	LTBP1	IPI00784258	LTBP1		16			LTBP1	LTBP1										IPI00784258	LTBP1	5		1			LTBP1	LTBP1
383	IPI00903084	BGN																		IPI00903084	BGN					7	BGN	BGN
973	IPI00910436	DKK3																		IPI00910436	DKK3				30	7	DKK3	DKK3
1730	IPI00472610	IGHM																		IPI00472610	IGHM				18	7	IGHM	IGHM
2045	IPI00292150	LTBP2	IPI00292150	LTBP2		16			LTBP2	LTBP2										IPI00292150	LTBP2	93		1	80		LTBP2	LTBP2
2098	IPI00010157	MAT2A	IPI00010157	MAT2A	MAT2A	15		5	MAT2A											IPI00010157	MAT2A				8	5	MAT2A
2368	IPI00871312	NUDC																		IPI00871312	NUDC					7	NUDC
1783	IPI00009342	IQGAP1	IPI00009342	IQGAP1		15			IQGAP1	IQGAP1	IPI00009342	IQGAP1	Ras GTPase-activating-like protein IQGAP1;	1			9	IQGAP1	IQGAP1	IPI00009342	IQGAP1	58	52	2	63	8	IQGAP1	IQGAP1
2671	IPI00011937	PRDX4	IPI00011937	PRDX4	PRDX4	15	1		PRDX4	PRDX4	IPI00011937	PRDX4	Peroxiredoxin-4;				10	PRDX4	PRDX4	IPI00011937	PRDX4	30	8	2	45	9	PRDX4	PRDX4
2825	IPI00001699	PYCARD																		IPI00001699	PYCARD				5	7	PYCARD
3132	IPI00872430	RPS8																		IPI00872430	RPS8					7	RPS8	RPS8
3264	IPI00022204	SERPINB3	IPI00022204	SERPINB3	SERPINB3		2		SERPINB3	SERPINB3										IPI00022204	SERPINB3					7	SERPINB3	SERPINB3
1599	IPI00759596	HNRNPC	IPI00759596	HNRNPC		15			HNRNPC	HNRNPC										IPI00759596	HNRNPC	2		1		12	HNRNPC	HNRNPC
3537	IPI00844344	SYNJ2																		IPI00844344	SYNJ2					7
3617	IPI00384981	TIPARP																		IPI00384981	TIPARP					7
2201	IPI00011876	MTAP	IPI00011876	MTAP		15			MTAP	MTAP										IPI00011876	MTAP					15	MTAP	MTAP
3734	IPI00790262	TTLL3									IPI00790262	TTLL3	SIMILAR TO ACTIN-RELATED PROTEIN 2/3 COMPLEX SUBUNIT 4.				4	TTLL3	TTLL3	IPI00790262	TTLL3				8	7	TTLL3	TTLL3
3797	IPI00450472	UBE2I																		IPI00450472	UBE2I				5	7
3809	IPI00797889	UBE2V2																		IPI00797889	UBE2V2					7	UBE2V2	UBE2V2
2227	IPI00019502	MYH9	IPI00019502	MYH9		15			MYH9	MYH9	IPI00019502	MYH9	Myosin-9;				1	MYH9	MYH9	IPI00019502	MYH9	61	24	2	13	18	MYH9	MYH9
571	IPI00297779	CCT2	IPI00297779	CCT2		15			CCT2	CCT2	IPI00297779	CCT2	T-complex protein 1 subunit beta;				4	CCT2	CCT2	IPI00297779	CCT2	73	14	2	21		CCT2	CCT2
2129	IPI00027310	MEGF8	IPI00027310	MEGF8	MEGF8			4	MEGF8	MEGF8	IPI00027310	MEGF8	Multiple epidermal growth factor-like domains protein 8;				1	MEGF8	MEGF8	IPI00027310	MEGF8	2	27	2		8	MEGF8	MEGF8
3154	IPI00021187	RUVBL1	IPI00021187	RUVBL1		15			RUVBL1	RUVBL1	IPI00021187	RUVBL1	RuvB-like 1;				5	RUVBL1	RUVBL1	IPI00021187	RUVBL1	74	5	2	12		RUVBL1	RUVBL1
2902	IPI00643041	RAN																		IPI00643041	RAN	15	18	2		8	RAN	RAN
2972	IPI00550069	RNH1	IPI00550069	RNH1		15			RNH1	RNH1	IPI00550069	RNH1	Ribonuclease inhibitor;	1			4	RNH1	RNH1	IPI00550069	RNH1	14	2	2	33		RNH1	RNH1
69	IPI00219832	ABP1	IPI00219832	ABP1	ABP1	15		13	ABP1	ABP1
3755	IPI00031370	TUBB2B	IPI00031370	TUBB2B	TUBB2B			4	TUBB2B	TUBB2B										IPI00031370	TUBB2B	2	7	2		8	TUBB2B	TUBB2B
581	IPI00018465	CCT7	IPI00018465	CCT7		15			CCT7	CCT7	IPI00018465	CCT7	T-complex protein 1 subunit eta;		1		2	CCT7	CCT7	IPI00018465	CCT7	46		1	16		CCT7	CCT7
1140	IPI00021267	EPHA2	IPI00021267	EPHA2	EPHA2	15	37	7	EPHA2	EPHA2	IPI00021267	EPHA2	Ephrin type-A receptor 2;	22	7	32	50	EPHA2	EPHA2	IPI00021267	EPHA2	94		1	31		EPHA2	EPHA2
3439	IPI00304903	SPRR1B	IPI00304903	SPRR1B	SPRR1B			2												IPI00304903	SPRR1B		3	1		8
1972	IPI00221241	LNPEP	IPI00221241	LNPEP		15			LNPEP		IPI00221241	LNPEP	Leucyl-cystinyl aminopeptidase; DE RecName: Full=Leucyl-cystinyl aminopeptidase, pregnancy serum form;	2		1	1		LNPEP	IPI00221241	LNPEP	1		1			LNPEP
207	IPI00872780	ANXA4																		IPI00872780	ANXA4	32	1	2	11	8	ANXA4	ANXA4
2318	IPI00413732	NOMO1	IPI00413732	NOMO1		15			NOMO1	NOMO1										IPI00413732	NOMO1				40		NOMO1	NOMO1
1524	IPI00217468	HIST1H1B									IPI00217468	HIST1H1B	Histone H1.5;	10				HIST1H1B	HIST1H1B	IPI00217468	HIST1H1B	7	1	2		8	HIST1H1B	HIST1H1B
2839	IPI00376394	QSOX2	IPI00376394	QSOX2	QSOX2	15		1												IPI00376394	QSOX2				25
3155	IPI00009104	RUVBL2	IPI00009104	RUVBL2		14			RUVBL2	RUVBL2	IPI00009104	RUVBL2	RuvB-like 2;				2	RUVBL2	RUVBL2	IPI00009104	RUVBL2	53	8	2	10	2	RUVBL2	RUVBL2
998	IPI00010348	DNASE2	IPI00010348	DNASE2	DNASE2	14		1												IPI00010348	DNASE2				5	3
891	IPI00004946	CXCL16																		IPI00004946	CXCL16					8	CXCL16	CXCL16
142	IPI00030706	AHSA1	IPI00030706	AHSA1		14			AHSA1	AHSA1										IPI00030706	AHSA1		2	1	2	5	AHSA1	AHSA1
1960	IPI00007207	LIPA	IPI00007207	LIPA		14														IPI00007207	LIPA				4	6
1329	IPI00004669	GALNT2	IPI00004669	GALNT2		14			GALNT2											IPI00004669	GALNT2	1	1	2	81	12	GALNT2
3135	IPI00413108	RPSA	IPI00413108	RPSA		14			RPSA	RPSA	IPI00413108	RPSAP15	33 KDA PROTEIN.				2	RPSAP15	RPSAP15	IPI00413108	RPSA	18	8	2	20	13	RPSA	RPSA
3280	IPI00072377	SET	IPI00072377	SET	SET	14		2	SET	SET										IPI00072377	SET	2	3	2	8	18	SET	SET
2714	IPI00163920	PSAPL1																		IPI00163920	PSAPL1					8
3680	IPI00014581	TPM1																		IPI00014581	TPM1					8	TPM1	TPM1
1186	IPI00382606	F7	IPI00382606	F7		14			F7	F7										IPI00382606	F7					32	F7	F7
313	IPI00289499	ATIC	IPI00289499	ATIC		14			ATIC	ATIC	IPI00289499	ATIC	Bifunctional purine biosynthesis protein PURH; DE RecName: Full=Phosphoribosylaminoimidazolecarboxamide formyltransferase; DE RecName: Full=IMP cyclohydrolase;				1	ATIC	ATIC	IPI00289499	ATIC	54	15	2	11		ATIC	ATIC
724	IPI00793848	CLU	IPI00793848	CLU		14			CLU	CLU
1017	IPI00013933	DSP	IPI00013933	DSP	DSP		74	5	DSP	DSP	IPI00013933	DSP	Desmoplakin;	7	26	1	5	DSP	DSP	IPI00013933	DSP	4	17	2	1	9	DSP	DSP
3497	IPI00871856	STIP1	IPI00871856	STIP1		14			STIP1	STIP1										IPI00871856	STIP1				9		STIP1	STIP1
3525	IPI00021302	SUSD2	IPI00021302	SUSD2	SUSD2	14	6	2	SUSD2	SUSD2	IPI00021302	SUSD2	Sushi domain-containing protein 2;				1	SUSD2	SUSD2	IPI00021302	SUSD2	3		1			SUSD2	SUSD2
3528	IPI00847609	SVEP1																		IPI00847609	SVEP1		6	1		9	SVEP1	SVEP1
3908	IPI00873622	WDR1	IPI00873622	WDR1		14			WDR1	WDR1
1862	IPI00002818	KLK11	IPI00002818	KLK11		13														IPI00002818	KLK11					2
3094	IPI00221092	RPS16	IPI00221092	RPS16	RPS16	13		3	RPS16	RPS16	IPI00221092	RPS16	40S ribosomal protein S16;			1	6	RPS16	RPS16	IPI00221092	RPS16	40	19	2	4	4	RPS16	RPS16
1104	IPI00009328	EIF4A3	IPI00009328	EIF4A3		13			EIF4A3	EIF4A3										IPI00009328	EIF4A3	5	4	2		5	EIF4A3	EIF4A3
2966	IPI00029699	RNASE4	IPI00029699	RNASE4		13														IPI00029699	RNASE4				6	5
3687	IPI00554538	TPP1	IPI00554538	TPP1		13			TPP1	TPP1										IPI00554538	TPP1	2		1	10	6	TPP1	TPP1
101	IPI00005159	ACTR2	IPI00005159	ACTR2		13			ACTR2	ACTR2	IPI00005159	ACTR2	Actin-related protein 2;	1				ACTR2	ACTR2	IPI00005159	ACTR2	3	1	2		10	ACTR2	ACTR2
328	IPI00784119	ATP6AP1	IPI00784119	ATP6AP1		13			ATP6AP1	ATP6AP1										IPI00784119	ATP6AP1				45	11	ATP6AP1	ATP6AP1
156	IPI00220271	AKR1A1	IPI00220271	AKR1A1		13			AKR1A1	AKR1A1										IPI00220271	AKR1A1	2		1	40	13	AKR1A1	AKR1A1
75	IPI00291419	ACAT2	IPI00291419	ACAT2		13			ACAT2	ACAT2										IPI00291419	ACAT2	1		1	9	14	ACAT2	ACAT2
3549	IPI00744692	TALDO1	IPI00744692	TALDO1	TALDO1	13		2	TALDO1	TALDO1	IPI00744692	TALDO1	Transaldolase;			1		TALDO1	TALDO1	IPI00744692	TALDO1	9	6	2	27	17	TALDO1	TALDO1
1652	IPI00037070	HSPA8									IPI00037070	HSPA8	54 KDA PROTEIN.		7			HSPA8	HSPA8	IPI00037070	HSPA8					9	HSPA8	HSPA8
2778	IPI00479722	PSME1	IPI00479722	PSME1		13			PSME1	PSME1										IPI00479722	PSME1		5	1	13	17	PSME1	PSME1
1333	IPI00383581	GANAB	IPI00383581	GANAB		13			GANAB	GANAB	IPI00383581	GANAB	Neutral alpha-glucosidase AB;		5			GANAB	GANAB	IPI00383581	GANAB	24	10	2	29	21	GANAB	GANAB
2077	IPI00298793	MANBA	IPI00298793	MANBA	MANBA	13		4												IPI00298793	MANBA		9	1	14	66
2807	IPI00216283	PTPRZ1																		IPI00216283	PTPRZ1					9
573	IPI00290770	CCT3	IPI00290770	CCT3		13			CCT3	CCT3	IPI00290770	CCT3	cDNA FLJ44436 fis, clone UTERU2019706, highly similar to T-complex protein 1 subunit gamma;			2		CCT3	CCT3	IPI00290770	CCT3	58	26	2	16		CCT3	CCT3
3733	IPI00554811	TTLL3	IPI00554811	TTLL3		13			TTLL3	TTLL3										IPI00554811	TTLL3	10	7	2	2		TTLL3	TTLL3
1959	IPI00446007	LIPA	IPI00446007	LIPA		13														IPI00446007	LIPA		4	1
1591	IPI00215965	HNRNPA1	IPI00215965	HNRNPA1		13			HNRNPA1	HNRNPA1										IPI00215965	HNRNPA1	6	3	2			HNRNPA1	HNRNPA1
3936	IPI00893062	XRCC6	IPI00893062	XRCC6		13			XRCC6	XRCC6										IPI00893062	XRCC6		3	1			XRCC6	XRCC6
3688	IPI00298237	TPP1	IPI00298237	TPP1		13			TPP1	TPP1										IPI00298237	TPP1	3	1	2	10		TPP1	TPP1
180	IPI00008554	ANG	IPI00008554	ANG		13			ANG	ANG										IPI00008554	ANG				4		ANG	ANG
574	IPI00302927	CCT4	IPI00302927	CCT4		13			CCT4	CCT4	IPI00302927	CCT4	T-complex protein 1 subunit delta;			2	3	CCT4	CCT4	IPI00302927	CCT4	33		1			CCT4	CCT4
1582	IPI00644653	HMGB1	IPI00644653	HMGB1		13			HMGB1
1911	IPI00643244	LAMB3	IPI00643244	LAMB3		13			LAMB3	LAMB3
3042	IPI00872940	RPL30																		IPI00872940	RPL30	28	4	2		10	RPL30	RPL30
2325	IPI00011140	NOV	IPI00011140	NOV		13
2593	IPI00853369	PLXNB2	IPI00853369	PLXNB2	PLXNB2	13	3		PLXNB2	PLXNB2	IPI00853369	PLXNB2	Plexin-B2;			2	5	PLXNB2	PLXNB2	IPI00853369	PLXNB2	16		1	1		PLXNB2	PLXNB2
2629	IPI00024129	PPIC	IPI00024129	PPIC		13														IPI00024129	PPIC				28
2803	IPI00847732	PTPRJ	IPI00847732	PTPRJ		13			PTPRJ	PTPRJ										IPI00847732	PTPRJ				4		PTPRJ	PTPRJ
238	IPI00168479	APOA1BP																		IPI00168479	APOA1BP				9	10
499	IPI00604431	CAND1									IPI00604431	CAND1	Cullin-associated NEDD8-dissociated protein 1;				2	CAND1	CAND1	IPI00604431	CAND1	6		1		10	CAND1	CAND1
2823	IPI00043992	PVRL4	IPI00043992	PVRL4		13
849	IPI00032325	CSTA									IPI00032325	CSTA	Cystatin-A;	15	11	10	9		CSTA	IPI00032325	CSTA					10	CSTA
1359	IPI00010154	GDI1									IPI00010154	GDI1	Rab GDP dissociation inhibitor alpha;			1	1	GDI1	GDI1	IPI00010154	GDI1	19		1	57	10	GDI1	GDI1
1595	IPI00334587	HNRNPAB	IPI00334587	HNRNPAB		12			HNRNPAB											IPI00334587	HNRNPAB				5	2	HNRNPAB
2670	IPI00024919	PRDX3	IPI00024919	PRDX3		12			PRDX3	PRDX3										IPI00024919	PRDX3				12	2	PRDX3	PRDX3
1577	IPI00335132	HMG1																		IPI00335132	HMG1					10
2436	IPI00016610	PCBP1	IPI00016610	PCBP1		12			PCBP1	PCBP1										IPI00016610	PCBP1	3	7	2	8	3	PCBP1	PCBP1
1341	IPI00025273	GART	IPI00025273	GART		12			GART	GART										IPI00025273	GART	8		1	3	5	GART	GART
1382	IPI00008552	GLRX3	IPI00008552	GLRX3		12			GLRX3											IPI00008552	GLRX3	4	2	2	28	7	GLRX3
291	IPI00005162	ARPC3	IPI00005162	ARPC3		12			ARPC3	ARPC3										IPI00005162	ARPC3	4	13	2	6	8	ARPC3	ARPC3
2279	IPI00444262	NCL	IPI00444262	NCL		12			NCL	NCL										IPI00444262	NCL	16	14	2	14	10	NCL	NCL
3643	IPI00019381	TMEM30A																		IPI00019381	TMEM30A	1		1		10
1409	IPI00641950	GNB2L1	IPI00641950	GNB2L1		12			GNB2L1	GNB2L1										IPI00641950	GNB2L1				17	11	GNB2L1	GNB2L1
1906	IPI00852737	LAMB1																		IPI00852737	LAMB1	54	83	2	2	11	LAMB1	LAMB1
2580	IPI00216694	PLS3	IPI00216694	PLS3		12			PLS3											IPI00216694	PLS3	3	16	2	26	12	PLS3
3799	IPI00021370	UBE2K	IPI00021370	UBE2K	UBE2K	12		1												IPI00021370	UBE2K		1	1	7	12
2740	IPI00555956	PSMB4	IPI00555956	PSMB4	PSMB4	12		13	PSMB4	PSMB4	IPI00555956	PSMB4	Proteasome subunit beta type-4;	1		6	13	PSMB4	PSMB4	IPI00555956	PSMB4	47	14	2	17	13	PSMB4	PSMB4
2727	IPI00299155	PSMA4	IPI00299155	PSMA4	PSMA4	12		26	PSMA4	PSMA4	IPI00299155	PSMA4	Proteasome subunit alpha type-4;	3			7	PSMA4	PSMA4	IPI00299155	PSMA4	19	11	2	26	14	PSMA4	PSMA4
3608	IPI00642739	TIMP1	IPI00642739	TIMP1		12			TIMP1	TIMP1										IPI00642739	TIMP1	5	5	2	63	18	TIMP1	TIMP1
302	IPI00013698	ASAH1	IPI00013698	ASAH1		12			ASAH1	ASAH1										IPI00013698	ASAH1					21	ASAH1	ASAH1
1950	IPI00219221	LGALS7	IPI00219221	LGAL7B	LGAL7B		3				IPI00219221	LGALS7	Galectin-7;	1			1	LGALS7	LGALS7	IPI00219221	LGALS7		2	1		11	LGALS7	LGALS7
1618	IPI00478493	HP																		IPI00478493	HP		1	1		11	HP	HP
2331	IPI00157556	NPNT																		IPI00157556	NPNT		1	1		11	NPNT	NPNT
2506	IPI00219525	PGD																		IPI00219525	PGD	1	1	2		11	PGD	PGD
3715	IPI00293350	TSNAX																		IPI00293350	TSNAX	18	1	2	7	11	TSNAX	TSNAX
3119	IPI00011253	RPS3	IPI00011253	RPS3	RPS3	12		2	RPS3	RPS3	IPI00011253	RPS3	40S ribosomal protein S3;			2	9	RPS3	RPS3	IPI00011253	RPS3	91	23	2	15	32	RPS3	RPS3
246	IPI00910625	APOH	IPI00910625	APOH		12			APOH											IPI00910625	APOH		32	1	8		APOH
661	IPI00795153	CFI																		IPI00795153	CFI					11	CFI	CFI
2800	IPI00642154	PTPRF	IPI00642154	PTPRF		12			PTPRF	PTPRF										IPI00642154	PTPRF		15	1			PTPRF	PTPRF
2713	IPI00219825	PSAP	IPI00219825	PSAP		12			PSAP	PSAP										IPI00219825	PSAP	45	9	2	48		PSAP	PSAP
1539	IPI00787441	HIST2H3PS2																		IPI00787441	HIST2H3PS2					11
1745	IPI00719373	IGLC1	IPI00719373	IGLC1	IGLC1		8		IGLC1	IGLC1	IPI00719373	LOC100290481	Ig lambda-1 chain C regions;	10	7					IPI00719373	IGL@					11	IGL@	IGL@
1111	IPI00376005	EIF5A	IPI00376005	EIF5A		12			EIF5A	EIF5A	IPI00376005	EIF5A	Eukaryotic translation initiation factor 5A-1;				1	EIF5A	EIF5A	IPI00376005	EIF5A	3	3	2			EIF5A	EIF5A
112	IPI00029606	ADAM17	IPI00029606	ADAM17		12														IPI00029606	ADAM17	1		1	10
359	IPI00011656	B4GALT5	IPI00011656	B4GALT5	B4GALT5	12		1												IPI00011656	B4GALT5				4
504	IPI00020984	CANX	IPI00020984	CANX		12			CANX	CANX										IPI00020984	CANX				16		CANX	CANX
3818	IPI00657702	UCHL1																		IPI00657702	UCHL1					11	UCHL1
1307	IPI00854676	FUCA1	IPI00854676	FUCA1		12			FUCA1	FUCA1										IPI00854676	FUCA1				11		FUCA1	FUCA1
1356	IPI00644409	GDA	IPI00644409	GDA	GDA	12		1
1968	IPI00644087	LMNA	IPI00644087	LMNA		12			LMNA	LMNA										IPI00644087	LMNA	14		1	18		LMNA	LMNA
3062	IPI00000494	RPL5																		IPI00000494	RPL5	48	10	2	10	12	RPL5	RPL5
2046	IPI00073196	LTBP3	IPI00073196	LTBP3		12			LTBP3	LTBP3										IPI00073196	LTBP3	2		1	7		LTBP3	LTBP3
2075	IPI00328488	MAN2B2	IPI00328488	MAN2B2		12														IPI00328488	MAN2B2				6
2358	IPI00009456	NT5E	IPI00009456	NT5E	NT5E	12	49	28	NT5E	NT5E	IPI00009456	NT5E	5'-nucleotidase;			13	27	NT5E	NT5E	IPI00009456	NT5E	129		1			NT5E	NT5E
2513	IPI00219526	PGM1	IPI00219526	PGM1		12			PGM1	PGM1										IPI00219526	PGM1				28		PGM1	PGM1
3281	IPI00301311	SET	IPI00301311	SET		12			SET	SET
3470	IPI00004446	SRPX2	IPI00004446	SRPX2		12			SRPX2	SRPX2										IPI00004446	SRPX2				1		SRPX2	SRPX2
3589	IPI00304865	TGFBR3	IPI00304865	TGFBR3		12			TGFBR3	TGFBR3
1081	IPI00219678	EIF2S1	IPI00219678	EIF2S1		11			EIF2S1	EIF2S1										IPI00219678	EIF2S1	8	17	2	2	3	EIF2S1	EIF2S1
766	IPI00795118	COL7A1																		IPI00795118	COL7A1					12	COL7A1	COL7A1
187	IPI00025849	ANP32A	IPI00025849	ANP32A		11					IPI00025849	LOC723972	Acidic leucine-rich nuclear phosphoprotein 32 family member A;		5					IPI00025849	ANP32A				8	4
1280	IPI00873210	FN1																		IPI00873210	FN1					12	FN1	FN1
1176	IPI00002732	EXTL2	IPI00002732	EXTL2	EXTL2	11		3												IPI00002732	EXTL2	12	4	2	10	5
1969	IPI00514320	LMNA	IPI00514320	LMNA		11			LMNA	LMNA										IPI00514320	LMNA					5	LMNA	LMNA
1236	IPI00026215	FEN1	IPI00026215	FEN1		11			FEN1	FEN1										IPI00026215	FEN1	1	3	2		6	FEN1	FEN1
2451	IPI00411680	PCMT1																		IPI00411680	PCMT1	2		1		12	PCMT1
1944	IPI00219219	LGALS1	IPI00219219	LGALS1	LGALS1	11		3	LGALS1	LGALS1	IPI00219219	LGALS1	Galectin-1;	3	1	2	6	LGALS1	LGALS1	IPI00219219	LGALS1	16	4	2	10	7	LGALS1	LGALS1
1604	IPI00003881	HNRNPF	IPI00003881	HNRNPF		11			HNRNPF	HNRNPF										IPI00003881	HNRNPF	6	2	2	7	7	HNRNPF	HNRNPF
1617	IPI00431645	HP	IPI00431645	HP	HP			3	HP	HP	IPI00431645	HP	cDNA FLJ31310 fis, clone LIVER1000165, highly similar to Haptoglobin;			7	3	HP	HP	IPI00431645	HP		30	1		13	HP	HP
660	IPI00291867	CFI	IPI00291867	CFI	CFI			2	CFI	CFI	IPI00291867	CFI	Complement factor I; DE RecName: Full=Complement factor I heavy chain; DE RecName: Full=Complement factor I light chain;			1	1	CFI	CFI	IPI00291867	CFI	3	17	2		13	CFI	CFI
477	IPI00218414	CA2	IPI00218414	CA2		11			CA2	CA2										IPI00218414	CA2				2	9	CA2	CA2
2780	IPI00030243	PSME3	IPI00030243	PSME3		11			PSME3	PSME3										IPI00030243	PSME3	7	9	2	10	10	PSME3	PSME3
516	IPI00873484	CAPZA1	IPI00873484	CAPZA1		11			CAPZA1	CAPZA1										IPI00873484	CAPZA1	5	5	2	19	20	CAPZA1	CAPZA1
1690	IPI00007853	IFI30	IPI00007853	IFI30		11			IFI30											IPI00007853	IFI30		2	1	15	39	IFI30
585	IPI00795327	CD109																		IPI00795327	CD109	4	4	2	22	13	CD109	CD109
1742	IPI00154742	IGL@	IPI00154742	IGCL2	IGCL2	11		4			IPI00154742	LOC100290481	Ig lambda-2 chain C regions;	1	10	6	5			IPI00154742	IGL@	1	29	2	19	52	IGL@	IGL@
110	IPI00794448	ADAM10	IPI00794448	ADAM10		11			ADAM10	ADAM10										IPI00794448	ADAM10	62	9	2			ADAM10	ADAM10
256	IPI00012023	AREG	IPI00012023	AREG		11
330	IPI00168884	ATP6AP2	IPI00168884	ATP6AP2	ATP6AP2	11	5		ATP6AP2	ATP6AP2										IPI00168884	ATP6AP2				18		ATP6AP2	ATP6AP2
888	IPI00013874	CXCL1	IPI00013874	CXCL1		11
1164	IPI00429191	ETF1	IPI00429191	ETF1		11														IPI00429191	ETF1	1		1	2
1310	IPI00018387	FURIN	IPI00018387	FURIN	FURIN	11		1	FURIN	FURIN
1486	IPI00023601	HAPLN1	IPI00023601	HAPLN1	HAPLN1	11		13
3162	IPI00019869	S100A2																		IPI00019869	S100A2		13	1		14
1933	IPI00607708	LDHA																		IPI00607708	LDHA	17	11	2	5	14	LDHA	LDHA
1720	IPI00641229	IGHA2	IPI00641229	IGHA2		11			IGHA2	IGHA2
2017	IPI00744811	LRP5	IPI00744811	LRP5	LRP5	11		4												IPI00744811	LRP5	5		1
2576	IPI00030255	PLOD3	IPI00030255	PLOD3		11			PLOD3	PLOD3										IPI00030255	PLOD3	4		1	14		PLOD3	PLOD3
2579	IPI00789401	PLS1	IPI00789401	PLS1		11			PLS1	PLS1
3778	IPI00554786	TXNRD1	IPI00554786	TXNRD1	TXNRD1	11		4	TXNRD1		IPI00554786	TXNRD1	Thioredoxin reductase 1, cytoplasmic;				2		TXNRD1	IPI00554786	TXNRD1				16		TXNRD1
128	IPI00026259	AGA																		IPI00026259	AGA				3	14
243	IPI00879368	APOE									IPI00879368	APOE	Apolipoprotein E;		3			APOE	APOE	IPI00879368	APOE				44	14	APOE	APOE
357	IPI00215767	B4GALT1																		IPI00215767	B4GALT1					14	B4GALT1	B4GALT1
1045	IPI00014424	EEF1A2	IPI00014424	EEF1A2	EEF1A2	10	2	7	EEF1A2	EEF1A2	IPI00014424	EEF1A2	Elongation factor 1-alpha 2;	6	10	9	12	EEF1A2	EEF1A2	IPI00014424	EEF1A2	35	8	2	5	2	EEF1A2	EEF1A2
1223	IPI00296537	FBLN1																		IPI00296537	FBLN1				30	14	FBLN1	FBLN1
2726	IPI00171199	PSMA3	IPI00171199	PSMA3	PSMA3	10		47	PSMA3	PSMA3	IPI00171199	PSMA3	Proteasome subunit alpha type-3;			7	9	PSMA3	PSMA3	IPI00171199	PSMA3	63	23	2	12	3	PSMA3	PSMA3
270	IPI00791180	ARHGDIA	IPI00791180	ARHGDIA		10			ARHGDIA	ARHGDIA	IPI00791180	ARHGDIA	9 KDA PROTEIN.				2	ARHGDIA	ARHGDIA	IPI00791180	ARHGDIA	3	1	2		3	ARHGDIA	ARHGDIA
1161	IPI00024911	ERP29	IPI00024911	ERP29		10			ERP29											IPI00024911	ERP29				7	3	ERP29
2163	IPI00218398	MMP14	IPI00218398	MMP14	MMP14	10	1	1	MMP14											IPI00218398	MMP14		6	1	2	4	MMP14
3883	IPI00411426	VPS26A	IPI00411426	VPS26A		10			VPS26A											IPI00411426	VPS26A		6	1	5	7	VPS26A
2723	IPI00871889	PSMA1	IPI00871889	PSMA1		10			PSMA1	PSMA1										IPI00871889	PSMA1	7	23	2	8	8	PSMA1	PSMA1
1381	IPI00007102	GLOD4	IPI00007102	GLOD4		10														IPI00007102	GLOD4	2	1	2	15	8
3692	IPI00009943	TPT1	IPI00009943	TPT1		10														IPI00009943	TPT1	1		1	5	8
3203	IPI00892674	SDC1	IPI00892674	SDC1	SDC1	10		5	SDC1	SDC1										IPI00892674	SDC1	1	2	2	9	9	SDC1	SDC1
3805	IPI00874051	UBE2N	IPI00874051	UBE2N		10			UBE2N	UBE2N										IPI00874051	UBE2N	5		1	6	9	UBE2N	UBE2N
3820	IPI00011250	UCHL3	IPI00011250	UCHL3		10														IPI00011250	UCHL3				1	12
874	IPI00297487	CTSH																		IPI00297487	CTSH					15
1298	IPI00021081	FST																		IPI00021081	FST					15	FST	FST
2389	IPI00290416	OLA1	IPI00290416	OLA1		10			OLA1	OLA1										IPI00290416	OLA1				11	14	OLA1	OLA1
853	IPI00020977	CTGF	IPI00020977	CTGF		10					IPI00020977	CTGF	Connective tissue growth factor;	1		2				IPI00020977	CTGF	73		1	41	37
3671	IPI00384643	TP53I3																		IPI00384643	TP53I3				8	15
1635	IPI00784295	HSP90AA1	IPI00784295	HSP90AA1		10			HSP90AA1	HSP90AA1										IPI00784295	HSP90AA1	31	76	2			HSP90AA1	HSP90AA1
2758	IPI00021926	PSMC6	IPI00021926	PSMC6		10			PSMC6	PSMC6										IPI00021926	PSMC6	29	12	2	2		PSMC6	PSMC6
3573	IPI00290566	TCP1	IPI00290566	TCP1		10			TCP1	TCP1	IPI00290566	TCP1	T-complex protein 1 subunit alpha;			1	1	TCP1	TCP1	IPI00290566	TCP1	63	12	2	16		TCP1	TCP1
2232	IPI00796366	MYL6B	IPI00796366	MYL6B		10			MYL6B	MYL6B										IPI00796366	MYL6B	6	11	2			MYL6B	MYL6B
2269	IPI00306960	NARS	IPI00306960	NARS		10			NARS	NARS										IPI00306960	NARS	6	10	2			NARS	NARS
577	IPI00010720	CCT5	IPI00010720	CCT5		10			CCT5	CCT5	IPI00010720	CCT5	T-complex protein 1 subunit epsilon;				1	CCT5	CCT5	IPI00010720	CCT5	58	8	2	10		CCT5	CCT5
206	IPI00793199	ANXA4									IPI00793199	ANXA4	Annexin A4;	2		3	9	ANXA4	ANXA4	IPI00793199	ANXA4					16	ANXA4	ANXA4
2420	IPI00218728	PAFAH1B1	IPI00218728	PAFAH1B1		10			PAFAH1B1	PAFAH1B1										IPI00218728	PAFAH1B1		8	1	1		PAFAH1B1	PAFAH1B1
2002	IPI00737530	LOC653888	IPI00737530	LOC653888		10														IPI00737530	LOC653888	10	4	2
2357	IPI00552302	NT5E	IPI00552302	NT5E		10			NT5E	NT5E	IPI00552302	NT5E	cDNA FLJ90527 fis, clone NT2RP4001467, highly similar to 5'-nucleotidase (EC 3.1.3.5);	16	4	6		NT5E	NT5E	IPI00552302	NT5E		3	1	14		NT5E	NT5E
2073	IPI00012989	MAN2B1																		IPI00012989	MAN2B1					16
181	IPI00153060	ANGPTL4	IPI00153060	ANGPTL4		10			ANGPTL4	ANGPTL4										IPI00153060	ANGPTL4	32		1	4		ANGPTL4	ANGPTL4
1160	IPI00386755	ERO1L	IPI00386755	ERO1L		10			ERO1L	ERO1L										IPI00386755	ERO1L				5		ERO1L	ERO1L
1325	IPI00025818	GALNT1	IPI00025818	GALNT1		10														IPI00025818	GALNT1				17
1358	IPI00910113	GDI1	IPI00910113	GDI1		10			GDI1	GDI1	IPI00910113	GDI1	cDNA FLJ52902, highly similar to Rab GDP dissociation inhibitor alpha;				8	GDI1	GDI1	IPI00910113	GDI1	11		1			GDI1	GDI1
1421	IPI00012102	GNS	IPI00012102	GNS	GNS	10		4	GNS											IPI00012102	GNS				2		GNS
1580	IPI00179700	HMGA1	IPI00179700	HMGA1		10			HMGA1		IPI00179700	HMGA1	High mobility group protein HMG-I/HMG-Y;	2			2		HMGA1	IPI00179700	HMGA1						HMGA1
1704	IPI00031086	IGFBP1	IPI00031086	IGFBP1		10
1863	IPI00217503	KLK11	IPI00217503	KLK11		10
2071	IPI00008207	MAN1B1	IPI00008207	MAN1B1		10														IPI00008207	MAN1B1				1
2146	IPI00020407	MGAT5	IPI00020407	MGAT5		10														IPI00020407	MGAT5				4
2820	IPI00022661	PVRL2	IPI00022661	PVRL2	PVRL2	10	4		PVRL2											IPI00022661	PVRL2	8		1	18		PVRL2
1226	IPI00328113	FBN1																		IPI00328113	FBN1		4	1		17	FBN1	FBN1
507	IPI00848090	CAPG																		IPI00848090	CAPG					17	CAPG	CAPG
2967	IPI00855775	RNASET2	IPI00855775	RNASET2		10
3189	IPI00009362	SCG2	IPI00009362	SCG2		10
1714	IPI00291987	IGFBPL1																		IPI00291987	IGFBPL1				19	17
716	IPI00644294	CLSTN1	IPI00644294	CLSTN1		9			CLSTN1	CLSTN1	IPI00644294	CLSTN1	cDNA FLJ10729 fis, clone NT2RP3001260, highly similar to Calsyntenin-1;	1		3	3	CLSTN1	CLSTN1	IPI00644294	CLSTN1	73	42	2	116	2	CLSTN1	CLSTN1
2784	IPI00015029	PTGES3	IPI00015029	PTGES3		9			PTGES3		IPI00015029	PTGES3	Prostaglandin E synthase 3;				1		PTGES3	IPI00015029	PTGES3	2	1	2	8	2	PTGES3
2437	IPI00216689	PCBP2	IPI00216689	PCBP2		9			PCBP2											IPI00216689	PCBP2					2	PCBP2
2693	IPI00382843	PRNP	IPI00382843	PRNP		9			PRNP	PRNP										IPI00382843	PRNP	10		1	1	3	PRNP	PRNP
541	IPI00297579	CBX3	IPI00297579	CBX3		9														IPI00297579	CBX3					6
1592	IPI00386854	HNRNPA2B1	IPI00386854	HNRNPA2B1		9			HNRNPA2B1	HNRNPA2B1										IPI00386854	HNRNPA2B1	1		1	8	6	HNRNPA2B1	HNRNPA2B1
2293	IPI00029817	NEU1	IPI00029817	NEU1	NEU1	9		1	NEU1	NEU1										IPI00029817	NEU1				3	6	NEU1	NEU1
3777	IPI00305692	TXNL1	IPI00305692	TXNL1		9														IPI00305692	TXNL1				5	6
2139	IPI00181079	METRNL	IPI00181079	METRNL		9			METRNL	METRNL										IPI00181079	METRNL				5	8	METRNL	METRNL
850	IPI00021828	CSTB	IPI00021828	CSTB		9			CSTB	CSTB										IPI00021828	CSTB	4	3	2		11	CSTB	CSTB
1208	IPI00303318	FAM49B	IPI00303318	FAM49B		9			FAM49B	FAM49B	IPI00303318	FAM49B	Protein FAM49B;	2			7	FAM49B	FAM49B	IPI00303318	FAM49B	17	4	2	28	13	FAM49B	FAM49B
2405	IPI00000581	OTUB1	IPI00000581	OTUB1		9			OTUB1	OTUB1										IPI00000581	OTUB1	3	7	2	18	17	OTUB1	OTUB1
3002	IPI00024933	RPL12	IPI00024933	RPL12	RPL12	9		4	RPL12	RPL12	IPI00024933	RPL12	60S ribosomal protein L12;	2		2	4	RPL12	RPL12	IPI00024933	RPL12	18	8	2	6	24	RPL12	RPL12
2707	IPI00026941	PRSS23	IPI00026941	PRSS23		9			PRSS23	PRSS23	IPI00026941	PRSS23	Serine protease 23;	1		5	14	PRSS23	PRSS23	IPI00026941	PRSS23	68	34	2	38	39	PRSS23	PRSS23
3261	IPI00792225	SERPINB13																		IPI00792225	SERPINB13					18
2468	IPI00375236	PDE4D	IPI00375236	PDE4D	PDE4D	9	4	6			IPI00375236	PDE4D	cAMP-specific 3',5'-cyclic phosphodiesterase 4D;	3	6		6			IPI00375236	PDE4D	16	15	2	8
3689	IPI00020416	TPP2	IPI00020416	TPP2		9			TPP2											IPI00020416	TPP2	37	2	2			TPP2
3613	IPI00788747	TIMP2	IPI00788747	TIMP2	TIMP2			1	TIMP2	TIMP2	IPI00788747	TIMP2	22 KDA PROTEIN.				9	TIMP2	TIMP2	IPI00788747	TIMP2				65	19	TIMP2	TIMP2
68	IPI00440822	ABI3BP																		IPI00440822	ABI3BP		27	1		20	ABI3BP	ABI3BP
169	IPI00384967	ALDH1A3	IPI00384967	ALDH1A3		9			ALDH1A3
488	IPI00027264	CALB2	IPI00027264	CALB2		9			CALB2
1311	IPI00007671	FUT3	IPI00007671	FUT3		9			FUT3	FUT3
1222	IPI00296534	FBLN1																		IPI00296534	FBLN1	28		1	51	20	FBLN1	FBLN1
1272	IPI00178352	FLNC																		IPI00178352	FLNC				3	20	FLNC	FLNC
2039	IPI00514090	LTA4H	IPI00514090	LTA4H		9			LTA4H	LTA4H										IPI00514090	LTA4H				7		LTA4H	LTA4H
2054	IPI00027381	LY75	IPI00027381	LY75		9			LY75	LY75
3263	IPI00007117	SERPINB2																		IPI00007117	SERPINB2					20	SERPINB2
2350	IPI00100197	NSFL1C	IPI00100197	NSFL1C		9														IPI00100197	NSFL1C				3
2505	IPI00747533	PGD	IPI00747533	PGD		9			PGD	PGD										IPI00747533	PGD				7		PGD	PGD
2560	IPI00010676	PLAUR	IPI00010676	PLAUR		9			PLAUR
2590	IPI00871326	PLXNA1	IPI00871326	PLXNA1	PLXNA1	9		22	PLXNA1	PLXNA1
3421	IPI00217882	SORT1	IPI00217882	SORT1		9			SORT1	SORT1
3432	IPI00011662	SPINT2	IPI00011662	SPINT2		9														IPI00011662	SPINT2	7		1
3586	IPI00235354	TGFB2	IPI00235354	TGFB2		9			TGFB2	TGFB2
3769	IPI00830092	TWSG1	IPI00830092	TWSG1		9
3876	IPI00024273	VLDLR	IPI00024273	VLDLR	VLDLR	9		1
257	IPI00215914	ARF1	IPI00215914	ARF1	ARF1	8		6	ARF1	ARF1	IPI00215914	ARF1	ADP-ribosylation factor 1;		2			ARF1	ARF1	IPI00215914	ARF1	1	1	2	6	1	ARF1	ARF1
115	IPI00440933	ADAM9	IPI00440933	ADAM9		8			ADAM9	ADAM9										IPI00440933	ADAM9				4	1	ADAM9	ADAM9
584	IPI00152540	CD109									IPI00152540	CD109	CD109 antigen;			25	49	CD109	CD109	IPI00152540	CD109	123	30	2	87	22	CD109	CD109
3435	IPI00305975	SPON2																		IPI00305975	SPON2		1	1		22	SPON2	SPON2
805	IPI00031121	CPE																		IPI00031121	CPE					22
1125	IPI00216171	ENO2																		IPI00216171	ENO2				53	22	ENO2	ENO2
395	IPI00410215	BPNT1	IPI00410215	BPNT1		8														IPI00410215	BPNT1				8	1
2805	IPI00470937	PTPRK	IPI00470937	PTPRK		8			PTPRK	PTPRK										IPI00470937	PTPRK				24	1	PTPRK	PTPRK
2765	IPI00375380	PSMD13	IPI00375380	PSMD13		8			PSMD13	PSMD13										IPI00375380	PSMD13	32	19	2		2	PSMD13	PSMD13
77	IPI00021290	ACLY									IPI00021290	ACLY	ATP-citrate synthase;			2	6	ACLY	ACLY	IPI00021290	ACLY	81	24	2	8	24	ACLY	ACLY
3214	IPI00009794	SDF4	IPI00009794	SDF4		8			SDF4	SDF4										IPI00009794	SDF4		1	1	4	2	SDF4	SDF4
203	IPI00024095	ANXA3	IPI00024095	ANXA3	ANXA3	8		3	ANXA3	ANXA3										IPI00024095	ANXA3					2	ANXA3	ANXA3
384	IPI00010790	BGN																		IPI00010790	BGN		22	1	1	25	BGN	BGN
2067	IPI00059292	MAGOHB	IPI00059292	MAGOHB	MAGOHB	8		1												IPI00059292	MAGOHB				9	2
1025	IPI00013679	DUT	IPI00013679	DUT	DUT	8		2	DUT	DUT										IPI00013679	DUT				3	3	DUT	DUT
2208	IPI00013955	MUC1	IPI00013955	MUC1	MUC1	8		11	MUC1	MUC1										IPI00013955	MUC1				1	3	MUC1	MUC1
3626	IPI00298994	TLN1	IPI00298994	TLN1	TLN1	8	1		TLN1	TLN1	IPI00298994	TLN1	Talin-1;				2	TLN1	TLN1	IPI00298994	TLN1	56		1	34	3	TLN1	TLN1
3907	IPI00216256	WDR1	IPI00216256	WDR1		8			WDR1	WDR1										IPI00216256	WDR1					3	WDR1	WDR1
2100	IPI00002324	MAT2B	IPI00002324	MAT2B		8														IPI00002324	MAT2B	1	1	2	4	4
1343	IPI00032532	GAS6	IPI00032532	GAS6	GAS6	8		5	GAS6	GAS6										IPI00032532	GAS6		2	1		5	GAS6	GAS6
1674	IPI00000877	HYOU1	IPI00000877	HYOU1	HYOU1	8		1	HYOU1	HYOU1										IPI00000877	HYOU1				35	5	HYOU1	HYOU1
391	IPI00009054	BMP1	IPI00009054	BMP1		8														IPI00009054	BMP1		6	1	1	6
1271	IPI00382696	FLNB																		IPI00382696	FLNB				169	26	FLNB	FLNB
3753	IPI00645452	TUBB									IPI00645452	TUBB	cDNA FLJ50617, highly similar to Tubulin beta-7 chain;	5		12	26	TUBB	TUBB	IPI00645452	TUBB		42	1		27	TUBB	TUBB
3615	IPI00218247	TIMP3																		IPI00218247	TIMP3		13	1		27	TIMP3	TIMP3
3925	IPI00011028	WNT4																		IPI00011028	WNT4		12	1		27
3545	IPI00216138	TAGLN																		IPI00216138	TAGLN		4	1		27	TAGLN	TAGLN
1724	IPI00448925	IGHG1																		IPI00448925	IGHG1				37	27	IGHG1	IGHG1
1469	IPI00019755	GSTO1	IPI00019755	GSTO1	GSTO1	8		3	GSTO1	GSTO1	IPI00019755	GSTO1	Glutathione S-transferase omega-1;				1	GSTO1	GSTO1	IPI00019755	GSTO1	14	6	2	18	7	GSTO1	GSTO1
2783	IPI00013179	PTGDS																		IPI00013179	PTGDS					27
727	IPI00219953	CMPK1	IPI00219953	CMPK1		8			CMPK1	CMPK1										IPI00219953	CMPK1		1	1	8	7	CMPK1	CMPK1
2654	IPI00217296	PPP2R4	IPI00217296	PPP2R4		8														IPI00217296	PPP2R4		1	1	6	7
3167	IPI00027462	S100A9	IPI00027462	S100A9	S100A9		2		S100A9	S100A9	IPI00027462	S100A9	Protein S100-A9;	3	2		1	S100A9	S100A9	IPI00027462	S100A9	5	19	2		28	S100A9	S100A9
3712	IPI00018768	TSN	IPI00018768	TSN	TSN	8		5	TSN	TSN										IPI00018768	TSN				10	8	TSN	TSN
148	IPI00640817	AK1	IPI00640817	AK1		8			AK1	AK1										IPI00640817	AK1		5	1		12	AK1	AK1
1362	IPI00031564	GGCT	IPI00031564	GGCT		8			GGCT	GGCT										IPI00031564	GGCT				2	12	GGCT	GGCT
1055	IPI00220813	EFEMP1																		IPI00220813	EFEMP1					28	EFEMP1	EFEMP1
2715	IPI00001734	PSAT1									IPI00001734	Phosphoserine aminotransferase lng=415	Phosphoserine aminotransferase;			1				IPI00001734	PSAT1	3		1	33	28	PSAT1	PSAT1
632	IPI00025861	CDH1	IPI00025861	CDH1		8			CDH1	CDH1										IPI00025861	CDH1					13	CDH1	CDH1
1301	IPI00554521	FTH1	IPI00554521	FTH1	FTH1	8		47	FTH1	FTH1	IPI00554521	FTH1	Ferritin heavy chain;			5	10	FTH1	FTH1	IPI00554521	FTH1	51	100	2	4	14	FTH1	FTH1
2824	IPI00016112	PXDN																		IPI00016112	PXDN		51	1		30	PXDN	PXDN
1415	IPI00009305	GNPDA1	IPI00009305	GNPDA1	GNPDA1	8		7	GNPDA1	GNPDA1	IPI00009305	GNPDA1	Glucosamine-6-phosphate isomerase 1;				1	GNPDA1	GNPDA1	IPI00009305	GNPDA1	6		1	18	14	GNPDA1	GNPDA1
2646	IPI00008380	PPP2CA	IPI00008380	PPP2CA		8			PPP2CA	PPP2CA										IPI00008380	PPP2CA	8	8	2	10	17	PPP2CA	PPP2CA
2736	IPI00028006	PSMB2	IPI00028006	PSMB2	PSMB2	8		20	PSMB2	PSMB2	IPI00028006	PSMB2	Proteasome subunit beta type-2;			2	7	PSMB2	PSMB2	IPI00028006	PSMB2	32	5	2	16	19	PSMB2	PSMB2
1711	IPI00029236	IGFBP5																		IPI00029236	IGFBP5					31
3262	IPI00006560	SERPINB13																		IPI00006560	SERPINB13					31
3381	IPI00008580	SLPI	IPI00008580	SLPI		8			SLPI	SLPI										IPI00008580	SLPI		10	1		28	SLPI	SLPI
1654	IPI00025512	HSPB1	IPI00025512	HSPB1	HSPB1	8	4		HSPB1	HSPB1										IPI00025512	HSPB1	18	52	2	16	72	HSPB1	HSPB1
1294	IPI00747810	FSCN1	IPI00747810	FSCN1		8			FSCN1	FSCN1										IPI00747810	FSCN1	19	8	2	21		FSCN1	FSCN1
3448	IPI00005614	SPTBN1																		IPI00005614	SPTBN1	1	2	2		32	SPTBN1	SPTBN1
2475	IPI00009904	PDIA4	IPI00009904	PDIA4		8			PDIA4	PDIA4										IPI00009904	PDIA4		4	1	3		PDIA4	PDIA4
536	IPI00295386	CBR1																		IPI00295386	CBR1		9	1	6	33	CBR1	CBR1
3584	IPI00000075	TGFB1	IPI00000075	TGFB1		8			TGFB1	TGFB1										IPI00000075	TGFB1	7	1	2	2		TGFB1	TGFB1
522	IPI00026185	CAPZB																		IPI00026185	CAPZB		1	1		34	CAPZB	CAPZB
3548	IPI00647915	TAGLN2																		IPI00647915	TAGLN2	9	30	2		35	TAGLN2	TAGLN2
204	IPI00745868	ANXA3																		IPI00745868	ANXA3		1	1		35	ANXA3	ANXA3
867	IPI00909303	CTSB																		IPI00909303	CTSB					35	CTSB	CTSB
2665	IPI00640741	PRDX1	IPI00640741	PRDX1	PRDX1		2	4	PRDX1	PRDX1	IPI00640741	PRDX1	19 KDA PROTEIN.	6	3	5	2	PRDX1	PRDX1	IPI00640741	PRDX1	10		1	8	35	PRDX1	PRDX1
1338	IPI00795257	GAPDH																		IPI00795257	GAPDH	13	44	2	29	36	GAPDH	GAPDH
94	IPI00003627	ACTL6A	IPI00003627	ACTL6A		8			ACTL6A	ACTL6A										IPI00003627	ACTL6A	1		1			ACTL6A	ACTL6A
150	IPI00172460	AK2	IPI00172460	AK2		8			AK2	AK2										IPI00172460	AK2				11		AK2	AK2
244	IPI00021842	APOE									IPI00021842	APOE	Apolipoprotein E;	17		37	48	APOE	APOE	IPI00021842	APOE	141	47	2	124	37	APOE	APOE
506	IPI00027341	CAPG	IPI00027341	CAPG		8			CAPG	CAPG										IPI00027341	CAPG	1		1	12		CAPG	CAPG
347	IPI00004656	B2M	IPI00004656	B2M	B2M		3	4	B2M	B2M	IPI00004656	B2M	Beta-2-microglobulin; DE RecName: Full=Beta-2-microglobulin form pI 5.3;	1		3	6	B2M	B2M	IPI00004656	B2M					38	B2M	B2M
629	IPI00290039	CDCP1	IPI00290039	CDCP1	CDCP1	8	31	6	CDCP1		IPI00290039	CDCP1	CUB domain-containing protein 1;	15	5	21	29		CDCP1	IPI00290039	CDCP1	45		1	18		CDCP1
659	IPI00515041	CFH	IPI00515041	CFH		8			CFH	CFH
685	IPI00099831	CHST11	IPI00099831	CHST11		8
1829	IPI00014238	KARS	IPI00014238	KARS		8														IPI00014238	KARS				3
1945	IPI00465431	LGALS3	IPI00465431	LGALS3	LGALS3	8	1	2	LGALS3	LGALS3										IPI00465431	LGALS3	3		1			LGALS3	LGALS3
2528	IPI00021434	PI3																		IPI00021434	PI3					39
3294	IPI00749245	SFRP1									IPI00749245	SFRP1	Secreted frizzled-related protein 1;	15		5		SFRP1	SFRP1	IPI00749245	SFRP1	44	18	2	32	40	SFRP1	SFRP1
1964	IPI00026530	LMAN1	IPI00026530	LMAN1	LMAN1	8		1	LMAN1	LMAN1
3270	IPI00021555	SERPINB7																		IPI00021555	SERPINB7		10	1		40	SERPINB7
844	IPI00019157	CSPG4																		IPI00019157	CSPG4	3		1	39	40	CSPG4	CSPG4
2150	IPI00003448	MIA	IPI00003448	MIA		8
2379	IPI00291755	NUP210	IPI00291755	NUP210		8
2485	IPI00872063	PEPD	IPI00872063	PEPD		8			PEPD	PEPD										IPI00872063	PEPD				12		PEPD	PEPD
2757	IPI00745502	PSMC5	IPI00745502	PSMC5		8			PSMC5	PSMC5										IPI00745502	PSMC5	21		1			PSMC5	PSMC5
3283	IPI00018276	SEZ6L2	IPI00018276	SEZ6L2		8														IPI00018276	SEZ6L2				8
3751	IPI00872463	TUBAL3	IPI00872463	TUBAL3		8
3824	IPI00619903	UGCGL1	IPI00619903	UGCGL1		8
3841	IPI00871297	USP14	IPI00871297	USP14		8			USP14
1736	IPI00746963	IGKC																		IPI00746963	IGKC					47	IGKC	IGKC
1739	IPI00440577	IGKV2-24																		IPI00440577	IGKV2-24					47	IGKV2-24	IGKV2-24
3899	IPI00298971	VTN	IPI00298971	VTN	VTN	8		2	VTN	VTN	IPI00298971	VTN	Vitronectin; DE RecName: Full=Vitronectin V65 subunit; DE RecName: Full=Vitronectin V10 subunit; DE RecName: Full=Somatomedin-B;			1	2	VTN	VTN	IPI00298971	VTN	10		1			VTN	VTN
1659	IPI00784154	HSPD1	IPI00784154	HSPD1	HSPD1	7		23	HSPD1	HSPD1	IPI00784154	HSPD1	60 kDa heat shock protein, mitochondrial;	8		24	35	HSPD1	HSPD1	IPI00784154	HSPD1	92	21	2	47	2	HSPD1	HSPD1
3099	IPI00215780	RPS19	IPI00215780	RPS19		7			RPS19	RPS19	IPI00215780	RPS19	40S ribosomal protein S19;	7		1	3	RPS19	RPS19	IPI00215780	RPS19	48	3	2	3	2	RPS19	RPS19
426	IPI00006907	C12orf5	IPI00006907	C12orf5		7														IPI00006907	C12orf5		1	1	2	2
1254	IPI00024157	FKBP3	IPI00024157	FKBP3		7														IPI00024157	FKBP3				5	2
1685	IPI00220014	IDI1	IPI00220014	IDI1		7			IDI1											IPI00220014	IDI1				8	2	IDI1
1698	IPI00001611	IGF2	IPI00001611	IGF2		7														IPI00001611	IGF2					2
1716	IPI00061977	IGHA1	IPI00061977	IGHA1		7			IGHA1	IGHA1										IPI00061977	IGHA1				2	2	IGHA1	IGHA1
2924	IPI00328319	RBBP4	IPI00328319	RBBP4		7														IPI00328319	RBBP4				12	2
2377	IPI00296913	NUDT5	IPI00296913	NUDT5		7			NUDT5	NUDT5										IPI00296913	NUDT5				9	3	NUDT5	NUDT5
1479	IPI00018278	H2AFV	IPI00018278	H2AFV	H2AFV			6	H2AFV	H2AFV	IPI00018278	H2AFV	Histone H2A.V;	11	1	8	8	H2AFV	H2AFV	IPI00018278	H2AFV	15	3	2	4	51	H2AFV	H2AFV
2781	IPI00019178	PSPH	IPI00019178	PSPH		7														IPI00019178	PSPH				2	3
1866	IPI00028600	KLK7																		IPI00028600	KLK7		10	1		52
1094	IPI00012795	EIF3I	IPI00012795	EIF3I		7			EIF3I	EIF3I										IPI00012795	EIF3I	10	8	2	6	4	EIF3I	EIF3I
289	IPI00005161	ARPC2	IPI00005161	ARPC2		7			ARPC2	ARPC2										IPI00005161	ARPC2	13	15	2	8	5	ARPC2	ARPC2
3866	IPI00334159	VBP1	IPI00334159	VBP1		7			VBP1											IPI00334159	VBP1	3	3	2	26	6	VBP1
3473	IPI00009032	SSB	IPI00009032	SSB		7														IPI00009032	SSB				7	6
1779	IPI00007402	IPO7	IPI00007402	IPO7		7			IPO7		IPI00007402	IPO7	Importin-7;			1	6		IPO7	IPI00007402	IPO7	31	8	2	35	7	IPO7
209	IPI00872379	ANXA5									IPI00872379	ANXA5	36 KDA PROTEIN.	5		7	16	ANXA5	ANXA5	IPI00872379	ANXA5	39		1	19	55	ANXA5	ANXA5
712	IPI00001960	CLIC4	IPI00001960	CLIC4	CLIC4	7	2		CLIC4	CLIC4	IPI00001960	CLIC4	Chloride intracellular channel protein 4;	4		2	5	CLIC4	CLIC4	IPI00001960	CLIC4	12	5	2	9	7	CLIC4	CLIC4
905	IPI00299219	CYR61																		IPI00299219	CYR61	65		1	24	56	CYR61
1297	IPI00217071	FST																		IPI00217071	FST		21	1		57	FST	FST
2480	IPI00013004	PDXK	IPI00013004	PDXK		7			PDXK	PDXK										IPI00013004	PDXK				4	8	PDXK	PDXK
3245	IPI00871851	SEPT2	IPI00871851	SEPT2		7			SEPT2											IPI00871851	SEPT2	12	7	2	9	10	SEPT2
3268	IPI00783625	SERPINB5																		IPI00783625	SERPINB5		45	1		61
1380	IPI00220766	GLO1	IPI00220766	GLO1		7			GLO1	GLO1	IPI00220766	GLO1	Lactoylglutathione lyase;				2	GLO1	GLO1	IPI00220766	GLO1	2		1	20	17	GLO1	GLO1
1386	IPI00018236	GM2A	IPI00018236	GM2A		7			GM2A	GM2A										IPI00018236	GM2A				18	25	GM2A	GM2A
1225	IPI00023824	FBLN2																		IPI00023824	FBLN2		2	1		63
563	IPI00260630	CCDC80																		IPI00260630	CCDC80		2	1		65
3158	IPI00013895	S100A11	IPI00013895	S100A11		7			S100A11	S100A11	IPI00013895	S100A11	Protein S100-A11;	4	1	4	9	S100A11	S100A11	IPI00013895	S100A11	6	4	2	27	32	S100A11	S100A11
3098	IPI00013296	RPS18	IPI00013296	RPS18	RPS18	7		4	RPS18	RPS18	IPI00013296	RPS18	40S ribosomal protein S18;	1			5	RPS18	RPS18	IPI00013296	RPS18	63	15	2			RPS18	RPS18
601	IPI00011302	CD59	IPI00011302	CD59	CD59	7	3	7	CD59	CD59	IPI00011302	CD59	CD59 glycoprotein;	10	5	8	24	CD59	CD59	IPI00011302	CD59	90	10	2	7		CD59	CD59
1056	IPI00029658	EFEMP1																		IPI00029658	EFEMP1		14	1	4	71	EFEMP1	EFEMP1
909	IPI00216951	DARS	IPI00216951	DARS		7			DARS	DARS										IPI00216951	DARS	33	9	2	1		DARS	DARS
890	IPI00396257	CXCL14																		IPI00396257	CXCL14		10	1		72
1082	IPI00297982	EIF2S3	IPI00297982	EIF2S3		7			EIF2S3	EIF2S3										IPI00297982	EIF2S3	4	7	2	7		EIF2S3	EIF2S3
1364	IPI00023728	GGH									IPI00023728	GGH	Gamma-glutamyl hydrolase;		2	1	2	GGH	GGH	IPI00023728	GGH	23	33	2	111	73	GGH	GGH
2753	IPI00021435	PSMC2	IPI00021435	PSMC2		7			PSMC2	PSMC2										IPI00021435	PSMC2	49	4	2			PSMC2	PSMC2
2688	IPI00296337	PRKDC	IPI00296337	PRKDC	PRKDC	7		1	PRKDC	PRKDC										IPI00296337	PRKDC	2	1	2			PRKDC	PRKDC
3166	IPI00007047	S100A8	IPI00007047	S100A8	S100A8		1	1	S100A8	S100A8	IPI00007047	S100A8	Protein S100-A8;	6	5	2	3	S100A8	S100A8	IPI00007047	S100A8		23	1		78	S100A8	S100A8
3519	IPI00297252	SULF2																		IPI00297252	SULF2		13	1		79
372	IPI00885203	BAX	IPI00885203	BAX		7			BAX	BAX
657	IPI00165972	CFD	IPI00165972	CFD		7			CFD	CFD										IPI00165972	CFD				5		CFD	CFD
665	IPI00021364	CFP	IPI00021364	CFP		7
1936	IPI00219217	LDHB									IPI00219217	LDHB	L-lactate dehydrogenase B chain;	5	11	6	11	LDHB	LDHB	IPI00219217	LDHB	33	66	2	89	87	LDHB	LDHB
3291	IPI00013890	SFN																		IPI00013890	SFN	14	16	2	11	87	SFN	SFN
1537	IPI00003935	HIST2H2BE	IPI00003935	HIST2H2BE	HIST2H2BE		1	6	HIST2H2BE	HIST2H2BE	IPI00003935	HIST2H2BE	Histone H2B type 2-E;	14	2	4	12	HIST2H2BE	HIST2H2BE	IPI00003935	HIST2H2BE	73	28	2	41	89	HIST2H2BE	HIST2H2BE
683	IPI00015897	CHORDC1	IPI00015897	CHORDC1		7														IPI00015897	CHORDC1				3
1216	IPI00302641	FAT2									IPI00302641	FAT2	Protocadherin Fat 2;	1				FAT2	FAT2	IPI00302641	FAT2	1	16	2		92	FAT2	FAT2
1529	IPI00026272	HIST1H2AB	IPI00026272	HIST1H2AB	HIST1H2AB		2	6	HIST1H2AB	HIST1H2AB	IPI00026272	HIST1H2AE	Histone H2A type 1-B/E;	2		2	17	HIST1H2AE	HIST1H2AE	IPI00026272	HIST1H2AE				39	94	HIST1H2AE	HIST1H2AE
753	IPI00479309	COL18A1	IPI00479309	COL18A1		7			COL18A1	COL18A1										IPI00479309	COL18A1	26		1	24		COL18A1	COL18A1
916	IPI00419836	DCBLD2	IPI00419836	DCBLD2	DCBLD2	7		1
937	IPI00909251	DDB1	IPI00909251	DDB1		7			DDB1	DDB1
1490	IPI00910697	HARS	IPI00910697	HARS		7
1585	IPI00219097	HMGB2	IPI00219097	HMGB2		7														IPI00219097	HMGB2				4
1899	IPI00647051	LAMA3	IPI00647051	LAMA3		7			LAMA3	LAMA3
1922	IPI00419237	LAP3	IPI00419237	LAP3	LAP3	7		2	LAP3	LAP3	IPI00419237	LAP3	Cytosol aminopeptidase;				1	LAP3	LAP3
1732	IPI00784985	IGK@																		IPI00784985	IGK@		26	1	52	102	IGK@	IGK@
213	IPI00883636	ANXA8																		IPI00883636	ANXA8					102	ANXA8	ANXA8
1713	IPI00016915	IGFBP7																		IPI00016915	IGFBP7		32	1	22	109	IGFBP7	IGFBP7
3424	IPI00014572	SPARC																		IPI00014572	SPARC		11	1	34	109	SPARC	SPARC
2236	IPI00760846	MYO18A	IPI00760846	MYO18A		7			MYO18A
2259	IPI00018873	NAMPT	IPI00018873	NAMPT		7			NAMPT	NAMPT										IPI00018873	NAMPT	1		1	5		NAMPT	NAMPT
2442	IPI00001893	PCDH7	IPI00001893	PCDH7		7
2450	IPI00828189	PCMT1	IPI00828189	PCMT1		7			PCMT1											IPI00828189	PCMT1				19		PCMT1
2538	IPI00012575	PIR	IPI00012575	PIR		7														IPI00012575	PIR	1		1	1
2645	IPI00033600	PPP1R7	IPI00033600	PPP1R7		7			PPP1R7	PPP1R7										IPI00033600	PPP1R7	1		1			PPP1R7	PPP1R7
2802	IPI00290328	PTPRJ	IPI00290328	PTPRJ	PTPRJ	7		15	PTPRJ	PTPRJ	IPI00290328	PTPRJ	Receptor-type tyrosine-protein phosphatase eta;			2	7	PTPRJ	PTPRJ	IPI00290328	PTPRJ	10		1			PTPRJ	PTPRJ
662	IPI00796990	CFI									IPI00796990	CFI	cDNA FLJ76262, highly similar to Homo sapiens I factor (complement) (IF), mRNA;			8	3	CFI	CFI	IPI00796990	CFI		15	1		132	CFI	CFI
2818	IPI00219425	PVR	IPI00219425	PVR	PVR	7		8			IPI00219425	PVR	Poliovirus receptor;				1			IPI00219425	PVR	6		1	2
1705	IPI00297284	IGFBP2																		IPI00297284	IGFBP2	3		1	28	143	IGFBP2
2939	IPI00015842	RCN1	IPI00015842	RCN1		7														IPI00015842	RCN1				1
3237	IPI00023807	SEMA4D	IPI00023807	SEMA4D		7
1905	IPI00853454	LAMB1																		IPI00853454	LAMB1	12	369	2		177	LAMB1	LAMB1
3340	IPI00872375	SLC2A1	IPI00872375	SLC2A1		7			SLC2A1	SLC2A1										IPI00872375	SLC2A1	15		1			SLC2A1	SLC2A1
803	IPI00008894	CPA4																		IPI00008894	CPA4		4	1	6	192	CPA4
3502	IPI00479997	STMN1	IPI00479997	STMN1		7			STMN1	STMN1										IPI00479997	STMN1	2		1	2		STMN1	STMN1
3775	IPI00171438	TXNDC5	IPI00171438	TXNDC5		7			TXNDC5	TXNDC5										IPI00171438	TXNDC5				4		TXNDC5	TXNDC5
80	IPI00010415	ACOT7	IPI00010415	ACOT7		6			ACOT7	ACOT7										IPI00010415	ACOT7				2	1	ACOT7	ACOT7
836	IPI00219994	CSE1L	IPI00219994	CSE1L		6			CSE1L	CSE1L	IPI00219994	CSE1L	Exportin-2;		1			CSE1L	CSE1L	IPI00219994	CSE1L	20	18	2	2	2	CSE1L	CSE1L
1268	IPI00333541	FLNA																		IPI00333541	FLNA	130	188	2	153	275	FLNA	FLNA
1014	IPI00031549	DSC3																		IPI00031549	DSC3		6	1		308
1281	IPI00414283	FN1																		IPI00414283	FN1		693	1		368	FN1	FN1
1019	IPI00473014	DSTN	IPI00473014	DSTN		6			DSTN	DSTN	IPI00473014	DSTN	Destrin;	1	1		5	DSTN	DSTN	IPI00473014	DSTN	23	6	2	21	2	DSTN	DSTN
3804	IPI00003949	UBE2N	IPI00003949	UBE2N	UBE2N	6	1	4	UBE2N	UBE2N	IPI00003949	UBE2N	Ubiquitin-conjugating enzyme E2 N;	1		2	1	UBE2N	UBE2N	IPI00003949	UBE2N	1	5	2		2	UBE2N	UBE2N
1384	IPI00016801	GLUD1	IPI00016801	GLUD1	GLUD1	6		1	GLUD1	GLUD1	IPI00016801	GLUD1	Glutamate dehydrogenase 1, mitochondrial;			7	6	GLUD1	GLUD1	IPI00016801	GLUD1	26	1	2	1	2	GLUD1	GLUD1
1278	IPI00022418	FN1									IPI00022418	FN1	Fibronectin; DE RecName: Full=Anastellin; DE RecName: Full=Ugl-Y1; DE RecName: Full=Ugl-Y2; DE RecName: Full=Ugl-Y3;		2			FN1	FN1	IPI00022418	FN1		531	1		438	FN1	FN1
3041	IPI00219156	RPL30	IPI00219156	RPL30	RPL30	6		1	RPL30	RPL30										IPI00219156	RPL30				4	2	RPL30	RPL30
2773	IPI00014151	PSMD6	IPI00014151	PSMD6		6			PSMD6	PSMD6										IPI00014151	PSMD6	44	11	2	2	4	PSMD6	PSMD6
1926	IPI00000861	LASP1	IPI00000861	LASP1		6			LASP1											IPI00000861	LASP1		1	1		4	LASP1
1279	IPI00845263	FN1																		IPI00845263	FN1		574	1			FN1	FN1
1282	IPI00922213	FN1																		IPI00922213	FN1		289	1			FN1	FN1
436	IPI00056357	C19orf10	IPI00056357	C19orf10		6			C19orf10											IPI00056357	C19orf10				3	4	C19orf10
1324	IPI00029605	GALNS	IPI00029605	GALNS	GALNS	6		3												IPI00029605	GALNS				19	4
1785	IPI00304082	ISOC1	IPI00304082	ISOC1		6														IPI00304082	ISOC1	1		1	9	4
3830	IPI00909250	ULBP2	IPI00909250	ULBP2		6			ULBP2											IPI00909250	ULBP2				2	4	ULBP2
749	IPI00329573	COL12A1																		IPI00329573	COL12A1		72	1			COL12A1	COL12A1
1494	IPI00654755	HBB	IPI00654755	HBB		6			HBB	HBB	IPI00654755	HBB	Hemoglobin subunit beta; DE RecName: Full=LVV-hemorphin-7;		2	5	10	HBB	HBB	IPI00654755	HBB	9	4	2	8	6	HBB	HBB
2516	IPI00177008	PGP	IPI00177008	PGP		6														IPI00177008	PGP				6	6
1895	IPI00375294	LAMA1	IPI00375294	LAMA1	LAMA1			1												IPI00375294	LAMA1		51	1
564	IPI00844310	CCDC80																		IPI00844310	CCDC80		50	1
3215	IPI00106646	SDF4	IPI00106646	SDF4		6			SDF4	SDF4										IPI00106646	SDF4				68	6	SDF4	SDF4
1224	IPI00789451	FBLN2																		IPI00789451	FBLN2		49	1
1304	IPI00375676	FTL	IPI00375676	FTL	FTL			9	FTL	FTL	IPI00375676	FTL	Ferritin light chain;			3	6	FTL	FTL	IPI00375676	FTL	17	44	2	5		FTL	FTL
1267	IPI00644576	FLNA																		IPI00644576	FLNA		43	1			FLNA	FLNA
1948	IPI00908762	LGALS3BP	IPI00908762	LGALS3BP	LGALS3BP			15	LGALS3BP	LGALS3BP										IPI00908762	LGALS3BP		40	1			LGALS3BP	LGALS3BP
1538	IPI00171611	HIST2H3C	IPI00171611	HIST2H3C	HIST2H3C			2	HIST2H3C	HIST2H3C	IPI00171611	HIST2H3C	Histone H3.2;	6		2	10	HIST2H3C	HIST2H3C	IPI00171611	HIST2H3C	36	37	2	4		HIST2H3C	HIST2H3C
90	IPI00894365	ACTB									IPI00894365	ACTB	Beta-actin;	21	30	19	58	ACTB	ACTB	IPI00894365	ACTB	33	35	2	14		ACTB	ACTB
351	IPI00009997	B3GNT1	IPI00009997	B3GNT1		6														IPI00009997	B3GNT1				46	8
1233	IPI00914566	FDPS	IPI00914566	FDPS		6			FDPS	FDPS										IPI00914566	FDPS				12	8	FDPS	FDPS
3685	IPI00010779	TPM4	IPI00010779	TPM4	TPM4	6	2	1	TPM4	TPM4										IPI00010779	TPM4					8	TPM4	TPM4
518	IPI00873113	CAPZA2	IPI00873113	CAPZA2		6			CAPZA2	CAPZA2										IPI00873113	CAPZA2	3		1	14	9	CAPZA2	CAPZA2
898	IPI00465315	CYCS	IPI00465315	CYCS		6			CYCS											IPI00465315	CYCS				4	12	CYCS
2425	IPI00027382	PAK3																		IPI00027382	PAK3		32	1
2588	IPI00022733	PLTP																		IPI00022733	PLTP		28	1			PLTP	PLTP
2691	IPI00914913	PRMT1																		IPI00914913	PRMT1	16	28	2			PRMT1
3518	IPI00555879	SULF2																		IPI00555879	SULF2		28	1
1737	IPI00430847	IGKC																		IPI00430847	IGKC		27	1			IGKC	IGKC
93	IPI00794523	ACTG1	IPI00794523	ACTG1		6			ACTG1	ACTG1										IPI00794523	ACTG1					28	ACTG1	ACTG1
2466	IPI00246058	PDCD6IP	IPI00246058	PDCD6IP	PDCD6IP	6	58	30	PDCD6IP	PDCD6IP	IPI00246058	PDCD6IP	Programmed cell death 6-interacting protein;		7	32	38	PDCD6IP	PDCD6IP	IPI00246058	PDCD6IP	125	34	2	5		PDCD6IP	PDCD6IP
1719	IPI00784758	IGHA2									IPI00784758	LOC100126583	Putative uncharacterized protein DKFZp686M08189;	4						IPI00784758	IGHA2		26	1			IGHA2	IGHA2
1098	IPI00102069	EIF3M	IPI00102069	EIF3M		6														IPI00102069	EIF3M	35	13	2	5
3740	IPI00180675	TUBA1A																		IPI00180675	TUBA1A	25	25	2	51		TUBA1A	TUBA1A
457	IPI00887739	C3	IPI00887739	C3	C3		11		C3	C3										IPI00887739	C3	1	24	2			C3	C3
1090	IPI00465233	EIF3EIP	IPI00465233	EIF3EIP		6														IPI00465233	EIF3EIP	37	11	2	5
3828	IPI00873223	UGP2	IPI00873223	UGP2		6			UGP2	UGP2										IPI00873223	UGP2	26	10	2	9		UGP2	UGP2
3233	IPI00556643	SEMA3F																		IPI00556643	SEMA3F	4	21	2
259	IPI00215917	ARF3	IPI00215917	ARF3	ARF3		6		ARF3	ARF3	IPI00215917	ARF3	ADP-ribosylation factor 3;	9		8	18	ARF3	ARF3	IPI00215917	ARF3	25	20	2	10		ARF3	ARF3
2664	IPI00001593	PRCP	IPI00001593	PRCP	PRCP	6		3	PRCP	PRCP	IPI00001593	PRCP	Lysosomal Pro-X carboxypeptidase;			1	1	PRCP	PRCP	IPI00001593	PRCP	14	9	2	14		PRCP	PRCP
1273	IPI00413958	FLNC																		IPI00413958	FLNC		20	1			FLNC	FLNC
784	IPI00171844	COPS4	IPI00171844	COPS4		6			COPS4	COPS4										IPI00171844	COPS4	17	7	2	1		COPS4	COPS4
3757	IPI00152453	TUBB3																		IPI00152453	TUBB3	3	19	2			TUBB3	TUBB3
505	IPI00008274	CAP1									IPI00008274	CAP1	Adenylyl cyclase-associated protein 1; DE RecName: Full=Adenylyl cyclase-associated protein 1;		3		3	CAP1	CAP1	IPI00008274	CAP1	24	18	2			CAP1	CAP1
1150	IPI00923606	EPRS																		IPI00923606	EPRS	29	18	2			EPRS	EPRS
1531	IPI00152906	HIST1H2BD									IPI00152906	HIST1H2BD	Histone H2B type 1-D;				12	HIST1H2BD	HIST1H2BD	IPI00152906	HIST1H2BD	57	18	2			HIST1H2BD	HIST1H2BD
2395	IPI00385326	OLFML2A																		IPI00385326	OLFML2A		18	1
3169	IPI00552578	SAA1																		IPI00552578	SAA1		18	1			SAA1	SAA1
1070	IPI00005578	EHD4	IPI00005578	EHD4	EHD4	6	42	11	EHD4	EHD4	IPI00005578	EHD4	EH domain-containing protein 4;			2		EHD4	EHD4	IPI00005578	EHD4	26	4	2			EHD4	EHD4
611	IPI00020446	CD82	IPI00020446	CD82	CD82		2	1	CD82	CD82	IPI00020446	CD82	CD82 antigen;	1			1	CD82	CD82	IPI00020446	CD82	15	17	2			CD82	CD82
918	IPI00847793	DCD									IPI00847793	DCD	Dermcidin isoform 2;	23	16	46	19	DCD	DCD	IPI00847793	DCD	20	17	2			DCD	DCD
1481	IPI00477495	H2BFS																		IPI00477495	H2BFS	29	17	2
1622	IPI00641737	HPR																		IPI00641737	HPR		17	1			HPR	HPR
1091	IPI00654777	EIF3F	IPI00654777	EIF3F		6														IPI00654777	EIF3F	26	3	2	5
3006	IPI00069693	RPL14																		IPI00069693	RPL14	9	17	2			RPL14	RPL14
3927	IPI00006982	XAGE1C	IPI00006982	XAGE1C	XAGE1C		4	5			IPI00006982	XAGE1C	G antigen family D member 2;	4	12	5	8			IPI00006982	XAGE1C	11	17	2
968	IPI00844578	DHX9																		IPI00844578	DHX9	24	16	2			DHX9	DHX9
1600	IPI00909232	HNRNPC																		IPI00909232	HNRNPC	8	16	2			HNRNPC	HNRNPC
2167	IPI00027509	MMP9																		IPI00027509	MMP9		16	1			MMP9
3210	IPI00910606	SDCBP	IPI00910606	SDCBP		6			SDCBP	SDCBP										IPI00910606	SDCBP	5	3	2	8		SDCBP	SDCBP
1534	IPI00465070	HIST1H3J																		IPI00465070	HIST1H3J	33	15	2			HIST1H3J	HIST1H3J
1660	IPI00917575	HSPD1	IPI00917575	HSPD1	HSPD1		2	3	HSPD1	HSPD1										IPI00917575	HSPD1	1	15	2			HSPD1	HSPD1
2260	IPI00147874	NANS	IPI00147874	NANS		6														IPI00147874	NANS	2	1	2
2647	IPI00554737	PPP2R1A	IPI00554737	PPP2R1A		6			PPP2R1A	PPP2R1A										IPI00554737	PPP2R1A		1	1	9		PPP2R1A	PPP2R1A
2544	IPI00604528	PKM2									IPI00604528	PKM2	Pyruvate kinase;		1		2	PKM2	PKM2	IPI00604528	PKM2		15	1			PKM2	PKM2
2766	IPI00549672	PSMD13																		IPI00549672	PSMD13	26	15	2	9		PSMD13	PSMD13
19	IPI00443990	- Conserved hypothetical protein lng=	IPI00443990	- Conserved hypothetical protein lng=		6
42	IPI00479743	A26C1A	IPI00479743	A26C1A		6					IPI00479743	POTEE	POTE ankyrin domain family member E;				7		POTEE	IPI00479743	A26C1A	2		1	47
294	IPI00550234	ARPC5	IPI00550234	ARPC5		6			ARPC5	ARPC5
3788	IPI00456429	UBA52	IPI00456429	UBA52	UBA52		39	42	UBA52	UBA52										IPI00456429	UBA52	42	15	2			UBA52	UBA52
199	IPI00797556	ANXA2																		IPI00797556	ANXA2		14	1			ANXA2	ANXA2
352	IPI00217345	B3GNT2	IPI00217345	B3GNT2		6
380	IPI00786906	BCCIP	IPI00786906	BCCIP		6
1677	IPI00644127	IARS																		IPI00644127	IARS	31	14	2			IARS	IARS
1744	IPI00829877	IGL@																		IPI00829877	IGL@		14	1			IGL@	IGL@
1008	IPI00257508	DPYSL2	IPI00257508	DPYSL2		6			DPYSL2	DPYSL2										IPI00257508	DPYSL2	1		1	6		DPYSL2	DPYSL2
3039	IPI00550021	RPL3																		IPI00550021	RPL3	17	14	2			RPL3	RPL3
3320	IPI00152881	SHROOM3	IPI00152881	SHROOM3	SHROOM3		14	14			IPI00152881	SHROOM3	Protein Shroom3;	13	14	7	7			IPI00152881	SHROOM3	19	14	2
3428	IPI00376956	SPATA7	IPI00376956	SPATA7	SPATA7		2				IPI00376956	SPATA7	Spermatogenesis-associated protein 7;			2	2			IPI00376956	SPATA7	3	14	2
1136	IPI00259102	EPDR1	IPI00259102	EPDR1	EPDR1	6		1												IPI00259102	EPDR1				2
1339	IPI00783097	GARS	IPI00783097	GARS		6			GARS	GARS										IPI00783097	GARS				1		GARS	GARS
260	IPI00215918	ARF4	IPI00215918	ARF4	ARF4		2		ARF4	ARF4	IPI00215918	ARF4	ADP-ribosylation factor 4;	4	2	5	9	ARF4	ARF4	IPI00215918	ARF4	27	13	2			ARF4	ARF4
1357	IPI00306543	GDF15	IPI00306543	GDF15		6			GDF15	GDF15										IPI00306543	GDF15	38		1	43		GDF15	GDF15
1457	IPI00296713	GRN																		IPI00296713	GRN		13	1			GRN	GRN
1731	IPI00784842	IGHV4-31																		IPI00784842	IGHV4-31		13	1			IGHV4-31	IGHV4-31
1560	IPI00473006	HLA-C	IPI00473006	HLA-C		6			HLA-C	HLA-C
1963	IPI00103480	LIPH	IPI00103480	LIPH	LIPH	6	4
2959	IPI00647268	RHOC									IPI00647268	RHOC	Ras homolog gene family, member C;	6			14	RHOC	RHOC	IPI00647268	RHOC	33	13	2			RHOC	RHOC
2168	IPI00015525	MMRN2	IPI00015525	MMRN2		6			MMRN2	MMRN2
3171	IPI00006146	SAA1																		IPI00006146	SAA1		13	1			SAA1	SAA1
86	IPI00021428	ACTA1	IPI00021428	ACTA1	ACTA1		3	4	ACTA1	ACTA1										IPI00021428	ACTA1	5	12	2			ACTA1	ACTA1
544	IPI00152815	CCBE1																		IPI00152815	CCBE1		12	1
2216	IPI00022745	MVD	IPI00022745	MVD		6
758	IPI00477950	COL4A2																		IPI00477950	COL4A2		12	1			COL4A2	COL4A2
1336	IPI00789134	GAPDH	IPI00789134	GAPDH	GAPDH		5	7	GAPDH	GAPDH	IPI00789134	GAPDH	Glyceraldehyde-3-phosphate dehydrogenase;	9	2	6	4	GAPDH	GAPDH	IPI00789134	GAPDH		12	1			GAPDH	GAPDH
2257	IPI00008787	NAGLU	IPI00008787	NAGLU	NAGLU	6		3	NAGLU	NAGLU										IPI00008787	NAGLU				4		NAGLU	NAGLU
1932	IPI00908791	LDHA									IPI00908791	LDHA	L-lactate dehydrogenase;	6				LDHA	LDHA	IPI00908791	LDHA		12	1			LDHA	LDHA
2403	IPI00022674	OSMR	IPI00022674	OSMR		6
3003	IPI00465361	RPL13																		IPI00465361	RPL13	12	12	2			RPL13
3160	IPI00010214	S100A14	IPI00010214	S100A14	S100A14			1	S100A14	S100A14										IPI00010214	S100A14		12	1			S100A14	S100A14
3164	IPI00027463	S100A6	IPI00027463	S100A6	S100A6		2	5	S100A6	S100A6	IPI00027463	S100A6	Protein S100-A6;	5	2	5	4	S100A6	S100A6	IPI00027463	S100A6	31	12	2			S100A6	S100A6
2843	IPI00020436	RAB11B	IPI00020436	RAB11B	RAB11B	6	2	8	RAB11B	RAB11B	IPI00020436	RAB11B	Ras-related protein Rab-11B;	2				RAB11B	RAB11B	IPI00020436	RAB11B	13		1	9		RAB11B	RAB11B
3803	IPI00022597	UBE2M									IPI00022597	UBE2M	NEDD8-conjugating enzyme Ubc12;				2			IPI00022597	UBE2M	6	12	2
3521	IPI00301144	SUMF1	IPI00301144	SUMF1		6
1535	IPI00216457	HIST2H2AA3																		IPI00216457	HIST2H2AA3	44	11	2			HIST2H2AA3	HIST2H2AA3
3766	IPI00183508	TWF1	IPI00183508	TWF1		6														IPI00183508	TWF1	1		1	1
1726	IPI00827754	IGHG3									IPI00827754	IGHG3	Ig gamma-3 chain C region;		5		14	IGHG3	IGHG3	IPI00827754	IGHG3		11	1	27		IGHG3	IGHG3
1747	IPI00550162	IGLV3-25																		IPI00550162	IGLV3-25		11	1
1802	IPI00217563	ITGB1	IPI00217563	ITGB1	ITGB1		47	37	ITGB1	ITGB1	IPI00217563	ITGB1	Integrin beta-1;	46	62	55	67	ITGB1	ITGB1	IPI00217563	ITGB1	176	11	2			ITGB1	ITGB1
233	IPI00220977	APLP2	IPI00220977	APLP2	APLP2	5		4	APLP2	APLP2	IPI00220977	APLP2	Amyloid-like protein 2;				1	APLP2	APLP2	IPI00220977	APLP2	44	8	2	19	1	APLP2	APLP2
1455	IPI00182138	GRN	IPI00182138	GRN		5			GRN	GRN										IPI00182138	GRN					1	GRN	GRN
1465	IPI00010706	GSS	IPI00010706	GSS		5			GSS	GSS										IPI00010706	GSS				11	1	GSS	GSS
3093	IPI00221091	RPS15A	IPI00221091	RPS15A		5			RPS15A	RPS15A										IPI00221091	RPS15A	37	14	2	2	2	RPS15A	RPS15A
2994	IPI00554723	RPL10																		IPI00554723	RPL10	11	11	2			RPL10	RPL10
3533	IPI00018140	SYNCRIP	IPI00018140	SYNCRIP		5			SYNCRIP											IPI00018140	SYNCRIP	3	6	2	1	2	SYNCRIP
3359	IPI00293074	SLC44A2	IPI00293074	SLC44A2	SLC44A2		2	6	SLC44A2	SLC44A2										IPI00293074	SLC44A2		11	1			SLC44A2	SLC44A2
262	IPI00853337	ARF5																		IPI00853337	ARF5		10	1			ARF5	ARF5
317	IPI00646182	ATP1A1	IPI00646182	ATP1A1	ATP1A1		19		ATP1A1	ATP1A1	IPI00646182	ATP1A1	cDNA FLJ55427, highly similar to Sodium/potassium-transporting ATPase alpha-1 chain (EC 3.6.3.9);	19	11	26	35	ATP1A1	ATP1A1	IPI00646182	ATP1A1	19	10	2			ATP1A1	ATP1A1
579	IPI00027626	CCT6A	IPI00027626	CCT6A	CCT6A		1		CCT6A	CCT6A	IPI00027626	CCT6A	T-complex protein 1 subunit zeta;			1	2	CCT6A	CCT6A	IPI00027626	CCT6A	53	10	2	19		CCT6A	CCT6A
1671	IPI00179298	HUWE1	IPI00179298	HUWE1		5			HUWE1	HUWE1										IPI00179298	HUWE1	29	1	2	5	2	HUWE1	HUWE1
609	IPI00657752	CD81																		IPI00657752	CD81	29	10	2	8		CD81	CD81
1437	IPI00910781	GPI	IPI00910781	GPI	GPI			21	GPI	GPI	IPI00910781	GPI	Glucose-6-phosphate isomerase;			3		GPI	GPI	IPI00910781	GPI		10	1			GPI	GPI
125	IPI00026833	ADSS	IPI00026833	ADSS	ADSS	5		1	ADSS											IPI00026833	ADSS					2	ADSS
190	IPI00640833	ANP32E	IPI00640833	ANP32E		5														IPI00640833	ANP32E				5	2
2745	IPI00789119	PSMB6	IPI00789119	PSMB6	PSMB6			8	PSMB6	PSMB6										IPI00789119	PSMB6	14	10	2			PSMB6	PSMB6
3133	IPI00221088	RPS9																		IPI00221088	RPS9	34	10	2	3		RPS9	RPS9
3335	IPI00019472	SLC1A5	IPI00019472	SLC1A5	SLC1A5		35	17	SLC1A5	SLC1A5	IPI00019472	SLC1A5	Neutral amino acid transporter B(0);	14	3	16	22	SLC1A5	SLC1A5	IPI00019472	SLC1A5	56	10	2	1		SLC1A5	SLC1A5
285	IPI00328748	ARMET	IPI00328748	ARMET		5														IPI00328748	ARMET				4	2
871	IPI00852597	CTSD	IPI00852597	CTSD		5			CTSD	CTSD										IPI00852597	CTSD	7		1		2	CTSD	CTSD
1440	IPI00217481	GPR126	IPI00217481	GPR126		5														IPI00217481	GPR126	11		1	9	2
861	IPI00290142	CTPS									IPI00290142	CTPS	CTP synthase 1;				1			IPI00290142	CTPS	23	9	2	5
1752	IPI00290198	IL18	IPI00290198	IL18		5														IPI00290198	IL18				3	2
1378	IPI00923461	GLG1																		IPI00923461	GLG1	28	9	2			GLG1	GLG1
1482	IPI00219038	H3F3A																		IPI00219038	H3F3A	18	9	2			H3F3A	H3F3A
2553	IPI00301459	PLA2G15	IPI00301459	PLA2G15		5														IPI00301459	PLA2G15				2	2
2120	IPI00916111	MDH1																		IPI00916111	MDH1	4	9	2			MDH1	MDH1
2948	IPI00032830	REXO2	IPI00032830	REXO2		5														IPI00032830	REXO2					2
3743	IPI00166768	TUBA1C	IPI00166768	TUBA1C	TUBA1C	5	1	13	TUBA1C	TUBA1C	IPI00166768	TUBA1C	TUBA1C protein;			3	10	TUBA1C	TUBA1C	IPI00166768	TUBA1C	7	17	2	2	4	TUBA1C	TUBA1C
3104	IPI00794659	RPS20																		IPI00794659	RPS20	13	9	2			RPS20	RPS20
3355	IPI00027493	SLC3A2	IPI00027493	SLC3A2	SLC3A2		55	40	SLC3A2	SLC3A2	IPI00027493	LOC442497	4F2 cell-surface antigen heavy chain;	21	1	29	20	LOC442497	LOC442497	IPI00027493	SLC3A2		9	1			SLC3A2	SLC3A2
3089	IPI00847579	RPS12	IPI00847579	RPS12		5														IPI00847579	RPS12					4
3078	IPI00008529	RPLP2	IPI00008529	RPLP2	RPLP2	5		1	RPLP2	RPLP2										IPI00008529	RPLP2	12	7	2	10	5	RPLP2	RPLP2
168	IPI00026663	ALDH1A3	IPI00026663	ALDH1A3	ALDH1A3			3	ALDH1A3											IPI00026663	ALDH1A3	2	8	2			ALDH1A3
1608	IPI00216049	HNRNPK	IPI00216049	HNRNPK		5			HNRNPK	HNRNPK	IPI00216049	HNRNPK	Heterogeneous nuclear ribonucleoprotein K;		6			HNRNPK	HNRNPK	IPI00216049	HNRNPK	7	4	2	4	5	HNRNPK	HNRNPK
527	IPI00013885	CASP14	IPI00013885	CASP14	CASP14			2	CASP14	CASP14	IPI00013885	CASP14	Caspase-14; DE RecName: Full=Caspase-14 subunit p19; DE RecName: Full=Caspase-14 subunit p10;	4	18	12	7	CASP14	CASP14	IPI00013885	CASP14		8	1			CASP14	CASP14
2130	IPI00607580	MEGF8	IPI00607580	MEGF8		5			MEGF8	MEGF8										IPI00607580	MEGF8				1	5	MEGF8	MEGF8
3389	IPI00005102	SMS	IPI00005102	SMS		5														IPI00005102	SMS	5		1	22	5
1540	IPI00031562	HIST3H2A																		IPI00031562	HIST3H2A	22	8	2			HIST3H2A	HIST3H2A
1636	IPI00604607	HSP90AA1																		IPI00604607	HSP90AA1		8	1			HSP90AA1	HSP90AA1
1826	IPI00789324	JUP	IPI00789324	JUP	JUP		25	7	JUP	JUP	IPI00789324	JUP	cDNA FLJ60424, highly similar to Junction plakoglobin;	5	37	3	6	JUP	JUP	IPI00789324	JUP	3	8	2			JUP	JUP
1903	IPI00477868	LAMA5									IPI00477868	LAMA5	LAMA5 protein;			1		LAMA5	LAMA5	IPI00477868	LAMA5	6	8	2			LAMA5	LAMA5
1915	IPI00220572	LAMC2																		IPI00220572	LAMC2		8	1			LAMC2	LAMC2
1982	IPI00040897	LOC119358																		IPI00040897	LOC119358	2	8	2
2746	IPI00003217	PSMB7	IPI00003217	PSMB7	PSMB7	5		28	PSMB7	PSMB7	IPI00003217	PSMB7	Proteasome subunit beta type-7;			3	4	PSMB7	PSMB7	IPI00003217	PSMB7	39	12	2	10	6	PSMB7	PSMB7
2412	IPI00299000	PA2G4																		IPI00299000	PA2G4	4	8	2	6		PA2G4	PA2G4
1046	IPI00178440	EEF1B2	IPI00178440	EEF1B2		5			EEF1B2											IPI00178440	EEF1B2	3		1	10	6	EEF1B2
2648	IPI00910732	PPP2R1A																		IPI00910732	PPP2R1A	14	8	2			PPP2R1A	PPP2R1A
2827	IPI00783313	PYGL																		IPI00783313	PYGL	5	8	2			PYGL	PYGL
2909	IPI00877120	RAP1A																		IPI00877120	RAP1A		8	1			RAP1A	RAP1A
1252	IPI00873810	FKBP1A	IPI00873810	FKBP1A		5			FKBP1A	FKBP1A	IPI00873810	FKBP1A	FK506 binding protein12;			2		FKBP1A	FKBP1A	IPI00873810	FKBP1A	5		1		6	FKBP1A	FKBP1A
3035	IPI00910727	RPL28																		IPI00910727	RPL28	3	8	2			RPL28	RPL28
3118	IPI00182289	RPS29									IPI00182289	RPS29	40S ribosomal protein S29;				1	RPS29	RPS29	IPI00182289	RPS29	20	8	2			RPS29	RPS29
1427	IPI00018206	GOT2	IPI00018206	GOT2	GOT2	5		2	GOT2	GOT2										IPI00018206	GOT2		27	1	5	8	GOT2	GOT2
3498	IPI00479946	STIP1																		IPI00479946	STIP1	3	8	2			STIP1	STIP1
1266	IPI00302592	FLNA	IPI00302592	FLNA		5			FLNA	FLNA	IPI00302592	FLNA	Filamin-A;			1	3	FLNA	FLNA	IPI00302592	FLNA	1	2	2	1	9	FLNA	FLNA
1419	IPI00000137	GNPTG	IPI00000137	GNPTG		5			GNPTG	GNPTG										IPI00000137	GNPTG					10	GNPTG	GNPTG
13	IPI00921999	- cDNA FLJ52567	IPI00921999	- cDNA FLJ52567, highly similar to Renin receptor lng=318 # SP[320,N,17,N] #	- cDNA FLJ52567, highly similar to Renin receptor lng=318 # SP[320,N,17,N] #			8			IPI00921999	cDNA FLJ52567 highly similar to Renin receptor lng=318 #SP[320 N 17 N] #	cDNA FLJ52567, highly similar to Renin receptor;				3			IPI00921999	- cDNA FLJ52567	4	7	2
215	IPI00384489	AP1B1																		IPI00384489	AP1B1		7	1			AP1B1
221	IPI00784156	AP2B1									IPI00784156	AP2B1	AP-2 complex subunit beta;				2		AP2B1	IPI00784156	AP2B1	22	7	2	1		AP2B1
245	IPI00878953	APOE									IPI00878953	APOE	MRNA for apolipoprotein E (apo E);	1		3	2	APOE	APOE	IPI00878953	APOE	1	7	2	20		APOE	APOE
582	IPI00552072	CCT7																		IPI00552072	CCT7		7	1			CCT7	CCT7
590	IPI00297160	CD44	IPI00297160	CD44	CD44		6	18	CD44	CD44	IPI00297160	CD44	CD44 antigen; DE RecName: Full=CD44 antigen;	44	27	50	57	CD44	CD44	IPI00297160	CD44	147	7	2	17		CD44	CD44
1867	IPI00028484	KLK8	IPI00028484	KLK8		5														IPI00028484	KLK8					10
735	IPI00177728	CNDP2	IPI00177728	CNDP2		5			CNDP2	CNDP2										IPI00177728	CNDP2				22	11	CNDP2	CNDP2
2996	IPI00827508	RPL10A	IPI00827508	RPL10A		5			RPL10A	RPL10A										IPI00827508	RPL10A				10	13	RPL10A	RPL10A
1083	IPI00029012	EIF3A																		IPI00029012	EIF3A	79	7	2			EIF3A	EIF3A
3102	IPI00012493	RPS20	IPI00012493	SNORD54	SNORD54	5		1			IPI00012493	RPS20	40S ribosomal protein S20;			1	1	RPS20	RPS20	IPI00012493	RPS20					17	RPS20	RPS20
1759	IPI00414335	ILF3																		IPI00414335	ILF3	14	7	2			ILF3
1830	IPI00307092	KARS																		IPI00307092	KARS	12	7	2
2049	IPI00789477	LTF																		IPI00789477	LTF		7	1			LTF	LTF
2324	IPI00029819	NOTCH3																		IPI00029819	NOTCH3		7	1
1784	IPI00375631	ISG15	IPI00375631	ISG15		5														IPI00375631	ISG15	1	1	2	4	19
2751	IPI00893456	PSMB9																		IPI00893456	PSMB9		7	1	2		PSMB9	PSMB9
3011	IPI00908950	RPL18																		IPI00908950	RPL18		7	1			RPL18	RPL18
656	IPI00019591	CFB	IPI00019591	CFB	CFB	5		1	CFB	CFB	IPI00019591	CFB	cDNA FLJ55673, highly similar to Complement factor B (EC 3.4.21.47);			25	32	CFB	CFB	IPI00019591	CFB	4	32	2	4	21	CFB	CFB
3277	IPI00910487	SERPINH1	IPI00910487	SERPINH1	SERPINH1			3	SERPINH1											IPI00910487	SERPINH1		7	1			SERPINH1
3504	IPI00219682	STOM									IPI00219682	STOM	Erythrocyte band 7 integral membrane protein;	10	3	10	24	STOM	STOM	IPI00219682	STOM	49	7	2	6		STOM	STOM
3713	IPI00916061	TSN									IPI00916061	TSN	PROTEIN.			1	1	TSN	TSN	IPI00916061	TSN	1	7	2			TSN	TSN
1315	IPI00883772	GAA	IPI00883772	GAA		5			GAA	GAA										IPI00883772	GAA					23	GAA	GAA
1115	IPI00736860	ELK2P1	IPI00736860	ELK2P1		5														IPI00736860	ELK2P1					36
49	IPI00910701	AARS																		IPI00910701	AARS		6	1			AARS	AARS
252	IPI00218693	APRT									IPI00218693	APRT	Adenine phosphoribosyltransferase;				2	APRT	APRT	IPI00218693	APRT	6	6	2	1		APRT	APRT
263	IPI00215920	ARF6									IPI00215920	ARF6	ADP-ribosylation factor 6;	5		3	11	ARF6	ARF6	IPI00215920	ARF6	23	6	2			ARF6	ARF6
521	IPI00218782	CAPZB									IPI00218782	CAPZB	Capping protein (Actin filament) muscle Z-line, beta; DE SubName: Full=Capping protein (Actin filament) muscle Z-line, beta, isoform CRA_d;				2	CAPZB	CAPZB	IPI00218782	CAPZB	17	6	2	13		CAPZB	CAPZB
3952	IPI00220642	YWHAG	IPI00220642	YWHAG	YWHAG	5	15	20	YWHAG	YWHAG	IPI00220642	YWHAG	14-3-3 protein gamma; DE RecName: Full=14-3-3 protein gamma, N-terminally processed;	14		12	21	YWHAG	YWHAG	IPI00220642	YWHAG	52	28	2	45	55	YWHAG	YWHAG
1709	IPI00444386	IGFBP3	IPI00444386	IGFBP3		5			IGFBP3	IGFBP3										IPI00444386	IGFBP3		10	1		226	IGFBP3	IGFBP3
612	IPI00215997	CD9	IPI00215997	CD9	CD9	5	12	9	CD9	CD9	IPI00215997	CD9	CD9 antigen;	6	3	10	11	CD9	CD9	IPI00215997	CD9	14	19	2	7		CD9	CD9
1235	IPI00914971	FDPS																		IPI00914971	FDPS		6	1			FDPS	FDPS
1389	IPI00385158	GMPR2																		IPI00385158	GMPR2		6	1
1413	IPI00221232	GNG12	IPI00221232	GNG12	GNG12		8	4	GNG12	GNG12	IPI00221232	GNG12	Guanine nucleotide-binding protein G(I)/G(S)/G(O) subunit gamma-12;	5	4	4	4	GNG12	GNG12	IPI00221232	GNG12	35	6	2			GNG12	GNG12
1430	IPI00893155	GPC1	IPI00893155	GPC1	GPC1			4	GPC1	GPC1										IPI00893155	GPC1	6	6	2			GPC1	GPC1
1619	IPI00884403	HPA																		IPI00884403	HPA		6	1
1675	IPI00922127	HYOU1																		IPI00922127	HYOU1		6	1			HYOU1	HYOU1
2826	IPI00004358	PYGB	IPI00004358	PYGB		5			PYGB	PYGB	IPI00004358	PYGB	Glycogen phosphorylase, brain form;			2	3	PYGB	PYGB	IPI00004358	PYGB	32	11	2	13		PYGB	PYGB
1842	IPI00157790	KIAA0368									IPI00157790	KIAA0368	Proteasome-associated protein ECM29 homolog;			4	2			IPI00157790	KIAA0368	1	6	2
1998	IPI00740142	LOC652147																		IPI00740142	LOC652147		6	1
2769	IPI00011603	PSMD3	IPI00011603	PSMD3		5			PSMD3	PSMD3	IPI00011603	PSMD3	26S proteasome non-ATPase regulatory subunit 3;				1	PSMD3	PSMD3	IPI00011603	PSMD3	38	5	2	3		PSMD3	PSMD3
2774	IPI00019927	PSMD7	IPI00019927	PSMD7		5			PSMD7	PSMD7										IPI00019927	PSMD7	26	5	2			PSMD7	PSMD7
2911	IPI00908754	RAP1B																		IPI00908754	RAP1B		6	1			RAP1B	RAP1B
2423	IPI00217223	PAICS	IPI00217223	PAICS		5			PAICS	PAICS	IPI00217223	PAICS	Multifunctional protein ADE2; DE RecName: Full=Phosphoribosylaminoimidazole-succinocarboxamide synthase; DE RecName: Full=Phosphoribosylaminoimidazole carboxylase;				1	PAICS	PAICS	IPI00217223	PAICS	28	4	2			PAICS	PAICS
3934	IPI00871391	XRCC5	IPI00871391	XRCC5		5			XRCC5	XRCC5										IPI00871391	XRCC5	19	3	2			XRCC5	XRCC5
3075	IPI00794884	RPLP0																		IPI00794884	RPLP0		6	1			RPLP0	RPLP0
237	IPI00848298	APOA1BP	IPI00848298	APOA1BP		5														IPI00848298	APOA1BP		2	1	15
3115	IPI00746004	RPS27L																		IPI00746004	RPS27L	5	6	2
1197	IPI00456750	FAM129B	IPI00456750	FAM129B		5			FAM129B	FAM129B	IPI00456750	FAM129B	Niban-like protein 1;	1			1	FAM129B	FAM129B	IPI00456750	FAM129B	4	2	2			FAM129B	FAM129B
3674	IPI00221178	TPD52L2																		IPI00221178	TPD52L2		6	1
3853	IPI00549343	VAMP3									IPI00549343	VAMP3	Vesicle-associated membrane protein 3;	2		1	5	VAMP3	VAMP3	IPI00549343	VAMP3	21	6	2			VAMP3	VAMP3
1373	IPI00441344	GLB1	IPI00441344	GLB1	GLB1	5		2	GLB1	GLB1										IPI00441344	GLB1		1	1			GLB1	GLB1
189	IPI00007423	ANP32B	IPI00007423	ANP32B	ANP32B	5		1	ANP32B	ANP32B										IPI00007423	ANP32B				3		ANP32B	ANP32B
3964	IPI00166179	ZFYVE27	IPI00166179	ZFYVE27	ZFYVE27			1			IPI00166179	ZFYVE27	Zinc finger FYVE domain-containing protein 27;			2				IPI00166179	ZFYVE27	9	6	2
200	IPI00909509	ANXA2									IPI00909509	cDNA FLJ59138 highly similar to Annexin A2 lng=194	cDNA FLJ59138, highly similar to Annexin A2;			7	8			IPI00909509	ANXA2		5	1			ANXA2	ANXA2
540	IPI00010320	CBX1	IPI00010320	CBX1		5					IPI00010320	CBX1	Chromobox protein homolog 1;		1					IPI00010320	CBX1				6
358	IPI00030128	B4GALT4																		IPI00030128	B4GALT4		5	1			B4GALT4
533	IPI00009236	CAV1	IPI00009236	CAV1	CAV1			1	CAV1	CAV1										IPI00009236	CAV1	7	5	2			CAV1	CAV1
613	IPI00657796	CD9																		IPI00657796	CD9	35	5	2	5		CD9	CD9
698	IPI00000691	CLDN1	IPI00000691	CLDN1	CLDN1			1	CLDN1	CLDN1	IPI00000691	CLDN1	Claudin-1;				5	CLDN1	CLDN1	IPI00000691	CLDN1	4	5	2			CLDN1	CLDN1
580	IPI00552590	CCT6A	IPI00552590	CCT6A		5			CCT6A	CCT6A
1084	IPI00396370	EIF3B	IPI00396370	EIF3B		5			EIF3B	EIF3B										IPI00396370	EIF3B	1		1	4		EIF3B	EIF3B
1085	IPI00719752	EIF3B																		IPI00719752	EIF3B	39	5	2			EIF3B	EIF3B
1188	IPI00788781	FABP5																		IPI00788781	FABP5	5	5	2			FABP5
1198	IPI00647286	FAM129B																		IPI00647286	FAM129B		5	1			FAM129B	FAM129B
1496	IPI00473011	HBD																		IPI00473011	HBD		5	1			HBD	HBD
1258	IPI00305010	FLJ11151	IPI00305010	FLJ11151		5
1663	IPI00916763	HSPE1																		IPI00916763	HSPE1		5	1			HSPE1	HSPE1
1715	IPI00383164	IGHA1	IPI00383164	IGHA1	IGHA1		3	6	IGHA1	IGHA1	IPI00383164	IGHA1	SNC66 protein;	5		5	6	IGHA1	IGHA1	IPI00383164	IGHA1		5	1			IGHA1	IGHA1
1825	IPI00893242	JTV1																		IPI00893242	JTV1	7	5	2	2
2006	IPI00294839	LOXL2									IPI00294839	LOXL2	Lysyl oxidase homolog 2;			29	37	LOXL2	LOXL2	IPI00294839	LOXL2	109	5	2	24		LOXL2	LOXL2
2187	IPI00005707	MRC2									IPI00005707	MRC2	C-type mannose receptor 2;			2	4	MRC2	MRC2	IPI00005707	MRC2	28	5	2	22		MRC2	MRC2
2359	IPI00006732	NTN1																		IPI00006732	NTN1		5	1
1789	IPI00478861	ISYNA1	IPI00478861	ISYNA1		5														IPI00478861	ISYNA1	7		1
2642	IPI00218187	PPP1CC																		IPI00218187	PPP1CC	25	5	2			PPP1CC	PPP1CC
1921	IPI00789806	LAP3	IPI00789806	LAP3	LAP3	5		20	LAP3	LAP3										IPI00789806	LAP3	4		1	12		LAP3	LAP3
1970	IPI00217975	LMNB1	IPI00217975	LMNB1		5			LMNB1
2055	IPI00015838	LYAR	IPI00015838	LYAR		5			LYAR	LYAR
2369	IPI00306398	NUDCD1	IPI00306398	NUDCD1		5														IPI00306398	NUDCD1				1
2871	IPI00300096	RAB35	IPI00300096	RAB35	RAB35		6	6	RAB35	RAB35	IPI00300096	RAB35	Ras-related protein Rab-35;			7	11	RAB35	RAB35	IPI00300096	RAB35	34	5	2			RAB35	RAB35
2986	IPI00020127	RPA1																		IPI00020127	RPA1	5	5	2
3009	IPI00790569	RPL15																		IPI00790569	RPL15	7	5	2			RPL15	RPL15
3012	IPI00215719	RPL18																		IPI00215719	RPL18	13	5	2			RPL18	RPL18
3024	IPI00795408	RPL23																		IPI00795408	RPL23	15	5	2			RPL23	RPL23
3027	IPI00791426	RPL24																		IPI00791426	RPL24	4	5	2			RPL24	RPL24
3048	IPI00219160	RPL34																		IPI00219160	RPL34	7	5	2			RPL34	RPL34
3066	IPI00478896	RPL7A																		IPI00478896	RPL7A	1	5	2			RPL7A
2429	IPI00177543	PAM	IPI00177543	PAM		5			PAM	PAM										IPI00177543	PAM				14		PAM	PAM
3700	IPI00438229	TRIM28																		IPI00438229	TRIM28		5	1
3723	IPI00024174	TSPAN4	IPI00024174	TSPAN4	TSPAN4		7	4	TSPAN4	TSPAN4	IPI00024174	TSPAN4	Tetraspanin-4;	7	5	6	9	TSPAN4	TSPAN4	IPI00024174	TSPAN4	19	5	2	5		TSPAN4	TSPAN4
3726	IPI00013449	TSPAN6	IPI00013449	TSPAN6	TSPAN6		5	4	TSPAN6	TSPAN6	IPI00013449	TSPAN6	Tetraspanin-6;			4	3	TSPAN6	TSPAN6	IPI00013449	TSPAN6	36	5	2	2		TSPAN6	TSPAN6
3754	IPI00013475	TUBB2A									IPI00013475	TUBB2A	Tubulin beta-2A chain;				1	TUBB2A	TUBB2A	IPI00013475	TUBB2A		5	1			TUBB2A	TUBB2A
46	IPI00873171	A8MVV4	IPI00873171	- RNA polymerase II, heptapeptide repeat, eukaryotic containing protein lng=387	- RNA polymerase II, heptapeptide repeat, eukaryotic containing protein lng=387		1	1			IPI00873171	Putative uncharacterized protein ENSP00000375412 lng=387	RNA POLYMERASE II, HEPTAPEPTIDE REPEAT, EUKARYOTIC CONTAINING PROTEIN.	2						IPI00873171	A8MVV4	2	4	2
226	IPI00337741	APEH									IPI00337741	APEH	Acylamino-acid-releasing enzyme;			3	1	APEH	APEH	IPI00337741	APEH	26	4	2			APEH	APEH
3558	IPI00217236	TBCA	IPI00217236	TBCA		5			TBCA	TBCA	IPI00217236	TBCA	Tubulin-specific chaperone A;	1		1	1	TBCA	TBCA
694	IPI00658109	CKMT1A																		IPI00658109	CKMT1A		4	1
824	IPI00792299	CRYAB																		IPI00792299	CRYAB		4	1			CRYAB	CRYAB
3845	IPI00024664	USP5	IPI00024664	USP5		5			USP5
1067	IPI00017184	EHD1	IPI00017184	EHD1	EHD1		35	7	EHD1	EHD1	IPI00017184	EHD1	EH domain-containing protein 1;			1	3	EHD1	EHD1	IPI00017184	EHD1	48	4	2			EHD1	EHD1
443	IPI00065500	C1orf58	IPI00065500	C1orf58	C1orf58	4		1			IPI00065500	C1orf58	BRO1 domain-containing protein BROX;	1		1	3			IPI00065500	C1orf58	14		1	2	1
1124	IPI00759806	ENO1																		IPI00759806	ENO1		4	1	5		ENO1	ENO1
1177	IPI00843975	EZR	IPI00843975	EZR	EZR		54	35	EZR	EZR	IPI00843975	EZR	Ezrin;	46	1	32	30	EZR	EZR	IPI00843975	EZR	90	4	2			EZR	EZR
1184	IPI00010338	F3	IPI00010338	F3	F3		11	5	F3	F3										IPI00010338	F3		4	1			F3	F3
1213	IPI00300074	FARSB																		IPI00300074	FARSB	2	4	2
1527	IPI00217467	HIST1H1E																		IPI00217467	HIST1H1E	3	4	2
1603	IPI00903278	HNRNPD																		IPI00903278	HNRNPD		4	1			HNRNPD
1653	IPI00007765	HSPA9																		IPI00007765	HSPA9		4	1			HSPA9	HSPA9
714	IPI00026050	CLN5	IPI00026050	CLN5		4														IPI00026050	CLN5				2	1
3312	IPI00025318	SH3BGRL	IPI00025318	SH3BGRL		4			SH3BGRL	SH3BGRL										IPI00025318	SH3BGRL	1		1		1	SH3BGRL	SH3BGRL
1961	IPI00554544	LIPG																		IPI00554544	LIPG		4	1
3730	IPI00014361	TSTA3	IPI00014361	TSTA3		4			TSTA3	TSTA3										IPI00014361	TSTA3				5	1	TSTA3	TSTA3
2142	IPI00334005	MFGE8																		IPI00334005	MFGE8	53	4	2	9		MFGE8	MFGE8
2188	IPI00604523	MRCL3																		IPI00604523	MRCL3	3	4	2
2202	IPI00218342	MTHFD1																		IPI00218342	MTHFD1	10	4	2			MTHFD1	MTHFD1
2283	IPI00029091	NDK8																		IPI00029091	NDK8		4	1
3770	IPI00552768	TXN	IPI00552768	TXN		4			TXN	TXN	IPI00552768	TXN	Thioredoxin; DE SubName: Full=Thioredoxin, isoform CRA_b;	2		4	2	TXN	TXN	IPI00552768	TXN	2	3	2		2	TXN	TXN
2540	IPI00334907	PITPNB	IPI00334907	PITPNB		4														IPI00334907	PITPNB	4	1	2	1	3
2509	IPI00916818	PGK1																		IPI00916818	PGK1		4	1			PGK1	PGK1
2639	IPI00902512	PPP1CA																		IPI00902512	PPP1CA		4	1			PPP1CA	PPP1CA
641	IPI00023503	CDK3	IPI00023503	CDK3		4					IPI00023503	CDK3	Cell division protein kinase 3;				2			IPI00023503	CDK3				2	3
3505	IPI00294536	STRAP	IPI00294536	STRAP		4														IPI00294536	STRAP	3		1		3
2756	IPI00020042	PSMC4																		IPI00020042	PSMC4	31	4	2			PSMC4	PSMC4
2858	IPI00031169	RAB2A	IPI00031169	RAB2A	RAB2A			3	RAB2A	RAB2A										IPI00031169	RAB2A	10	4	2	1		RAB2A	RAB2A
2878	IPI00908835	RAB5B																		IPI00908835	RAB5B	7	4	2			RAB5B	RAB5B
2881	IPI00016891	RAB6B									IPI00016891	RAB6B	Ras-related protein Rab-6B;				3	RAB6B	RAB6B	IPI00016891	RAB6B	7	4	2	5		RAB6B	RAB6B
2920	IPI00910104	RAS																		IPI00910104	RAS		4	1
664	IPI00413344	CFL2	IPI00413344	CFL2		4			CFL2	CFL2	IPI00413344	CFL2	Cofilin-2;			4		CFL2	CFL2	IPI00413344	CFL2	12	9	2	37	4	CFL2	CFL2
3029	IPI00027270	RPL26																		IPI00027270	RPL26	14	4	2			RPL26
3030	IPI00433834	RPL26																		IPI00433834	RPL26	8	4	2			RPL26
3033	IPI00456758	RPL27A									IPI00456758	RPL27A	60S ribosomal protein L27a;				1		RPL27A	IPI00456758	RPL27A	6	4	2			RPL27A
3046	IPI00794734	RPL32																		IPI00794734	RPL32	5	4	2			RPL32
3059	IPI00795303	RPL4																		IPI00795303	RPL4		4	1			RPL4	RPL4
3063	IPI00790342	RPL6																		IPI00790342	RPL6	7	4	2			RPL6	RPL6
3070	IPI00795138	RPL8																		IPI00795138	RPL8	4	4	2			RPL8	RPL8
934	IPI00000760	DDAH2	IPI00000760	DDAH2		4			DDAH2	DDAH2	IPI00000760	DDAH2	N(G),N(G)-dimethylarginine dimethylaminohydrolase 2;			4	4	DDAH2	DDAH2	IPI00000760	DDAH2	11	1	2	6	4	DDAH2	DDAH2
3128	IPI00893703	RPS7																		IPI00893703	RPS7	5	4	2			RPS7	RPS7
3682	IPI00218319	TPM3	IPI00218319	TPM3		4			TPM3	TPM3										IPI00218319	TPM3	3	1	2		4	TPM3	TPM3
3249	IPI00455033	SEPT9																		IPI00455033	SEPT9		4	1			SEPT9
3331	IPI00006666	SLC16A3	IPI00006666	SLC16A3	SLC16A3		5	7	SLC16A3	SLC16A3	IPI00006666	SLC16A3	Monocarboxylate transporter 4;	12	4	17	20	SLC16A3	SLC16A3	IPI00006666	SLC16A3	58	4	2	10		SLC16A3	SLC16A3
819	IPI00004839	CRKL	IPI00004839	CRKL		4														IPI00004839	CRKL				2	4
3815	IPI00640981	UBR4																		IPI00640981	UBR4	40	4	2	11
3836	IPI00004406	UPP1																		IPI00004406	UPP1	2	4	2	1
3840	IPI00031583	USO1																		IPI00031583	USO1		4	1			USO1
3858	IPI00030911	VAMP8	IPI00030911	VAMP8	VAMP8			1	VAMP8	VAMP8	IPI00030911	VAMP8	Vesicle-associated membrane protein 8;				1	VAMP8	VAMP8	IPI00030911	VAMP8	16	4	2			VAMP8	VAMP8
3882	IPI00031655	VPS25																		IPI00031655	VPS25	3	4	2			VPS25	VPS25
1109	IPI00014263	EIF4H	IPI00014263	EIF4H		4			EIF4H	EIF4H										IPI00014263	EIF4H				1	4	EIF4H	EIF4H
3901	IPI00396383	VWA1									IPI00396383	VWA1	von Willebrand factor A domain-containing protein 1;			33	50	VWA1	VWA1	IPI00396383	VWA1	155	4	2	64		VWA1	VWA1
12	IPI00922510	- cDNA FLJ50165																		IPI00922510	- cDNA FLJ50165		3	1
87	IPI00008603	ACTA2									IPI00008603	ACTA2	Actin, aortic smooth muscle;	4	4	2		ACTA2	ACTA2	IPI00008603	ACTA2		3	1			ACTA2	ACTA2
230	IPI00554742	API5																		IPI00554742	API5		3	1
248	IPI00645213	APOM																		IPI00645213	APOM		3	1
281	IPI00014232	ARL6IP1									IPI00014232	ARL6IP1	ADP-ribosylation factor-like protein 6-interacting protein 1;			1	1			IPI00014232	ARL6IP1	8	3	2
321	IPI00008167	ATP1B3																		IPI00008167	ATP1B3	12	3	2			ATP1B3	ATP1B3
3081	IPI00009659	RPRD1B	IPI00009659	RPRD1B		4														IPI00009659	RPRD1B					4
376	IPI00807587	BCAS1	IPI00807587	BCAS1	BCAS1		1													IPI00807587	BCAS1	2	3	2
509	IPI00910547	CAPN1																		IPI00910547	CAPN1		3	1			CAPN1	CAPN1
578	IPI00909956	CCT5																		IPI00909956	CCT5		3	1			CCT5	CCT5
729	IPI00216664	CMTM1																		IPI00216664	CMTM1		3	1
832	IPI00645425	CRYZ																		IPI00645425	CRYZ		3	1			CRYZ	CRYZ
1068	IPI00100980	EHD2	IPI00100980	EHD2	EHD2		2	2	EHD2	EHD2										IPI00100980	EHD2	21	3	2			EHD2	EHD2
3555	IPI00012463	TATDN1	IPI00012463	TATDN1		4														IPI00012463	TATDN1	1		1	4	4
479	IPI00032561	CAB39	IPI00032561	CAB39		4			CAB39	CAB39	IPI00032561	CAB39	Calcium-binding protein 39;	1			2	CAB39	CAB39	IPI00032561	CAB39	10	6	2	7	5	CAB39	CAB39
778	IPI00399318	COPE	IPI00399318	COPE		4														IPI00399318	COPE	2		1	6	5
1402	IPI00095891	GNAS	IPI00095891	GNAS	GNAS		6	3	GNAS	GNAS	IPI00095891	GNAS	Guanine nucleotide-binding protein G(s) subunit alpha isoforms XLas;		2			GNAS	GNAS	IPI00095891	GNAS	46	3	2	7		GNAS	GNAS
1313	IPI00012442	G3BP1	IPI00012442	G3BP1		4														IPI00012442	G3BP1	2		1	2	5
1414	IPI00027240	GNG5	IPI00027240	GNG5	GNG5		4	3	GNG5	GNG5	IPI00027240	GNG5	Guanine nucleotide-binding protein G(I)/G(S)/G(O) subunit gamma-5;	4	3	5	4	GNG5	GNG5	IPI00027240	GNG5	28	3	2			GNG5	GNG5
1431	IPI00892648	GPC1																		IPI00892648	GPC1		3	1			GPC1	GPC1
1483	IPI00419884	H3F3C																		IPI00419884	H3F3C		3	1			H3F3C
1578	IPI00018755	HMG1L10561																		IPI00018755	HMG1L10561		3	1
3941	IPI00432723	XYLT2	IPI00432723	XYLT2	XYLT2	4		1												IPI00432723	XYLT2				3	5
1692	IPI00303726	IFITM3									IPI00303726	IFITM3	Interferon-induced transmembrane protein 3;			1	2	IFITM3	IFITM3	IPI00303726	IFITM3	17	3	2			IFITM3	IFITM3
1741	IPI00026197	IGKV4-1																		IPI00026197	IGKV4-1		3	1	1		IGKV4-1	IGKV4-1
3278	IPI00032140	SERPINH1	IPI00032140	SERPINH1		4			SERPINH1											IPI00032140	SERPINH1		2	1		6	SERPINH1
1869	IPI00654888	KLKB1																		IPI00654888	KLKB1		3	1
1885	IPI00387026	KV106																		IPI00387026	KV106		3	1
732	IPI00430813	CNBP	IPI00430813	CNBP		4														IPI00430813	CNBP		1	1	2	6
1975	IPI00446261	LOC100131242																		IPI00446261	LOC100131242		3	1
2048	IPI00298860	LTF	IPI00298860	LTF	LTF			7	LTF	LTF	IPI00298860	LTF	Lactotransferrin; DE RecName: Full=Kaliocin-1; DE RecName: Full=Lactoferroxin-A; DE RecName: Full=Lactoferroxin-B; DE RecName: Full=Lactoferroxin-C;	6			6	LTF	LTF	IPI00298860	LTF	1	3	2			LTF	LTF
2170	IPI00301518	MOBKL1B	IPI00301518	MOBKL1B	MOBKL1B		1				IPI00301518	MOBKL1B	Mps one binder kinase activator-like 1B;			1	1			IPI00301518	MOBKL1B	9	3	2	3
2247	IPI00445339	MYOM3																		IPI00445339	MYOM3	2	3	2
845	IPI00442073	CSRP1	IPI00442073	CSRP1		4			CSRP1	CSRP1										IPI00442073	CSRP1				4	6	CSRP1	CSRP1
2481	IPI00216320	PDXK																		IPI00216320	PDXK		3	1			PDXK	PDXK
2582	IPI00789500	PLSCR1																		IPI00789500	PLSCR1	1	3	2			PLSCR1	PLSCR1
2603	IPI00002894	POLD1																		IPI00002894	POLD1		3	1
2694	IPI00385931	PRO2051																		IPI00385931	PRO2051		3	1
1450	IPI00021327	GRB2	IPI00021327	GRB2	GRB2	4	1		GRB2	GRB2										IPI00021327	GRB2	10		1	4	6	GRB2	GRB2
2785	IPI00789101	PTGES3																		IPI00789101	PTGES3		3	1			PTGES3
2842	IPI00429190	RAB11A									IPI00429190	RAB11A	cDNA FLJ61136, highly similar to Ras-related protein Rab-11A;			4	2	RAB11A	RAB11A	IPI00429190	RAB11A	11	3	2			RAB11A	RAB11A
2875	IPI00023510	RAB5A																		IPI00023510	RAB5A	9	3	2			RAB5A	RAB5A
1504	IPI00514127	HDGF	IPI00514127	HDGF		4														IPI00514127	HDGF				2	6
3414	IPI00218733	SOD1	IPI00218733	SOD1		4			SOD1	SOD1										IPI00218733	SOD1					6	SOD1	SOD1
2961	IPI00017342	RHOG									IPI00017342	RHOG	Rho-related GTP-binding protein RhoG;	12		8	13	RHOG	RHOG	IPI00017342	RHOG	39	3	2	1		RHOG	RHOG
3000	IPI00647674	RPL11																		IPI00647674	RPL11		3	1			RPL11	RPL11
3005	IPI00304612	RPL13A																		IPI00304612	RPL13A	10	3	2			RPL13A
3013	IPI00847774	RPL18A																		IPI00847774	RPL18A	12	3	2			RPL18A
3017	IPI00025329	RPL19																		IPI00025329	RPL19		3	1			RPL19
3018	IPI00247583	RPL21																		IPI00247583	RPL21	1	3	2			RPL21
3021	IPI00478208	RPL22																		IPI00478208	RPL22	8	3	2			RPL22	RPL22
3053	IPI00220344	RPL36A																		IPI00220344	RPL36A	2	3	2
3058	IPI00003918	RPL4	IPI00003918	RPL4	RPL4		1		RPL4	RPL4										IPI00003918	RPL4	20	3	2			RPL4	RPL4
3088	IPI00013917	RPS12									IPI00013917	RPS12	40S ribosomal protein S12;	1		1				IPI00013917	RPS12	10	3	2
3097	IPI00478114	RPS17P2																		IPI00478114	RPS17P2	1	3	2
3125	IPI00643522	RPS6																		IPI00643522	RPS6		3	1			RPS6
3129	IPI00478287	RPS7E									IPI00478287	22 kDa protein lng=194	22 KDA PROTEIN.				1			IPI00478287	RPS7E		3	1
3139	IPI00012512	RRAS2									IPI00012512	RRAS2	Ras-related protein R-Ras2;	6	1	6	9	RRAS2	RRAS2	IPI00012512	RRAS2	23	3	2	1		RRAS2	RRAS2
3148	IPI00028946	RTN3									IPI00028946	RTN3	Reticulon-3;				1		RTN3	IPI00028946	RTN3	4	3	2			RTN3
3157	IPI00183695	S100A10									IPI00183695	S100A10	Protein S100-A10;			1	2	S100A10	S100A10	IPI00183695	S100A10	3	3	2			S100A10	S100A10
3170	IPI00895943	SAA1																		IPI00895943	SAA1		3	1			SAA1	SAA1
3123	IPI00008433	RPS5	IPI00008433	RPS5		4			RPS5	RPS5	IPI00008433	RPS5	40S ribosomal protein S5; DE RecName: Full=40S ribosomal protein S5, N-terminally processed;				2	RPS5	RPS5	IPI00008433	RPS5	31	14	2	8	7	RPS5	RPS5
3223	IPI00017375	SEC23A																		IPI00017375	SEC23A	2	3	2			SEC23A
3319	IPI00794572	SHMT2																		IPI00794572	SHMT2		3	1			SHMT2	SHMT2
3400	IPI00017963	SNRPD2																		IPI00017963	SNRPD2	17	3	2			SNRPD2	SNRPD2
3442	IPI00642247	SPRR3																		IPI00642247	SPRR3	3	3	2			SPRR3	SPRR3
3476	IPI00922415	SSBP1	IPI00922415	SSBP1	SSBP1			3	SSBP1	SSBP1	IPI00922415	SSBP1	Single-stranded DNA binding protein 1, isoform CRA_c; DE SubName: Full=cDNA FLJ51825, highly similar to Single-stranded DNA-binding protein, mitochondrial;			2		SSBP1	SSBP1	IPI00922415	SSBP1	3	3	2			SSBP1	SSBP1
3536	IPI00654744	SYNGR2									IPI00654744	SYNGR2	SYNGR2 protein;				2	SYNGR2	SYNGR2	IPI00654744	SYNGR2	2	3	2			SYNGR2	SYNGR2
1623	IPI00218493	HPRT1	IPI00218493	HPRT1	HPRT1	4		3	HPRT1	HPRT1	IPI00218493	HPRT1	Hypoxanthine-guanine phosphoribosyltransferase;				2	HPRT1	HPRT1	IPI00218493	HPRT1	3	6	2	23	7	HPRT1	HPRT1
3714	IPI00917623	TSN																		IPI00917623	TSN	18	3	2			TSN	TSN
3745	IPI00478908	TUBA1C																		IPI00478908	TUBA1C	4	3	2	6		TUBA1C	TUBA1C
3827	IPI00395676	UGP2	IPI00395676	UGP2	UGP2			2	UGP2	UGP2	IPI00395676	UGP2	UTP--glucose-1-phosphate uridylyltransferase;				2	UGP2	UGP2	IPI00395676	UGP2		3	1			UGP2	UGP2
2641	IPI00005705	PPP1CC	IPI00005705	PPP1CC	PPP1CC	4	3	1	PPP1CC	PPP1CC	IPI00005705	PPP1CC	Serine/threonine-protein phosphatase PP1-gamma catalytic subunit;			1	3	PPP1CC	PPP1CC	IPI00005705	PPP1CC				23	8	PPP1CC	PPP1CC
3917	IPI00908660	WDR77																		IPI00908660	WDR77		3	1
3918	IPI00152695	WDR82																		IPI00152695	WDR82		3	1
81	IPI00219861	ACP1	IPI00219861	ACP1		4			ACP1	ACP1										IPI00219861	ACP1					9	ACP1	ACP1
3935	IPI00220834	XRCC5																		IPI00220834	XRCC5	1	3	2			XRCC5	XRCC5
2329	IPI00220740	NPM1	IPI00220740	NPM1		4			NPM1	NPM1	IPI00220740	NPM1	Nucleophosmin;	2				NPM1	NPM1	IPI00220740	NPM1	49	3	2	15	10	NPM1	NPM1
3938	IPI00644712	XRCC6																		IPI00644712	XRCC6	31	3	2			XRCC6	XRCC6
2672	IPI00759663	PRDX5	IPI00759663	PRDX5		4			PRDX5	PRDX5	IPI00759663	PRDX5	Peroxiredoxin-5, mitochondrial;				5	PRDX5	PRDX5	IPI00759663	PRDX5		5	1	19	11	PRDX5	PRDX5
15	IPI00909484	- cDNA FLJ54776																		IPI00909484	- cDNA FLJ54776	34	2	2
45	IPI00854644	A6NLY3																		IPI00854644	A6NLY3		2	1
66	IPI00910706	ABHD14B																		IPI00910706	ABHD14B		2	1	3		ABHD14B	ABHD14B
73	IPI00028031	ACADVL																		IPI00028031	ACADVL		2	1			ACADVL
74	IPI00440499	ACAT1																		IPI00440499	ACAT1		2	1			ACAT1	ACAT1
135	IPI00102501	AGTRAP																		IPI00102501	AGTRAP		2	1
139	IPI00021812	AHNAK									IPI00021812	AHNAK	Neuroblast differentiation-associated protein AHNAK;			1	2	AHNAK	AHNAK	IPI00021812	AHNAK	55	2	2	57		AHNAK	AHNAK
177	IPI00334769	ALX4																		IPI00334769	ALX4		2	1
224	IPI00219840	AP2S1																		IPI00219840	AP2S1	5	2	2			AP2S1
2973	IPI00176692	RNP	IPI00176692	RNP		4														IPI00176692	RNP				8	11
254	IPI00298520	ARCN1																		IPI00298520	ARCN1	7	2	2	5		ARCN1
268	IPI00166301	ARHGAP24																		IPI00166301	ARHGAP24		2	1
305	IPI00420014	ASCC3L1																		IPI00420014	ASCC3L1	16	2	2
2156	IPI00293276	MIF	IPI00293276	MIF	MIF	4	1	1	MIF	MIF	IPI00293276	MIF	Macrophage migration inhibitory factor;	3	1		2	MIF	MIF	IPI00293276	MIF	4	2	2	3	13	MIF	MIF
446	IPI00014230	C1QBP	IPI00014230	C1QBP		4			C1QBP											IPI00014230	C1QBP		7	1	3	14	C1QBP
375	IPI00642984	BCAP31																		IPI00642984	BCAP31	19	2	2
396	IPI00384471	BRD1																		IPI00384471	BRD1		2	1
425	IPI00852843	C12orf30																		IPI00852843	C12orf30		2	1
437	IPI00168640	C19orf18																		IPI00168640	C19orf18		2	1			C19orf18	C19orf18
511	IPI00910745	CAPN2																		IPI00910745	CAPN2		2	1			CAPN2	CAPN2
1967	IPI00514204	LMNA	IPI00514204	LMNA		4			LMNA	LMNA										IPI00514204	LMNA		4	1		15	LMNA	LMNA
532	IPI00759683	CAV1	IPI00759683	CAV1	CAV1		1	3	CAV1	CAV1	IPI00759683	CAV1	Caveolin-1;	1		1	3	CAV1	CAV1	IPI00759683	CAV1	5	2	2			CAV1	CAV1
537	IPI00795334	CBR1																		IPI00795334	CBR1	1	2	2			CBR1	CBR1
188	IPI00759824	ANP32B	IPI00759824	ANP32B		4			ANP32B	ANP32B										IPI00759824	ANP32B				8	15	ANP32B	ANP32B
560	IPI00019903	CCDC44																		IPI00019903	CCDC44		2	1
617	IPI00642948	CD99									IPI00642948	CD99	CD99 antigen, isoform CRA_b; DE SubName: Full=Putative uncharacterized protein CD99;			1	1		CD99	IPI00642948	CD99	6	2	2			CD99
623	IPI00908424	CDC2																		IPI00908424	CDC2	23	2	2
639	IPI00031681	CDK2																		IPI00031681	CDK2		2	1	2
706	IPI00030843	CLDN9																		IPI00030843	CLDN9	1	2	2
719	IPI00014589	CLTB																		IPI00014589	CLTB		2	1
759	IPI00021715	COL4A5																		IPI00021715	COL4A5		2	1
776	IPI00295851	COPB1									IPI00295851	COPB1	Coatomer subunit beta;		1			COPB1	COPB1	IPI00295851	COPB1	15	2	2	1		COPB1	COPB1
2251	IPI00797126	NACA	IPI00797126	NACA		4			NACA	NACA										IPI00797126	NACA				16	16	NACA	NACA
790	IPI00445209	COPS7B																		IPI00445209	COPS7B		2	1
795	IPI00916489	COPS8																		IPI00916489	COPS8		2	1			COPS8	COPS8
814	IPI00216088	CRABP2	IPI00216088	CRABP2		4			CRABP2	CRABP2	IPI00216088	CRABP2	Cellular retinoic acid-binding protein 2;	5	1	3	10	CRABP2	CRABP2	IPI00216088	CRABP2	16	3	2	16	25	CRABP2	CRABP2
835	IPI00383539	CS																		IPI00383539	CS		2	1			CS	CS
721	IPI00455383	CLTC	IPI00455383	CLTC		4			CLTC	CLTC	IPI00455383	CLTC	Clathrin heavy chain 1;			6		CLTC	CLTC	IPI00455383	CLTC	75	89	2	42		CLTC	CLTC
1794	IPI00215995	ITGA3	IPI00215995	ITGA3	ITGA3	4	43	33	ITGA3	ITGA3	IPI00215995	ITGA3	Integrin alpha-3; DE RecName: Full=Integrin alpha-3 heavy chain; DE RecName: Full=Integrin alpha-3 light chain;	31	21	36	56	ITGA3	ITGA3	IPI00215995	ITGA3	118	15	2	47		ITGA3	ITGA3
938	IPI00909008	DDB1																		IPI00909008	DDB1		2	1			DDB1	DDB1
952	IPI00798375	DDX5																		IPI00798375	DDX5	5	2	2			DDX5	DDX5
985	IPI00032406	DNAJA2									IPI00032406	DNAJA2	DnaJ homolog subfamily A member 2;				1	DNAJA2	DNAJA2	IPI00032406	DNAJA2	6	2	2			DNAJA2	DNAJA2
1095	IPI00642205	EIF3I																		IPI00642205	EIF3I		2	1	1		EIF3I	EIF3I
1796	IPI00010697	ITGA6	IPI00010697	ITGA6	ITGA6	4	60	34	ITGA6	ITGA6	IPI00010697	ITGA6	Integrin alpha-6; DE RecName: Full=Integrin alpha-6 heavy chain; DE RecName: Full=Integrin alpha-6 light chain;	13	4	15	13	ITGA6	ITGA6	IPI00010697	ITGA6	53	14	2	3		ITGA6	ITGA6
1165	IPI00010810	ETFA																		IPI00010810	ETFA		2	1			ETFA	ETFA
1192	IPI00788162	FAM125A																		IPI00788162	FAM125A	7	2	2			FAM125A	FAM125A
3541	IPI00297910	TACSTD2	IPI00297910	TACSTD2	TACSTD2	4	39	20	TACSTD2	TACSTD2										IPI00297910	TACSTD2		14	1			TACSTD2	TACSTD2
1232	IPI00382869	FDPS	IPI00382869	FDPS	FDPS			1	FDPS	FDPS										IPI00382869	FDPS		2	1			FDPS	FDPS
1302	IPI00382931	FTH1																		IPI00382931	FTH1	3	2	2			FTH1	FTH1
1320	IPI00301475	GAL3ST2																		IPI00301475	GAL3ST2		2	1
1396	IPI00748145	GNAI2	IPI00748145	GNAI2	GNAI2		2		GNAI2	GNAI2	IPI00748145	GNAI2	Guanine nucleotide-binding protein G(i) subunit alpha-2;			11	3	GNAI2	GNAI2	IPI00748145	GNAI2	62	2	2			GNAI2	GNAI2
1399	IPI00220578	GNAI3	IPI00220578	GNAI3	GNAI3		4	3	GNAI3	GNAI3	IPI00220578	GNAI3	Guanine nucleotide-binding protein G(k) subunit alpha;	11	2	7		GNAI3	GNAI3	IPI00220578	GNAI3	42	2	2	9		GNAI3	GNAI3
1416	IPI00922562	GNPDA1																		IPI00922562	GNPDA1	2	2	2			GNPDA1	GNPDA1
1423	IPI00480022	GOLGA7	IPI00480022	GOLGA7	GOLGA7		4	3	GOLGA7	GOLGA7	IPI00480022	GOLGA7	Golgin subfamily A member 7;	2		2	2	GOLGA7	GOLGA7	IPI00480022	GOLGA7	17	2	2			GOLGA7	GOLGA7
1439	IPI00552840	GPR112																		IPI00552840	GPR112		2	1			GPR112	GPR112
1462	IPI00647556	GSN																		IPI00647556	GSN	35	2	2			GSN	GSN
1497	IPI00103626	HC6																		IPI00103626	HC6		2	1
1500	IPI00383308	HCG1648122																		IPI00383308	HCG1648122		2	1
1516	IPI00909914	HEXA																		IPI00909914	HEXA		2	1			HEXA
1530	IPI00081836	HIST1H2AB	IPI00081836	HIST1H2AB	HIST1H2AB		4	4	HIST1H2AB	HIST1H2AB	IPI00081836	HIST1H2AI	Histone H2A type 1-H;	4				HIST1H2AI	HIST1H2AI	IPI00081836	HIST1H2AH		2	1			HIST1H2AH	HIST1H2AH
1536	IPI00216730	HIST2H2AB																		IPI00216730	HIST2H2AB	6	2	2			HIST2H2AB	HIST2H2AB
1588	IPI00645191	HMGN2L																		IPI00645191	HMGN2L		2	1
1597	IPI00742926	HNRNPAB																		IPI00742926	HNRNPAB	8	2	2			HNRNPAB
1601	IPI00027569	HNRNPCL1																		IPI00027569	HNRNPCL1		2	1	1		HNRNPCL1
99	IPI00908883	ACTR1A	IPI00908883	ACTR1A		4			ACTR1A	ACTR1A										IPI00908883	ACTR1A	11	13	2			ACTR1A	ACTR1A
1611	IPI00383296	HNRNPM																		IPI00383296	HNRNPM		2	1			HNRNPM
1639	IPI00514027	HSP90AB1																		IPI00514027	HSP90AB1		2	1			HSP90AB1	HSP90AB1
2477	IPI00299571	PDIA6	IPI00299571	PDIA6	PDIA6	4		1	PDIA6	PDIA6										IPI00299571	PDIA6	1	13	2			PDIA6	PDIA6
1658	IPI00009010	HSPC152																		IPI00009010	HSPC152	2	2	2
1729	IPI00477090	IGHM																		IPI00477090	IGHM		2	1			IGHM	IGHM
1746	IPI00747752	IGLC1																		IPI00747752	IGLC1		2	1			IGLC1	IGLC1
1749	IPI00056478	IGSF8	IPI00056478	IGSF8	IGSF8		3		IGSF8	IGSF8	IPI00056478	IGSF8	Immunoglobulin superfamily member 8;	1			1	IGSF8	IGSF8	IPI00056478	IGSF8		2	1			IGSF8	IGSF8
1934	IPI00148061	LDHAL6A																		IPI00148061	LDHAL6A	2	2	2			LDHAL6A
2062	IPI00059762	LYPLAL1																		IPI00059762	LYPLAL1		2	1
2762	IPI00105598	PSMD11	IPI00105598	PSMD11		4			PSMD11	PSMD11	IPI00105598	PSMD11	26S proteasome non-ATPase regulatory subunit 11;			1	1	PSMD11	PSMD11	IPI00105598	PSMD11	39	11	2			PSMD11	PSMD11
2099	IPI00916229	MAT2A																		IPI00916229	MAT2A	2	2	2			MAT2A
2119	IPI00915869	MDH1	IPI00915869	MDH1	MDH1			4	MDH1	MDH1	IPI00915869	MDH1	Putative uncharacterized protein MDH1;				4	MDH1	MDH1	IPI00915869	MDH1	3	2	2			MDH1	MDH1
2124	IPI00719099	MDK									IPI00719099	MDK	Mutant truncated midkine A;	1		1				IPI00719099	MDK	3	2	2
2134	IPI00298947	MEST																		IPI00298947	MEST		2	1			MEST	MEST
2199	IPI00219365	MSN	IPI00219365	MSN	MSN		28		MSN	MSN	IPI00219365	MSN	Moesin;	1			1	MSN	MSN	IPI00219365	MSN		2	1			MSN	MSN
2240	IPI00010418	MYO1C									IPI00010418	MYO1C	Myosin-Ic;		1	8	12	MYO1C	MYO1C	IPI00010418	MYO1C		2	1			MYO1C	MYO1C
3929	IPI00893013	XPO1	IPI00893013	XPO1		4			XPO1	XPO1										IPI00893013	XPO1	11	9	2			XPO1	XPO1
2338	IPI00000005	NRAS	IPI00000005	NRAS	NRAS		3		NRAS	NRAS	IPI00000005	NRAS	GTPase NRas;	8		5	13	NRAS	NRAS	IPI00000005	NRAS	32	2	2	2		NRAS	NRAS
1089	IPI00013068	EIF3E	IPI00013068	EIF3E		4			EIF3E	EIF3E										IPI00013068	EIF3E	33	7	2			EIF3E	EIF3E
2391	IPI00916410	OLA1																		IPI00916410	OLA1	4	2	2			OLA1	OLA1
2392	IPI00152733	OLFML2A																		IPI00152733	OLFML2A		2	1	4
2393	IPI00871730	OLFML2A																		IPI00871730	OLFML2A	3	2	2
2394	IPI00641492	OLFML2A																		IPI00641492	OLFML2A		2	1
2421	IPI00026546	PAFAH1B2	IPI00026546	PAFAH1B2	PAFAH1B2		1		PAFAH1B2	PAFAH1B2	IPI00026546	PAFAH1B2	Platelet-activating factor acetylhydrolase IB subunit beta;				1	PAFAH1B2	PAFAH1B2	IPI00026546	PAFAH1B2	1	2	2	10		PAFAH1B2	PAFAH1B2
2453	IPI00479143	PCNT																		IPI00479143	PCNT		2	1
1728	IPI00168728	IGHM	IPI00168728	IGHM	IGHM	4	1		IGHM	IGHM	IPI00168728	IGHG3	FLJ00385 protein;	2		4	2	IGHG3	IGHG3	IPI00168728	IGHM	4	6	2	8		IGHM	IGHM
2542	IPI00039639	PKCI1																		IPI00039639	PKCI1		2	1
2577	IPI00030362	PLP2	IPI00030362	PLP2	PLP2		1	1	PLP2	PLP2	IPI00030362	PLP2	Proteolipid protein 2;	4	1	2	4	PLP2	PLP2	IPI00030362	PLP2	6	2	2			PLP2	PLP2
2584	IPI00216127	PLSCR3									IPI00216127	PLSCR3	Phospholipid scramblase 3;			1	3	PLSCR3	PLSCR3	IPI00216127	PLSCR3	10	2	2			PLSCR3	PLSCR3
2594	IPI00155729	PLXNB3																		IPI00155729	PLXNB3	2	2	2
2607	IPI00552334	POLR1C																		IPI00552334	POLR1C		2	1
3076	IPI00871646	RPLP0-like	IPI00871646	RPLP0-like		4														IPI00871646	RPLP0-like		6	1
2619	IPI00470502	PPA2																		IPI00470502	PPA2		2	1
2632	IPI00007346	PPIH																		IPI00007346	PPIH		2	1
2716	IPI00219478	PSAT1																		IPI00219478	PSAT1		2	1			PSAT1	PSAT1
2741	IPI00383971	PSMB5	IPI00383971	PSMB5	PSMB5			1	PSMB5	PSMB5	IPI00383971	PSMB5	Proteasome subunit beta type;	1				PSMB5	PSMB5	IPI00383971	PSMB5	3	2	2	4		PSMB5	PSMB5
2829	IPI00657751	PYGM																		IPI00657751	PYGM	2	2	2
2852	IPI00007755	RAB21																		IPI00007755	RAB21	12	2	2	2		RAB21	RAB21
2914	IPI00018364	RAP2B	IPI00018364	RAP2B	RAP2B		8	6	RAP2B	RAP2B	IPI00018364	RAP2B	Ras-related protein Rap-2b;	10	2	4	16	RAP2B	RAP2B	IPI00018364	RAP2B	20	2	2	2		RAP2B	RAP2B
2701	IPI00004968	PRPF19	IPI00004968	PRPF19		4														IPI00004968	PRPF19	9	5	2	2
2919	IPI00759723	RARS																		IPI00759723	RARS	1	2	2	2		RARS	RARS
2927	IPI00034181	RBBP9																		IPI00034181	RBBP9		2	1
407	IPI00644108	BUB3	IPI00644108	BUB3		4			BUB3	BUB3										IPI00644108	BUB3	11	4	2	2		BUB3	BUB3
2764	IPI00185374	PSMD12	IPI00185374	PSMD12		4			PSMD12	PSMD12										IPI00185374	PSMD12	40	3	2			PSMD12	PSMD12
2989	IPI00013939	RPA2																		IPI00013939	RPA2	1	2	2
3016	IPI00175212	RPL19																		IPI00175212	RPL19	6	2	2			RPL19
3043	IPI00644570	RPL30																		IPI00644570	RPL30	3	2	2			RPL30	RPL30
3056	IPI00414860	RPL37A																		IPI00414860	RPL37A	8	2	2			RPL37A	RPL37A
3060	IPI00790743	RPL44																		IPI00790743	RPL44	6	2	2
3103	IPI00791265	RPS20																		IPI00791265	RPS20	3	2	2			RPS20	RPS20
3867	IPI00009802	VCAN	IPI00009802	VCAN	VCAN	4	1		VCAN	VCAN	IPI00009802	VCAN	Versican core protein;	4	1	2	2	VCAN	VCAN	IPI00009802	VCAN	2	3	2			VCAN	VCAN
3109	IPI00903204	RPS24																		IPI00903204	RPS24	15	2	2			RPS24	RPS24
3111	IPI00401819	RPS26P47																		IPI00401819	RPS26P47	9	2	2
3126	IPI00021840	RPS6																		IPI00021840	RPS6	21	2	2	2		RPS6
3134	IPI00879238	RPS9																		IPI00879238	RPS9		2	1			RPS9	RPS9
3136	IPI00411639	RPSAP15									IPI00411639	RPSAP15	Laminin receptor-like protein LAMRL5;			1	1	RPSAP15	RPSAP15	IPI00411639	RPSAP15		2	1	4		RPSAP15	RPSAP15
3138	IPI00020418	RRAS	IPI00020418	RRAS	RRAS		4	1	RRAS	RRAS	IPI00020418	RRAS	Ras-related protein R-Ras;	5		3	8	RRAS	RRAS	IPI00020418	RRAS	28	2	2	4		RRAS	RRAS
3151	IPI00021766	RTN4									IPI00021766	RTN4	Reticulon-4;			2	4	RTN4	RTN4	IPI00021766	RTN4	11	2	2			RTN4	RTN4
3204	IPI00002441	SDC1									IPI00002441	SDC1	Syndecan-1;				1	SDC1	SDC1	IPI00002441	SDC1	6	2	2			SDC1	SDC1
3209	IPI00478874	SDCBP	IPI00478874	SDCBP	SDCBP		4	10	SDCBP	SDCBP										IPI00478874	SDCBP	7	2	2	29		SDCBP	SDCBP
3246	IPI00014177	SEPT2																		IPI00014177	SEPT2		2	1	3		SEPT2
3247	IPI00873656	SEPT7																		IPI00873656	SEPT7	13	2	2			SEPT7
3265	IPI00307466	SERPINB3																		IPI00307466	SERPINB3		2	1			SERPINB3	SERPINB3
1610	IPI00027834	HNRNPL	IPI00027834	HNRNPL		4			HNRNPL	HNRNPL										IPI00027834	HNRNPL	8	2	2			HNRNPL	HNRNPL
2360	IPI00385236	NTN4	IPI00385236	NTN4		4														IPI00385236	NTN4		2	1
3304	IPI00515027	SFT2D2									IPI00515027	SFT2D2	SFT2 domain containing 2;			1	1	SFT2D2	SFT2D2	IPI00515027	SFT2D2	3	2	2			SFT2D2	SFT2D2
3316	IPI00019169	SH3GL1	IPI00019169	SH3GL1	SH3GL1		1	1												IPI00019169	SH3GL1	2	2	2
3402	IPI00029266	SNRPE																		IPI00029266	SNRPE	4	2	2			SNRPE	SNRPE
3404	IPI00016572	SNRPG																		IPI00016572	SNRPG	3	2	2
3454	IPI00009101	SRCAP																		IPI00009101	SRCAP	1	2	2
3465	IPI00295889	SRP19																		IPI00295889	SRP19	1	2	2
3492	IPI00795482	STAT1																		IPI00795482	STAT1		2	1			STAT1	STAT1
3509	IPI00029730	STX4	IPI00029730	STX4	STX4		3	1	STX4	STX4	IPI00029730	STX4	Syntaxin-4;	1		3	5	STX4	STX4	IPI00029730	STX4	23	2	2			STX4	STX4
3567	IPI00789454	TCEB1																		IPI00789454	TCEB1		2	1			TCEB1	TCEB1
2610	IPI00003309	POLR2H	IPI00003309	POLR2H		4														IPI00003309	POLR2H	1	2	2
3630	IPI00909106	TMBIM1																		IPI00909106	TMBIM1	6	2	2			TMBIM1	TMBIM1
3661	IPI00100154	TOLLIP	IPI00100154	TOLLIP	TOLLIP		1		TOLLIP	TOLLIP	IPI00100154	TOLLIP	Toll-interacting protein;	1		2	3	TOLLIP	TOLLIP	IPI00100154	TOLLIP	5	2	2	1		TOLLIP	TOLLIP
3665	IPI00413611	TOP1									IPI00413611	TOP1	DNA topoisomerase 1;				1			IPI00413611	TOP1		2	1
3666	IPI00178667	TOP2A																		IPI00178667	TOP2A		2	1
2974	IPI00642211	RNPEP	IPI00642211	RNPEP		4			RNPEP	RNPEP										IPI00642211	RNPEP		2	1	1		RNPEP	RNPEP
3669	IPI00023137	TOR1B	IPI00023137	TOR1B		4			TOR1B	TOR1B										IPI00023137	TOR1B	2	2	2	21		TOR1B	TOR1B
3694	IPI00646055	TRAP1																		IPI00646055	TRAP1		2	1			TRAP1	TRAP1
3709	IPI00642416	TROVE2																		IPI00642416	TROVE2		2	1	4
687	IPI00008791	CIAO1	IPI00008791	CIAO1		4														IPI00008791	CIAO1		1	1
3738	IPI00749429	TTYH3	IPI00749429	TTYH3	TTYH3			1	TTYH3	TTYH3	IPI00749429	TTYH3	Protein tweety homolog 3;		1		10	TTYH3	TTYH3	IPI00749429	TTYH3	9	2	2			TTYH3	TTYH3
3749	IPI00335314	TUBA4A																		IPI00335314	TUBA4A		2	1			TUBA4A	TUBA4A
3792	IPI00013002	UBE2C																		IPI00013002	UBE2C		2	1
3837	IPI00219890	UQCC																		IPI00219890	UQCC		2	1
3848	IPI00020668	UTF1	IPI00020668	UTF1	UTF1		3	3			IPI00020668	UTF1	Undifferentiated embryonic cell transcription factor 1;				2			IPI00020668	UTF1	1	2	2
1383	IPI00168262	GLT25D1	IPI00168262	GLT25D1		4			GLT25D1	GLT25D1										IPI00168262	GLT25D1		1	1			GLT25D1	GLT25D1
3924	IPI00642087	WNT4																		IPI00642087	WNT4		2	1
2303	IPI00604624	NIF3L1	IPI00604624	NIF3L1	NIF3L1	4		3												IPI00604624	NIF3L1	4	1	2	2
3959	IPI00016472	ZC3H13																		IPI00016472	ZC3H13	4	2	2
3967	IPI00003503	ZNF235																		IPI00003503	ZNF235		2	1
3977	IPI00247659	ZNF878																		IPI00247659	ZNF878		2	1
422	IPI00029444	C12orf10	IPI00029444	C12orf10		4														IPI00029444	C12orf10				1
20	IPI00847502	- Conserved hypothetical protein lng=552									IPI00847502	Conserved hypothetical protein lng=552	CONSERVED HYPOTHETICAL PROTEIN.				1			IPI00847502	- Conserved hypothetical protein lng=552		1	1
24	IPI00745814	- HYPOTHETICAL Protein XP																		IPI00745814	- HYPOTHETICAL Protein XP		1	1
33	IPI00413986	- Ribosomal protein L1 lng=217																		IPI00413986	- Ribosomal protein L1 lng=217		1	1
47	IPI00747361	AAAS																		IPI00747361	AAAS	1	1	2
51	IPI00748490	AARSD1																		IPI00748490	AARSD1		1	1
52	IPI00250297	AASDHPPT																		IPI00250297	AASDHPPT	3	1	2	8		AASDHPPT	AASDHPPT
53	IPI00791517	ABCA13																		IPI00791517	ABCA13		1	1
78	IPI00008485	ACO1																		IPI00008485	ACO1	4	1	2	4		ACO1	ACO1
130	IPI00019353	AGK																		IPI00019353	AGK		1	1
145	IPI00000690	AIFM1																		IPI00000690	AIFM1		1	1	3
197	IPI00017337	ANXA13																		IPI00017337	ANXA13		1	1			ANXA13	ANXA13
472	IPI00015101	C9orf167	IPI00015101	C9orf167	C9orf167	4		1												IPI00015101	C9orf167				1
216	IPI00293396	AP1G1																		IPI00293396	AP1G1	2	1	2			AP1G1
561	IPI00046828	CCDC58	IPI00046828	CCDC58		4														IPI00046828	CCDC58				2
219	IPI00256684	AP2A1																		IPI00256684	AP2A1	4	1	2			AP2A1	AP2A1
239	IPI00021854	APOA2	IPI00021854	APOA2	APOA2			1	APOA2	APOA2	IPI00021854	APOA2	Apolipoprotein A-II; DE RecName: Full=Apolipoprotein A-II(1-76);			3	4	APOA2	APOA2	IPI00021854	APOA2		1	1			APOA2	APOA2
283	IPI00018871	ARL8B									IPI00018871	ARL8B	cDNA FLJ56285, highly similar to ADP-ribosylation factor-like protein 8B;				2	ARL8B	ARL8B	IPI00018871	ARL8B	1	1	2	1		ARL8B	ARL8B
772	IPI00375513	COMT	IPI00375513	COMT		4			COMT	COMT
327	IPI00176527	ATP5EP2																		IPI00176527	ATP5EP2		1	1
334	IPI00018855	ATP6V0C																		IPI00018855	ATP6V0C	2	1	2			ATP6V0C	ATP6V0C
336	IPI00007682	ATP6V1A																		IPI00007682	ATP6V1A	9	1	2			ATP6V1A	ATP6V1A
346	IPI00166729	AZGP1	IPI00166729	AZGP1	AZGP1		1	1	AZGP1	AZGP1										IPI00166729	AZGP1		1	1			AZGP1	AZGP1
361	IPI00000643	BAG2									IPI00000643	BAG2	BAG family molecular chaperone regulator 2;				2			IPI00000643	BAG2	9	1	2	5
368	IPI00299024	BASP1									IPI00299024	BASP1	Brain acid soluble protein 1;	11	4	13	17	BASP1	BASP1	IPI00299024	BASP1	27	1	2			BASP1	BASP1
775	IPI00295857	COPA	IPI00295857	COPA		4			COPA	COPA										IPI00295857	COPA	37		1	5		COPA	COPA
388	IPI00020319	BLOC1S1																		IPI00020319	BLOC1S1		1	1
398	IPI00149276	BRE																		IPI00149276	BRE	1	1	2
402	IPI00026241	BST2																		IPI00026241	BST2		1	1			BST2	BST2
410	IPI00064431	BZW2																		IPI00064431	BZW2		1	1
435	IPI00149964	C18orf8																		IPI00149964	C18orf8		1	1
439	IPI00647203	C19orf42																		IPI00647203	C19orf42	2	1	2
442	IPI00012198	C1orf50																		IPI00012198	C1orf50		1	1
461	IPI00783226	C3orf72																		IPI00783226	C3orf72		1	1
462	IPI00382821	C5orf32	IPI00382821	C5orf32	C5orf32			1			IPI00382821	C5orf32	UPF0467 protein C5orf32;		1		3			IPI00382821	C5orf32	9	1	2
466	IPI00396439	C6orf168																		IPI00396439	C6orf168		1	1
469	IPI00419575	C7orf20																		IPI00419575	C7orf20	1	1	2
500	IPI00374208	CAND2																		IPI00374208	CAND2		1	1
548	IPI00001933	CCDC113																		IPI00001933	CCDC113		1	1
551	IPI00167476	CCDC141	IPI00167476	CCDC141	CCDC141			2												IPI00167476	CCDC141		1	1
553	IPI00017619	CCDC19																		IPI00017619	CCDC19		1	1
557	IPI00027800	CCDC3																		IPI00027800	CCDC3		1	1
588	IPI00298851	CD151	IPI00298851	CD151	CD151		12	9	CD151	CD151	IPI00298851	CD151	CD151 antigen;	7	2	11	14	CD151	CD151	IPI00298851	CD151	82	1	2			CD151	CD151
595	IPI00219852	CD46	IPI00219852	CD46	CD46			1	CD46	CD46										IPI00219852	CD46	6	1	2			CD46	CD46
603	IPI00215998	CD63	IPI00215998	CD63	CD63		14	16	CD63	CD63	IPI00215998	CD63	CD63 antigen;	4	1	13	6	CD63	CD63	IPI00215998	CD63	2	1	2	5		CD63	CD63
604	IPI00384548	CD63									IPI00384548	CD63	Lysosome-associated membrane protein-3 variant;	7		12	16	CD63	CD63	IPI00384548	CD63	60	1	2			CD63	CD63
610	IPI00555750	CD81																		IPI00555750	CD81	1	1	2			CD81	CD81
614	IPI00909029	CD93																		IPI00909029	CD93		1	1
622	IPI00022091	CDC16																		IPI00022091	CDC16	1	1	2
799	IPI00867509	CORO1C	IPI00867509	CORO1C		4			CORO1C	CORO1C										IPI00867509	CORO1C	14		1	7		CORO1C	CORO1C
667	IPI00307829	CGNL1																		IPI00307829	CGNL1		1	1
940	IPI00789128	DDR1	IPI00789128	DDR1		4			DDR1	DDR1
705	IPI00554813	CLDN7																		IPI00554813	CLDN7		1	1			CLDN7	CLDN7
737	IPI00297656	CNGB1																		IPI00297656	CNGB1		1	1			CNGB1	CNGB1
739	IPI00015262	CNN2	IPI00015262	CNN2	CNN2		1		CNN2											IPI00015262	CNN2		1	1			CNN2
740	IPI00006552	CNOT7	IPI00006552	CNOT7	CNOT7			13												IPI00006552	CNOT7	1	1	2
983	IPI00884959	DNAH6	IPI00884959	DNAH6		4														IPI00884959	DNAH6				4
1006	IPI00020672	DPP3	IPI00020672	DPP3		4			DPP3	DPP3										IPI00020672	DPP3	3		1			DPP3	DPP3
797	IPI00032633	COQ6																		IPI00032633	COQ6		1	1
798	IPI00007058	CORO1B																		IPI00007058	CORO1B		1	1	1		CORO1B	CORO1B
840	IPI00848174	CSNK1E																		IPI00848174	CSNK1E		1	1
860	IPI00220032	CTNND2																		IPI00220032	CTNND2		1	1
872	IPI00002816	CTSF																		IPI00002816	CTSF		1	1
884	IPI00065515	CWF19L2																		IPI00065515	CWF19L2		1	1
1011	IPI00877819	DRG1	IPI00877819	DRG1		4
928	IPI00032498	DCTN5																		IPI00032498	DCTN5		1	1
931	IPI00448095	DCXR																		IPI00448095	DCXR		1	1			DCXR	DCXR
1129	IPI00478478	ENTPD6	IPI00478478	ENTPD6		4
946	IPI00023299	DDX12																		IPI00023299	DDX12		1	1
950	IPI00215637	DDX3X																		IPI00215637	DDX3X	10	1	2			DDX3X	DDX3X
951	IPI00017617	DDX5																		IPI00017617	DDX5		1	1			DDX5	DDX5
954	IPI00005721	DEFA1																		IPI00005721	DEFA1		1	1			DEFA1	DEFA1
955	IPI00472075	DENND2A																		IPI00472075	DENND2A		1	1
969	IPI00465045	DIP2B	IPI00465045	DIP2B	DIP2B		9		DIP2B	DIP2B	IPI00465045	DIP2B	Disco-interacting protein 2 homolog B;			5	10	DIP2B	DIP2B	IPI00465045	DIP2B	35	1	2			DIP2B	DIP2B
1425	IPI00171411	GOLM1	IPI00171411	GOLM1		4														IPI00171411	GOLM1				5
986	IPI00015947	DNAJB1																		IPI00015947	DNAJB1	3	1	2			DNAJB1	DNAJB1
1002	IPI00658188	DNPEP																		IPI00658188	DNPEP		1	1			DNPEP	DNPEP
1646	IPI00301277	HSPA1L	IPI00301277	HSPA1L		4			HSPA1L	HSPA1L										IPI00301277	HSPA1L						HSPA1L	HSPA1L
1032	IPI00639982	DYNLT3																		IPI00639982	DYNLT3		1	1
1765	IPI00787853	IMPAD1	IPI00787853	IMPAD1		4														IPI00787853	IMPAD1				2
1052	IPI00909570	EEF2																		IPI00909570	EEF2	1	1	2			EEF2	EEF2
1066	IPI00004971	EGLN3																		IPI00004971	EGLN3	1	1	2
1077	IPI00019463	EIF2AK2																		IPI00019463	EIF2AK2		1	1
1087	IPI00789582	EIF3D																		IPI00789582	EIF3D		1	1
1803	IPI00217561	ITGB1	IPI00217561	ITGB1	ITGB1	4	1	1	ITGB1	ITGB1	IPI00217561	ITGB1	Integrin beta-1;	5	2	1		ITGB1	ITGB1	IPI00217561	ITGB1	21		1	1		ITGB1	ITGB1
1874	IPI00789457	KPNA2	IPI00789457	KPNA2		4														IPI00789457	KPNA2	4		1
1139	IPI00555677	EPHA10																		IPI00555677	EPHA10		1	1	2
1149	IPI00909383	EPRS																		IPI00909383	EPRS		1	1			EPRS	EPRS
1173	IPI00168769	EXPH5																		IPI00168769	EXPH5	1	1	2
2195	IPI00025110	MSLN	IPI00025110	MSLN	MSLN	4		6	MSLN											IPI00025110	MSLN						MSLN
1201	IPI00647504	FAM184A																		IPI00647504	FAM184A		1	1
1207	IPI00646988	FAM46D	IPI00646988	FAM46D	FAM46D			1												IPI00646988	FAM46D	2	1	2
1212	IPI00031820	FARSA																		IPI00031820	FARSA	1	1	2			FARSA
1248	IPI00335421	FIGNL1																		IPI00335421	FIGNL1	1	1	2			FIGNL1	FIGNL1
1261	IPI00444118	FLJ25694																		IPI00444118	FLJ25694		1	1
1262	IPI00744350	FLJ36848																		IPI00744350	FLJ36848		1	1
1284	IPI00099986	FN3KRP																		IPI00099986	FN3KRP		1	1
2267	IPI00880164	NAPRT1	IPI00880164	NAPRT1		4			NAPRT1	NAPRT1
1348	IPI00556028	GBP1																		IPI00556028	GBP1		1	1
2424	IPI00419979	PAK2	IPI00419979	PAK2		4														IPI00419979	PAK2	2		1	5
1353	IPI00001159	GCN1L1																		IPI00001159	GCN1L1	12	1	2			GCN1L1	GCN1L1
1367	IPI00307688	GIPC3																		IPI00307688	GIPC3		1	1
2454	IPI00002543	PCOLCE2	IPI00002543	PCOLCE2		4														IPI00002543	PCOLCE2				4
2512	IPI00217872	PGM1	IPI00217872	PGM1		4			PGM1	PGM1										IPI00217872	PGM1	2		1			PGM1	PGM1
1385	IPI00010130	GLUL																		IPI00010130	GLUL		1	1			GLUL	GLUL
1387	IPI00412987	GMFB																		IPI00412987	GMFB		1	1
1438	IPI00027035	GPN1																		IPI00027035	GPN1		1	1
1449	IPI00745335	GPX4																		IPI00745335	GPX4	1	1	2			GPX4	GPX4
1476	IPI00180386	GYG1	IPI00180386	GYG1	GYG1			3												IPI00180386	GYG1	2	1	2
1477	IPI00550239	H1F0																		IPI00550239	H1F0		1	1
1495	IPI00796636	HBB	IPI00796636	HBB	HBB		3	1	HBB	HBB	IPI00796636	HBB	Truncated beta globin;	1	2		1	HBB	HBB	IPI00796636	HBB		1	1			HBB	HBB
1502	IPI00013774	HDAC1																		IPI00013774	HDAC1	4	1	2
1506	IPI00022228	HDLBP																		IPI00022228	HDLBP		1	1
1514	IPI00400837	HERV-H																		IPI00400837	HERV-H		1	1
1520	IPI00419802	HIBCH																		IPI00419802	HIBCH		1	1
1526	IPI00217466	HIST1H1D									IPI00217466	HIST1H1D	Histone H1.3;	3	2		2			IPI00217466	HIST1H1D	13	1	2
1562	IPI00026650	HLA-C																		IPI00026650	HLA-C		1	1			HLA-C	HLA-C
1563	IPI00289658	HLA-DQA1																		IPI00289658	HLA-DQA1		1	1			HLA-DQA1	HLA-DQA1
1579	IPI00006437	HMG4L																		IPI00006437	HMG4L		1	1
1594	IPI00419373	HNRNPA3																		IPI00419373	HNRNPA3	16	1	2
1627	IPI00023596	HRH4																		IPI00023596	HRH4		1	1
1640	IPI00411633	HSP90AB1																		IPI00411633	HSP90AB1		1	1			HSP90AB1	HSP90AB1
1661	IPI00076042	HSPD1																		IPI00076042	HSPD1		1	1			HSPD1	HSPD1
1672	IPI00382478	HV304																		IPI00382478	HV304		1	1
1694	IPI00045528	IFT140																		IPI00045528	IFT140		1	1			IFT140	IFT140
1699	IPI00215977	IGF2																		IPI00215977	IGF2		1	1
2561	IPI00016255	PLBD1	IPI00016255	PLBD1	PLBD1	4		1
1740	IPI00784430	IGKV3D-11									IPI00784430	IGKV3D-11	Ig kappa chain V-III region VG;			1	1			IPI00784430	IGKV3D-11		1	1
1748	IPI00478997	IGLV4-69																		IPI00478997	IGLV4-69		1	1
1751	IPI00386204	IGSF8																		IPI00386204	IGSF8		1	1			IGSF8	IGSF8
1766	IPI00291510	IMPDH2																		IPI00291510	IMPDH2	13	1	2	1		IMPDH2	IMPDH2
1781	IPI00514836	IPO9																		IPI00514836	IPO9		1	1
2667	IPI00641244	PRDX1	IPI00641244	PRDX1		4			PRDX1	PRDX1
1814	IPI00396534	ITSN2																		IPI00396534	ITSN2		1	1			ITSN2	ITSN2
1833	IPI00873717	KCNH7																		IPI00873717	KCNH7		1	1
1839	IPI00024660	KIAA0174	IPI00024660	KIAA0174	KIAA0174		4	1	KIAA0174	KIAA0174	IPI00024660	KIAA0174	IST1 homolog;	1	1	4	8	KIAA0174	KIAA0174	IPI00024660	KIAA0174	49	1	2			KIAA0174	KIAA0174
1870	IPI00009061	KLRA1																		IPI00009061	KLRA1		1	1
1875	IPI00002214	KPNA2																		IPI00002214	KPNA2	1	1	2	2
1881	IPI00423568	KRAS																		IPI00423568	KRAS	20	1	2			KRAS	KRAS
1886	IPI00387105	KV120																		IPI00387105	KV120		1	1
1887	IPI00387106	KV121																		IPI00387106	KV121		1	1
1919	IPI00216172	LAMP2	IPI00216172	LAMP2	LAMP2			1	LAMP2	LAMP2	IPI00216172	LAMP2	Lysosomal-associated membrane protein 2, isoform CRA_b; DE SubName: Full=Lysosomal-associated membrane protein 2C;	2	1	2	4	LAMP2	LAMP2	IPI00216172	LAMP2	8	1	2	14		LAMP2	LAMP2
1924	IPI00103994	LARS																		IPI00103994	LARS		1	1
1983	IPI00744452	LOC220115																		IPI00744452	LOC220115		1	1
1994	IPI00086909	LOC440917																		IPI00086909	LOC440917		1	1
1995	IPI00457055	LOC441617																		IPI00457055	LOC441617		1	1
1997	IPI00886911	LOC646048																		IPI00886911	LOC646048		1	1
2012	IPI00740074	LRIG1	IPI00740074	LRIG1	LRIG1			1												IPI00740074	LRIG1		1	1
2020	IPI00783271	LRPPRC																		IPI00783271	LRPPRC	1	1	2			LRPPRC	LRPPRC
2032	IPI00219871	LSM8																		IPI00219871	LSM8		1	1
2066	IPI00219306	MAGOH																		IPI00219306	MAGOH		1	1
2102	IPI00554542	MATN2																		IPI00554542	MATN2		1	1
2108	IPI00184330	MCM2	IPI00184330	MCM2	MCM2		1													IPI00184330	MCM2		1	1
2114	IPI00299904	MCM7																		IPI00299904	MCM7	5	1	2
2117	IPI00470805	MDC1																		IPI00470805	MDC1		1	1
2126	IPI00008215	ME1	IPI00008215	ME1	ME1			2	ME1	ME1	IPI00008215	ME1	NADP-dependent malic enzyme;				1	ME1	ME1	IPI00008215	ME1	1	1	2	5		ME1	ME1
2127	IPI00011201	ME2																		IPI00011201	ME2		1	1
2696	IPI00009276	PROCR	IPI00009276	PROCR		4			PROCR		IPI00009276	PROCR	Endothelial protein C receptor;				1		PROCR	IPI00009276	PROCR	9		1	37		PROCR
2174	IPI00163550	MORC4																		IPI00163550	MORC4		1	1
2179	IPI00886946	MPP10																		IPI00886946	MPP10		1	1
2192	IPI00607627	MRPL51	IPI00607627	MRPL51	MRPL51			2												IPI00607627	MRPL51		1	1
2205	IPI00171273	MTMR3																		IPI00171273	MTMR3		1	1
2700	IPI00016346	PROSC	IPI00016346	PROSC		4														IPI00016346	PROSC	1		1	2
2214	IPI00816128	MUC5AC																		IPI00816128	MUC5AC		1	1			MUC5AC	MUC5AC
2222	IPI00005024	MYBBP1A																		IPI00005024	MYBBP1A		1	1
2224	IPI00793815	MYD88																		IPI00793815	MYD88		1	1
2225	IPI00025879	MYH1																		IPI00025879	MYH1		1	1
2226	IPI00397526	MYH10									IPI00397526	MYH10	Myosin-10;	2	2	2	2	MYH10	MYH10	IPI00397526	MYH10		1	1			MYH10	MYH10
2231	IPI00413922	MYL6B									IPI00413922	MYL6B	11 KDA PROTEIN.	3				MYL6B	MYL6B	IPI00413922	MYL6B		1	1			MYL6B	MYL6B
2239	IPI00376344	MYO1B																		IPI00376344	MYO1B	8	1	2			MYO1B	MYO1B
2892	IPI00642549	RAD23B	IPI00642549	RAD23B		4
2904	IPI00399212	RanBP1	IPI00399212	RanBP1		4														IPI00399212	RanBP1				2
2276	IPI00641875	NCF2																		IPI00641875	NCF2		1	1
2290	IPI00023814	NEO1	IPI00023814	NEO1	NEO1			1												IPI00023814	NEO1		1	1
2299	IPI00026167	NHP2L1																		IPI00026167	NHP2L1		1	1
2975	IPI00647400	RNPEP	IPI00647400	RNPEP		4			RNPEP	RNPEP
2308	IPI00797721	NLE1																		IPI00797721	NLE1		1	1
2314	IPI00027681	NNMT																		IPI00027681	NNMT		1	1			NNMT
2316	IPI00216654	NOLC1																		IPI00216654	NOLC1		1	1
2319	IPI00645966	NONO																		IPI00645966	NONO		1	1			NONO	NONO
2321	IPI00411937	NOP56																		IPI00411937	NOP56		1	1
2334	IPI00853190	NPW																		IPI00853190	NPW		1	1
2349	IPI00646262	NSDHL																		IPI00646262	NSDHL	1	1	2
2353	IPI00005573	NT5C																		IPI00005573	NT5C		1	1			NT5C	NT5C
2355	IPI00100192	NT5C3																		IPI00100192	NT5C3		1	1
2378	IPI00006196	NUMA1									IPI00006196	NUMA1	Nuclear mitotic apparatus protein 1;			1	1			IPI00006196	NUMA1		1	1
2384	IPI00022334	OAT																		IPI00022334	OAT	2	1	2
2401	IPI00015809	OSGEP																		IPI00015809	OSGEP		1	1
2416	IPI00061206	PABPC5																		IPI00061206	PABPC5		1	1
2422	IPI00014808	PAFAH1B3																		IPI00014808	PAFAH1B3		1	1	2		PAFAH1B3
2432	IPI00910448	PARP2																		IPI00910448	PARP2		1	1
2448	IPI00294380	PCK2																		IPI00294380	PCK2		1	1			PCK2
2459	IPI00015285	PCYT2																		IPI00015285	PCYT2		1	1
2472	IPI00791418	PDIA3																		IPI00791418	PDIA3		1	1			PDIA3	PDIA3
2487	IPI00293189	PERP									IPI00293189	PERP	p53 apoptosis effector related to PMP-22;		1	1	4			IPI00293189	PERP	24	1	2
2492	IPI00015891	PFDN4																		IPI00015891	PFDN4		1	1	2
2499	IPI00795892	PFN2																		IPI00795892	PFN2	8	1	2			PFN2	PFN2
2503	IPI00218570	PGAM2	IPI00218570	PGAM2	PGAM2		1		PGAM2	PGAM2										IPI00218570	PGAM2		1	1	3		PGAM2	PGAM2
2517	IPI00005202	PGRMC2																		IPI00005202	PGRMC2		1	1			PGRMC2
2518	IPI00893959	PHF21B																		IPI00893959	PHF21B	1	1	2
2525	IPI00329599	PHLDA3	IPI00329599	PHLDA3	PHLDA3			1												IPI00329599	PHLDA3	4	1	2
2543	IPI00028786	PKD1																		IPI00028786	PKD1		1	1			PKD1	PKD1
2568	IPI00398779	PLEC1																		IPI00398779	PLEC1		1	1			PLEC1	PLEC1
2570	IPI00007248	PLEKHA6																		IPI00007248	PLEKHA6		1	1
3190	IPI00909898	SCG2	IPI00909898	SCG2		4
3202	IPI00006252	SCYE1	IPI00006252	SCYE1		4														IPI00006252	SCYE1	9		1
2656	IPI00000030	PPP2R5D																		IPI00000030	PPP2R5D	2	1	2			PPP2R5D
3287	IPI00300371	SF3B3	IPI00300371	SF3B3		4														IPI00300371	SF3B3	14		1
2669	IPI00794777	PRDX2																		IPI00794777	PRDX2		1	1			PRDX2	PRDX2
2676	IPI00008164	PREP																		IPI00008164	PREP		1	1			PREP
2682	IPI00473047	PRKAG1																		IPI00473047	PRKAG1		1	1
3539	IPI00296215	TACSTD1	IPI00296215	TACSTD1	EPCAM	4	1	3	TACSTD1	TACSTD1										IPI00296215	TACSTD1				1		TACSTD1	TACSTD1
2692	IPI00794580	PRMT5																		IPI00794580	PRMT5	9	1	2
2699	IPI00294004	PROS1																		IPI00294004	PROS1		1	1	7		PROS1	PROS1
2717	IPI00219934	PSEN1																		IPI00219934	PSEN1	5	1	2
2739	IPI00788896	PSMB3																		IPI00788896	PSMB3	4	1	2			PSMB3	PSMB3
2752	IPI00011126	PSMC1	IPI00011126	PSMC1	PSMC1		1		PSMC1											IPI00011126	PSMC1	38	1	2			PSMC1
2771	IPI00002134	PSMD5																		IPI00002134	PSMD5		1	1			PSMD5
2832	IPI00556381	Q59EB2																		IPI00556381	Q59EB2		1	1
2846	IPI00383449	RAB15																		IPI00383449	RAB15		1	1			RAB15	RAB15
2857	IPI00016377	RAB28																		IPI00016377	RAB28		1	1
2867	IPI00021475	RAB33B																		IPI00021475	RAB33B		1	1			RAB33B	RAB33B
2893	IPI00107531	RAD50																		IPI00107531	RAD50	1	1	2
2900	IPI00514496	RALY																		IPI00514496	RALY		1	1
2922	IPI00302829	RB1																		IPI00302829	RB1		1	1
2929	IPI00910795	RBM18																		IPI00910795	RBM18		1	1
2936	IPI00003386	RBX1																		IPI00003386	RBX1	3	1	2
3593	IPI00294578	TGM2	IPI00294578	TGM2	TGM2	4	6	1	TGM2	TGM2
2944	IPI00332687	REPS2																		IPI00332687	REPS2		1	1
2945	IPI00159969	REST																		IPI00159969	REST		1	1
3699	IPI00438230	TRIM28	IPI00438230	TRIM28		4														IPI00438230	TRIM28	16		1
2971	IPI00045900	RNFT2																		IPI00045900	RNFT2		1	1
2990	IPI00017373	RPA3																		IPI00017373	RPA3		1	1
2991	IPI00002408	RPAP3																		IPI00002408	RPAP3		1	1
3004	IPI00909017	RPL13A																		IPI00909017	RPL13A		1	1			RPL13A
3008	IPI00470528	RPL15																		IPI00470528	RPL15	1	1	2			RPL15	RPL15
3034	IPI00182533	RPL28	IPI00182533	RPL28	RPL28			1	RPL28	RPL28										IPI00182533	RPL28	7	1	2			RPL28	RPL28
3045	IPI00915795	RPL31																		IPI00915795	RPL31	6	1	2			RPL31	RPL31
3052	IPI00216237	RPL36																		IPI00216237	RPL36	4	1	2			RPL36
3798	IPI00032957	UBE2I	IPI00032957	UBE2I		4
3120	IPI00855830	RPS3																		IPI00855830	RPS3	1	1	2			RPS3	RPS3
3140	IPI00382589	RREB1																		IPI00382589	RREB1		1	1			RREB1	RREB1
3870	IPI00012567	VEGFA	IPI00012567	VEGFA		4			VEGFA
3183	IPI00056310	SCAMP4									IPI00056310	SCAMP4	Secretory carrier-associated membrane protein 4;				1			IPI00056310	SCAMP4	3	1	2
3184	IPI00334433	SCAPER																		IPI00334433	SCAPER		1	1
3201	IPI00289862	SCRN1	IPI00289862	SCRN1	SCRN1			1												IPI00289862	SCRN1		1	1
3219	IPI00021887	SEC14L1																		IPI00021887	SEC14L1		1	1
3221	IPI00168781	SEC16B																		IPI00168781	SEC16B		1	1
3226	IPI00026969	SEC23IP																		IPI00026969	SEC23IP		1	1
3238	IPI00023643	SEMA6C																		IPI00023643	SEMA6C		1	1
3258	IPI00791734	SERPINB10																		IPI00791734	SERPINB10		1	1			SERPINB10
3285	IPI00026089	SF3B1																		IPI00026089	SF3B1		1	1
3288	IPI00828110	SF3B3																		IPI00828110	SF3B3		1	1
3296	IPI00218591	SFRS1																		IPI00218591	SFRS1		1	1
3086	IPI00025091	RPS11	IPI00025091	RPS11		3			RPS11	RPS11										IPI00025091	RPS11	28	13	2		1	RPS11	RPS11
3346	IPI00384867	SLC35B2																		IPI00384867	SLC35B2		1	1
1609	IPI00514561	HNRNPK	IPI00514561	HNRNPK		3			HNRNPK	HNRNPK										IPI00514561	HNRNPK		12	1	7	1	HNRNPK	HNRNPK
3388	IPI00015793	SMG6																		IPI00015793	SMG6		1	1
3392	IPI00006612	SNAP91																		IPI00006612	SNAP91		1	1	2
3395	IPI00219483	SNRNP70																		IPI00219483	SNRNP70		1	1
1662	IPI00220362	HSPE1	IPI00220362	HSPE1		3			HSPE1	HSPE1										IPI00220362	HSPE1	1	2	2		1	HSPE1	HSPE1
3438	IPI00914840	SPRR1A																		IPI00914840	SPRR1A		1	1
3440	IPI00873761	SPRR1B																		IPI00873761	SPRR1B		1	1
3441	IPI00000849	SPRR2G																		IPI00000849	SPRR2G		1	1
3449	IPI00012645	SPTBN2	IPI00012645	SPTBN2	SPTBN2			2			IPI00012645	SPTBN2	Spectrin beta chain, brain 2; DE RecName: Full=Spectrin beta chain, brain 2;				2			IPI00012645	SPTBN2	3	1	2
3458	IPI00414264	SRI																		IPI00414264	SRI	5	1	2			SRI	SRI
3468	IPI00215888	SRP72									IPI00215888	SRP72	Signal recognition particle 72 kDa protein;		1					IPI00215888	SRP72		1	1
3471	IPI00328293	SRRM1																		IPI00328293	SRRM1		1	1
3472	IPI00782992	SRRM2																		IPI00782992	SRRM2		1	1
3479	IPI00843797	SSPO																		IPI00843797	SSPO		1	1
3490	IPI00186008	STARD10																		IPI00186008	STARD10		1	1
3501	IPI00235407	STK36																		IPI00235407	STK36		1	1
3514	IPI00019971	STXBP2																		IPI00019971	STXBP2	5	1	2			STXBP2	STXBP2
3517	IPI00096066	SUCLG2																		IPI00096066	SUCLG2		1	1			SUCLG2
3520	IPI00008179	SULT2B1																		IPI00008179	SULT2B1		1	1
3527	IPI00646063	SVEP1																		IPI00646063	SVEP1		1	1			SVEP1	SVEP1
3538	IPI00410127	TACC2																		IPI00410127	TACC2		1	1
3159	IPI00016179	S100A13	IPI00016179	S100A13		3			S100A13	S100A13										IPI00016179	S100A13	3	1	2		1	S100A13	S100A13
3572	IPI00165041	TCOF1																		IPI00165041	TCOF1		1	1
3575	IPI00910151	TDRD7																		IPI00910151	TDRD7		1	1
3576	IPI00296387	TEKT2	IPI00296387	TEKT2	TEKT2		1	2												IPI00296387	TEKT2		1	1
3577	IPI00010369	TEX15									IPI00010369	TEX15	Testis-expressed sequence 15 protein; DE RecName: Full=Testis-expressed sequence 15 protein;			1				IPI00010369	TEX15	1	1	2
3578	IPI00294619	TFG																		IPI00294619	TFG		1	1			TFG	TFG
646	IPI00014197	CDV3	IPI00014197	CDV3		3														IPI00014197	CDV3					1
3594	IPI00300376	TGM3	IPI00300376	TGM3	TGM3		1		TGM3	TGM3	IPI00300376	TGM3	Protein-glutamine gamma-glutamyltransferase E; DE RecName: Full=Protein-glutamine gamma-glutamyltransferase E 50 kDa non-catalytic chain; DE RecName: Full=Protein-glutamine gamma-glutamyltransferase E 27 kDa catalytic chain;	1	10	1	1	TGM3	TGM3	IPI00300376	TGM3		1	1			TGM3	TGM3
3619	IPI00216219	TJP1																		IPI00216219	TJP1		1	1			TJP1
3635	IPI00016608	TMED2																		IPI00016608	TMED2	1	1	2			TMED2	TMED2
3637	IPI00031697	TMEM109																		IPI00031697	TMEM109		1	1			TMEM109	TMEM109
3650	IPI00031008	TNC																		IPI00031008	TNC		1	1			TNC	TNC
3659	IPI00843876	TNPO1																		IPI00843876	TNPO1	4	1	2
3686	IPI00019400	TPMT																		IPI00019400	TPMT		1	1
818	IPI00004838	CRK	IPI00004838	CRK		3			CRK	CRK										IPI00004838	CRK				2	1	CRK	CRK
3695	IPI00004324	TRAPPC3																		IPI00004324	TRAPPC3		1	1
3701	IPI00073096	TRIM29																		IPI00073096	TRIM29		1	1
3707	IPI00003515	TRIP11																		IPI00003515	TRIP11		1	1
3711	IPI00219826	TSG101																		IPI00219826	TSG101	4	1	2			TSG101	TSG101
3731	IPI00064158	TTBK1																		IPI00064158	TTBK1		1	1
3735	IPI00023283	TTN																		IPI00023283	TTN		1	1			TTN	TTN
3764	IPI00027107	TUFM																		IPI00027107	TUFM		1	1			TUFM	TUFM
3771	IPI00216298	TXN	IPI00216298	TXN	TXN		5	2	TXN	TXN	IPI00216298	TXN	Thioredoxin;	1	5	2	4	TXN	TXN	IPI00216298	TXN		1	1	2		TXN	TXN
3785	IPI00026119	UBA1																		IPI00026119	UBA1		1	1			UBA1	UBA1
3787	IPI00015736	UBA5																		IPI00015736	UBA5		1	1
3795	IPI00006475	UBE2D4																		IPI00006475	UBE2D4		1	1
3810	IPI00011996	UBE2Z																		IPI00011996	UBE2Z		1	1
3812	IPI00013241	UBL5																		IPI00013241	UBL5	5	1	2
3813	IPI00217405	UBR1																		IPI00217405	UBR1		1	1
3747	IPI00007750	TUBA4A	IPI00007750	TUBA4A	TUBA4A	3		1	TUBA4A	TUBA4A										IPI00007750	TUBA4A	5	6	2	1	2	TUBA4A	TUBA4A
3819	IPI00018352	UCHL1																		IPI00018352	UCHL1		1	1			UCHL1
3851	IPI00002614	UVRAG																		IPI00002614	UVRAG		1	1
3942	IPI00007074	YARS	IPI00007074	YARS		3														IPI00007074	YARS	5	2	2		2
3878	IPI00465428	VPS13C	IPI00465428	VPS13C	VPS13C		1		VPS13C	VPS13C										IPI00465428	VPS13C		1	1			VPS13C	VPS13C
3888	IPI00383855	VPS29																		IPI00383855	VPS29		1	1
3893	IPI00514681	VPS45																		IPI00514681	VPS45		1	1			VPS45
3910	IPI00414197	WDR26																		IPI00414197	WDR26	5	1	2
3915	IPI00006754	WDR68																		IPI00006754	WDR68		1	1
3921	IPI00023026	WDR91																		IPI00023026	WDR91		1	1
3944	IPI00871170	YD021																		IPI00871170	YD021		1	1
3961	IPI00000279	ZC3H15																		IPI00000279	ZC3H15		1	1
3974	IPI00873015	ZNF607																		IPI00873015	ZNF607		1	1
3978	IPI00871868	ZNF99																		IPI00871868	ZNF99		1	1
3980	IPI00058574	ZSCAN16																		IPI00058574	ZSCAN16		1	1
1	IPI00877729	- 10 kDa protein lng=87	IPI00877729	- 10 kDa protein lng=87	- 10 kDa protein lng=87			2
2	IPI00176698	- 12 kDa protein lng=105	IPI00176698	- 12 kDa protein lng=105	- 12 kDa protein lng=105			1
3	IPI00478277	- 15 kDa protein lng=133	IPI00478277	- 15 kDa protein lng=133	- 15 kDa protein lng=133			1
5	IPI00880045	- 26 kDa protein																		IPI00880045	- 26 kDa protein	1		1
6	IPI00879970	- 40 kDa protein lng=	IPI00879970	- 40 kDa protein lng=	- 40 kDa protein lng=		1
7	IPI00657665	- 55 kDa protein																		IPI00657665	- 55 kDa protein	1		1
9	IPI00442278	- cDNA FLJ16223 fis																		IPI00442278	- cDNA FLJ16223 fis	1		1
10	IPI00443692	- cDNA FLJ46538																		IPI00443692	- cDNA FLJ46538	1		1
11	IPI00922787	- cDNA FLJ50123																		IPI00922787	- cDNA FLJ50123	9		1
14	IPI00910407	- cDNA FLJ53060, moderately similar to Peptidyl-prolyl cis-trans isomerase A lng=129	IPI00910407	- cDNA FLJ53060, moderately similar to Peptidyl-prolyl cis-trans isomerase A lng=129	- cDNA FLJ53060, moderately similar to Peptidyl-prolyl cis-trans isomerase A lng=129			6
16	IPI00910432	- cDNA FLJ57921, highly similar to Apolipoprotein D lng=128 # SP[130,Q,21,Q] #	IPI00910432	- cDNA FLJ57921, highly similar to Apolipoprotein D lng=128 # SP[130,Q,21,Q] #	- cDNA FLJ57921, highly similar to Apolipoprotein D lng=128 # SP[130,Q,21,Q] #			1
17	IPI00401164	- cDNA FLJ58900, weakly similar to Uroplakin-3B lng=	IPI00401164	- cDNA FLJ58900, weakly similar to Uroplakin-3B lng=	- cDNA FLJ58900, weakly similar to Uroplakin-3B lng=		1
18	IPI00445629	- Conserved hypothetical protein lng=	IPI00445629	- Conserved hypothetical protein lng=	- Conserved hypothetical protein lng=		1
350	IPI00304331	B3GAT3	IPI00304331	B3GAT3		3			B3GAT3	B3GAT3										IPI00304331	B3GAT3		1	1	5	2	B3GAT3	B3GAT3
22	IPI00642631	- HYPOTHETICAL Protein																		IPI00642631	- HYPOTHETICAL Protein	1		1
23	IPI00941178	- Hypothetical protein lng=	IPI00941178	- Hypothetical protein lng=	- Hypothetical protein lng=		1
25	IPI00382420	- Ig lambda chain V-I region HA lng=	IPI00382420	- Ig lambda chain V-I region HA lng=	- Ig lambda chain V-I region HA lng=		9				IPI00382420	Ig lambda chain V-I region HA lng=112	Ig lambda chain V-I region HA;	6
26	IPI00942114	- MHC class I antigen lng=	IPI00942114	- MHC class I antigen lng=	- MHC class I antigen lng=		4
27	IPI00514294	- Novel protein lng=65	IPI00514294	- Novel protein lng=65	- Novel protein lng=65			2
28	IPI00514156	- Novel protein similar to general transcription factor II, i GTF2I lng=165																		IPI00514156	- Novel protein similar to general transcription factor II, i GTF2I lng=165	1		1
29	IPI00893694	- Protein lng=	IPI00893694	- Protein lng=	- Protein lng=		8													IPI00893694	HLA-A	20		1			HLA-A	HLA-A
30	IPI00793723	- Protein lng=350	IPI00793723	- Protein lng=350	- Protein lng=350			2
1286	IPI00026813	FNTA	IPI00026813	FNTA		3														IPI00026813	FNTA		1	1		2
32	IPI00550731	- Putative uncharacterized protein lng=239 # SP[241,D,21,D] #	IPI00550731	- Putative uncharacterized protein lng=239 # SP[241,D,21,D] #	- Putative uncharacterized protein lng=239 # SP[241,D,21,D] #			4			IPI00550731	IGKC	Ig kappa chain V-II region RPMI 6410;			12	17	IGKC	IGKC
34	IPI00848328	- Similar to Delta																		IPI00848328	- Similar to Delta				4
35	IPI00180730	- Similar to Elongation factor 1-alpha 1 lng=	IPI00180730	- Similar to Elongation factor 1-alpha 1 lng=	- Similar to Elongation factor 1-alpha 1 lng=		3
36	IPI00743459	- Similar to F-box/WD repeat-containing protein 8 lng=111	IPI00743459	- Similar to F-box/WD repeat-containing protein 8 lng=111	- Similar to F-box/WD repeat-containing protein 8 lng=111			1
37	IPI00384253	- Transporter protein/putative hormone extrusion pump (Fragment) lng=	IPI00384253	- Transporter protein/putative hormone extrusion pump (Fragment) lng=	- Transporter protein/putative hormone extrusion pump (Fragment) lng=		1
38	IPI00176593	- Uncharacterized protein ENSP00000380341 l																		IPI00176593	- Uncharacterized protein ENSP00000380341 l	5		1
39	IPI00646774	51 kDa protein									IPI00646774	51 kDa protein	51 KDA PROTEIN.	1	2		1
40	IPI00807428	A0A5E4									IPI00807428	Putative uncharacterized protein lng=235 #SP[237 V 17 V] #	Putative uncharacterized protein;	2			6			IPI00807428	A0A5E4	5		1
1637	IPI00031523	HSP90AA2	IPI00031523	HSP90AA2		3			HSP90AA2	HSP90AA2										IPI00031523	HSP90AA2		1	1	2	2	HSP90AA2	HSP90AA2
50	IPI00394788	AARS2																		IPI00394788	AARS2				1
54	IPI00292012	ABCA5	IPI00292012	ABCA5	ABCA5		14				IPI00292012	ABCA5	ATP-binding cassette sub-family A member 5;	15
55	IPI00008338	ABCC1	IPI00008338	ABCC1	ABCC1		1		ABCC1	ABCC1	IPI00008338	ABCC1	Multidrug resistance-associated protein 1;	6	3		2	ABCC1	ABCC1	IPI00008338	ABCC1	2		1			ABCC1	ABCC1
56	IPI00008463	ABCC1									IPI00008463	ABCC1	167 KDA PROTEIN.			10	12	ABCC1	ABCC1	IPI00008463	ABCC1	15		1			ABCC1	ABCC1
57	IPI00008465	ABCC1																		IPI00008465	ABCC1	26		1			ABCC1	ABCC1
58	IPI00006674	ABCC3																		IPI00006674	ABCC3	1		1
59	IPI00908369	ABCC4																		IPI00908369	ABCC4	2		1
60	IPI00024278	ABCC9																		IPI00024278	ABCC9	1		1			ABCC9	ABCC9
62	IPI00068506	ABCF2																		IPI00068506	ABCF2	1		1
63	IPI00298214	ABCG2									IPI00298214	ABCG2	ATP-binding cassette sub-family G member 2;			1		ABCG2	ABCG2	IPI00298214	ABCG2	1		1			ABCG2	ABCG2
67	IPI00431025	ABI1	IPI00431025	ABI1	ABI1		2		ABI1	ABI1
3774	IPI00401264	TXNDC4	IPI00401264	TXNDC4		3														IPI00401264	TXNDC4		1	1		2
71	IPI00793409	ACACA																		IPI00793409	ACACA	4		1
72	IPI00011569	ACACA																		IPI00011569	ACACA	2		1
3887	IPI00798102	VPS29	IPI00798102	VPS29		3														IPI00798102	VPS29		1	1		2
82	IPI00003807	ACP2																		IPI00003807	ACP2	2		1			ACP2	ACP2
83	IPI00029737	ACSL4	IPI00029737	ACSL4	ACSL4		1		ACSL4	ACSL4	IPI00029737	ACSL4	Long-chain-fatty-acid--CoA ligase 4;	2		1	3	ACSL4	ACSL4	IPI00029737	ACSL4	12		1			ACSL4	ACSL4
84	IPI00908902	ACSL4																		IPI00908902	ACSL4	9		1			ACSL4	ACSL4
85	IPI00555733	ACT																		IPI00555733	ACT	1		1
48	IPI00027442	AARS	IPI00027442	AARS		3			AARS	AARS	IPI00027442	AARS	Alanyl-tRNA synthetase, cytoplasmic;		2			AARS	AARS	IPI00027442	AARS	13		1	4	2	AARS	AARS
158	IPI00291483	AKR1C3	IPI00291483	AKR1C3		3														IPI00291483	AKR1C3					2
102	IPI00749250	ACTR2																		IPI00749250	ACTR2				7		ACTR2	ACTR2
104	IPI00007068	ACTR3B	IPI00007068	ACTR3B	ACTR3B			1	ACTR3B	ACTR3B
105	IPI00292787	ACTR5																		IPI00292787	ACTR5	1		1
106	IPI00029219	ACVR1																		IPI00029219	ACVR1	1		1
240	IPI00021855	APOC1	IPI00021855	APOC1		3														IPI00021855	APOC1	7		1		2
113	IPI00793494	ADAM5P																		IPI00793494	ADAM5P				1
471	IPI00140827	C9J3L3	IPI00140827	C9J3L3		3														IPI00140827	C9J3L3					2
117	IPI00893187	ADAP1	IPI00893187	ADAP1	ADAP1		1
119	IPI00176678	ADH5P4																		IPI00176678	ADH5P4				1
121	IPI00017968	ADM																		IPI00017968	ADM	8		1
624	IPI00013122	CDC37	IPI00013122	CDC37		3			CDC37	CDC37										IPI00013122	CDC37					2	CDC37	CDC37
124	IPI00220887	ADSL																		IPI00220887	ADSL	3		1			ADSL	ADSL
126	IPI00902986	AFAP1L2																		IPI00902986	AFAP1L2	2		1
127	IPI00169280	AFAR3																		IPI00169280	AFAR3	1		1	6
131	IPI00007427	AGR2																		IPI00007427	AGR2				20		AGR2	AGR2
133	IPI00514026	AGRN																		IPI00514026	AGRN	1		1			AGRN	AGRN
134	IPI00167865	AGTPBP1																		IPI00167865	AGTPBP1	2		1
136	IPI00170594	AHCTF1																		IPI00170594	AHCTF1	1		1			AHCTF1	AHCTF1
138	IPI00101645	AHCYL2																		IPI00101645	AHCYL2	5		1
140	IPI00555610	AHNAK									IPI00555610	AHNAK	Putative uncharacterized protein AHNAK;				1	AHNAK	AHNAK	IPI00555610	AHNAK	4		1			AHNAK	AHNAK
141	IPI00930510	AHRR									IPI00930510	AHRR	Programmed cell death protein 6;	6				AHRR	AHRR
143	IPI00795830	AHSG																		IPI00795830	AHSG	7		1			AHSG	AHSG
144	IPI00303602	AIDA																		IPI00303602	AIDA	9		1			AIDA
146	IPI00647481	AIM2	IPI00647481	AIM2	AIM2			2
792	IPI00009480	COPS8	IPI00009480	COPS8		3			COPS8	COPS8										IPI00009480	COPS8					2	COPS8	COPS8
149	IPI00018342	AK1																		IPI00018342	AK1	1		1	7		AK1	AK1
2317	IPI00329352	NOMO1	IPI00329352	NOMO1		3			NOMO1	NOMO1										IPI00329352	NOMO1				3	2	NOMO1	NOMO1
153	IPI00867627	AKAP12																		IPI00867627	AKAP12	22		1			AKAP12
154	IPI00217683	AKAP12									IPI00217683	AKAP12	Putative uncharacterized protein AKAP12;				2		AKAP12	IPI00217683	AKAP12				4		AKAP12
155	IPI00019223	AKAP9	IPI00019223	AKAP9	AKAP9			1	AKAP9	AKAP9
160	IPI00012870	AKT2																		IPI00012870	AKT2	7		1	6
[truncated: 2,096 more rows]

## Sheet: 3 Paca44 data_VP&EC
id data	Gene symbol Paca44	Paca44_IPI	Paca versus Vesiclpedia_human protGS_ download 20062013	Paca versus EXOCARTA GS DOWNLOAD 20062014	paca44 IPI secretome Paca44	Gene Symbol Paca44_EVs	Paca44 SECR peptides	Paca EPCAM affi EVs peptides (em)	Paca Exos crude peptides (km)	crude EVs peptides norm (kmn2)	EPCAM affi peptides norm (emn2)	FC Epcam pure /crude EVs1	Paca44 SECR peptides norm	FC crude EVs /secretome Paca44	FC Epcam affi EVs/secretome Paca44		1To create a fold change if no peptides were found, peptide number was divided by 0.1
1002	LGALS3BP	IPI00023673	LGALS3BP	LGALS3BP	IPI00023673	LGALS3BP	304	43	314	58.8456	14.1354	0.240212	13.2502	19.0967	8.00105
1092	C3	IPI00783987	C3	C3	IPI00783987	C3	360	7	228	42.7286	2.30112	0.0538542	15.6911	11.7094	1.09989
1232	HPX	IPI00022488	HPX	HPX	IPI00022488	HPX	17	2	194	36.3568	0.657462	0.0180836	0.740967	210.987	6.65477
991	ITGB4	IPI00027422	ITGB4	ITGB4	IPI00027422	ITGB4	58	79	112	20.9895	25.9698	1.23727	2.528	35.702	77.0462
1468	ALCAM	IPI00944977	ALCAM	ALCAM		ALCAM			81	15.1799		0	0	1517.99	0
1469	C3	IPI00942927	C3	C3		C3			75	14.0555		0	0	1405.55	0
1470	MUC16	IPI00103552	MUC16	MUC16	IPI00103552	MUC16	20		73	13.6807		0	0.871726	67.4832	0
1471	AGRN	IPI00374563	AGRN	AGRN	IPI00374563	AGRN	280		71	13.3058		0	12.2042	4.68817	0
1233	VCP	IPI00022774	VCP	VCP	IPI00022774	VCP	48	2	60	11.2444	0.657462	0.0584703	2.09214	23.1107	2.3569
1472	SEMA7A	IPI00025257		SEMA7A	IPI00025257	SEMA7A	38		58	10.8696		0	1.65628	28.2194	0
1147	PTX3	IPI00029568	PTX3	PTX3	IPI00029568	PTX3	66	4	56	10.4948	1.31492	0.125294	2.87669	15.6873	3.42822
1000	HRNR	IPI00398625	HRNR	HRNR		HRNR		46	52	9.74513	15.1216	1.55171	0	974.513	1512.16
1068	ACTB	IPI00021439	ACTB	ACTB	IPI00021439	ACTB	81	9	50	9.37031	2.95858	0.31574	3.53049	11.4127	6.28506
1473	CTSC	IPI00022810	CTSC	CTSC	IPI00022810	CTSC	49		49	9.18291		0	2.13573	18.4885	0
1474	PSMA3	IPI00171199	PSMA3	PSMA3	IPI00171199	PSMA3	10		47	8.8081		0	0.435863	86.8962	0
1475	FTH1	IPI00554521	FTH1	FTH1	IPI00554521	FTH1	8		47	8.8081		0	0.34869	108.62	0
1476	NRP2	IPI00218781			IPI00218781	NRP2	86		46	8.62069		0	3.74842	9.88922	0
1052	ACTN4	IPI00013808	ACTN4	ACTN4	IPI00013808	ACTN4	170	11	45	8.43328	3.61604	0.428782	7.40967	4.89403	3.66013
1477	LDLR	IPI00000070		LDLR		LDLR			43	8.05847		0	0	805.847	0
1005	UBA52	IPI00456429	UBA52	UBA52		UBA52		39	42	7.87106	12.8205	1.62882	0	787.106	1282.05
996	SLC3A2	IPI00027493	SLC3A2	SLC3A2		SLC3A2		55	40	7.49625	18.0802	2.4119	0	749.625	1808.02
1306	ALDOA	IPI00465439	ALDOA	ALDOA	IPI00465439	ALDOA	108	1	40	7.49625	0.328731	0.0438527	4.70732	6.84761	0.523755
1034	YWHAE	IPI00000816	YWHAE	YWHAE	IPI00000816	YWHAE	86	15	38	7.12144	4.93097	0.692412	3.74842	8.16936	9.86609
1478	SDC4	IPI00011564	SDC4	SDC4	IPI00011564	SDC4	111		37	6.93403		0	4.83808	6.16285	0
999	ITGB1	IPI00217563	ITGB1	ITGB1		ITGB1		47	37	6.93403	15.4504	2.22819	0	693.403	1545.04
1307	TFRC	IPI00022462	TFRC	TFRC	IPI00022462	TFRC	48	1	35	6.55922	0.328731	0.0501174	2.09214	13.4812	1.17845
1479	LAMA5	IPI00783665	LAMA5	LAMA5	IPI00783665	LAMA5	170		35	6.55922		0	7.40967	3.80647	0
997	EZR	IPI00843975	EZR	EZR		EZR		54	35	6.55922	17.7515	2.70634	0	655.922	1775.15
1480	APP	IPI00006608	APP	APP	IPI00006608	APP	37		34	6.37181		0	1.61269	16.9895	0
994	ITGA6	IPI00010697	ITGA6	ITGA6	IPI00010697	ITGA6	4	60	34	6.37181	19.7239	3.09549	0.174345	157.153	848.484
1093	TFRC	IPI00924935	TFRC	TFRC		TFRC		7	34	6.37181	2.30112	0.36114	0	637.181	230.112
1003	ITGA3	IPI00215995	ITGA3	ITGA3	IPI00215995	ITGA3	4	43	33	6.18441	14.1354	2.28566	0.174345	152.531	608.08
1483	LRRN1	IPI00021485			IPI00021485	LRRN1	32		32	5.997		0	1.39476	18.4885	0
1482	PSMA6	IPI00029623	PSMA6	PSMA6	IPI00029623	PSMA6	29		32	5.997		0	1.264	20.4012	0
1481	A2ML1	IPI00419215	A2ML1	A2ML1	IPI00419215	A2ML1	16		32	5.997		0	0.69738	36.9771	0
1019	YWHAZ	IPI00021263	YWHAZ	YWHAZ	IPI00021263	YWHAZ	81	24	31	5.8096	7.88955	1.35802	3.53049	7.07586	16.7602
1484	PSMB1	IPI00025019	PSMB1	PSMB1	IPI00025019	PSMB1	18		30	5.62219		0	0.784553	30.8142	0
995	PDCD6IP	IPI00246058	PDCD6IP	PDCD6IP	IPI00246058	PDCD6IP	6	58	30	5.62219	19.0664	3.39128	0.261518	92.4427	546.801
1485	HEXB	IPI00012585		HEXB	IPI00012585	HEXB	26		29	5.43478		0	1.13324	20.6218	0
1486	PSMB7	IPI00003217	PSMB7	PSMB7	IPI00003217	PSMB7	5		28	5.24738		0	0.217931	103.536	0
998	NT5E	IPI00009456	NT5E	NT5E	IPI00009456	NT5E	12	49	28	5.24738	16.1078	3.06969	0.523035	43.1399	230.976
1148	HIST1H4D	IPI00453473	HIST1H4D	HIST1H4D		HIST1H4D		4	28	5.24738	1.31492	0.250587	0	524.738	131.492
1183	PCSK9	IPI00387168	PCSK9	PCSK9	IPI00387168	PCSK9	126	3	27	5.05997	0.986193	0.194901	5.49187	3.96183	1.3468
1487	PSMB5	IPI00479306	PSMB5	PSMB5	IPI00479306	PSMB5	17		27	5.05997		0	0.740967	29.3642	0
1234	LYZ	IPI00019038	LYZ	LYZ	IPI00019038	LYZ	2	2	26	4.87256	0.657462	0.134931	0.0871726	240.351	56.5656
1489	MET	IPI00029273			IPI00029273	MET	108		26	4.87256		0	4.70732	4.45095	0
1235	HIST3H3	IPI00216402	HIST3H3	HIST3H3		HIST3H3		2	26	4.87256	0.657462	0.134931	0	487.256	65.7462
1488	PSMA4	IPI00299155	PSMA4	PSMA4	IPI00299155	PSMA4	12		26	4.87256		0	0.523035	40.0585	0
1490	PSMA7	IPI00024175	PSMA7	PSMA7	IPI00024175	PSMA7	18		25	4.68516		0	0.784553	25.6785	0
1492	KLK6	IPI00023845		KLK6	IPI00023845	KLK6	453		24	4.49775		0	19.7446	0.979526	0
1493	SEMA4B	IPI00419724				SEMA4B			24	4.49775		0	0	449.775	0
1491	PSMA1	IPI00472442	PSMA1	PSMA1		PSMA1			24	4.49775		0	0	449.775	0
1184	LDHA	IPI00217966	LDHA	LDHA	IPI00217966	LDHA	25	3	23	4.31034	0.986193	0.228797	1.08966	17.0095	6.78787
1494	PSMA5	IPI00291922	PSMA5	PSMA5	IPI00291922	PSMA5	24		23	4.31034		0	1.04607	17.7182	0
1495	HSPD1	IPI00784154	HSPD1	HSPD1	IPI00784154	HSPD1	7		23	4.31034		0	0.305104	60.7481	0
1013	ADAM10	IPI00013897	ADAM10	ADAM10	IPI00013897	ADAM10	17	30	22	4.12294	9.86193	2.39197	0.740967	23.9264	99.8216
1497	LAMB1	IPI00013976	LAMB1	LAMB1	IPI00013976	LAMB1	42		22	4.12294		0	1.83062	9.68448	0
1046	YWHAH	IPI00216319	YWHAH	YWHAH	IPI00216319	YWHAH	23	12	22	4.12294	3.94477	0.956787	1.00248	17.6847	29.5125
1001	SLC2A1	IPI00220194	SLC2A1	SLC2A1		SLC2A1		45	22	4.12294	14.7929	3.58795	0	412.294	1479.29
1496	PLXNA1	IPI00871326	PLXNA1	PLXNA1	IPI00871326	PLXNA1	9		22	4.12294		0	0.392277	45.1942	0
1009	HSPA8	IPI00003865	HSPA8	HSPA8	IPI00003865	HSPA8	75	36	21	3.93553	11.8343	3.00704	3.26897	5.17679	27.1515
1236	CLSTN1	IPI00007257	CLSTN1	CLSTN1	IPI00007257	CLSTN1	114	2	21	3.93553	0.657462	0.167058	4.96884	3.40579	0.992379
1104	ACTN1	IPI00013508	ACTN1	ACTN1	IPI00013508	ACTN1	65	6	21	3.93553	1.97239	0.501174	2.83311	5.97322	5.22144
1023	YWHAB	IPI00216318	YWHAB	YWHAB		YWHAB		20	21	3.93553	6.57462	1.67058	0	393.553	657.462
1498	GPI	IPI00910781	GPI	GPI		GPI			21	3.93553		0	0	393.553	0
1499	PSMB2	IPI00028006	PSMB2	PSMB2	IPI00028006	PSMB2	8		20	3.74813		0	0.34869	46.2214	0
1035	YWHAG	IPI00220642	YWHAG	YWHAG	IPI00220642	YWHAG	5	15	20	3.74813	4.93097	1.31558	0.217931	73.9542	169.697
1006	TACSTD2	IPI00297910	TACSTD2	TACSTD2	IPI00297910	TACSTD2	4	39	20	3.74813	12.8205	3.42051	0.174345	92.4427	551.514
1500	LAP3	IPI00789806	LAP3	LAP3	IPI00789806	LAP3	5		20	3.74813		0	0.217931	73.9542	0
1504	LCN1	IPI00009650	LCN1	LCN1		LCN1			19	3.56072		0	0	356.072	0
1503	HEXA	IPI00027851		HEXA	IPI00027851	HEXA	37		19	3.56072		0	1.61269	9.49412	0
1501	ATRN	IPI00162735	ATRN	ATRN		ATRN			19	3.56072		0	0	356.072	0
1502	LNPEP	IPI00221240		LNPEP		LNPEP			19	3.56072		0	0	356.072	0
1507	FUCA2	IPI00012440	FUCA2	FUCA2	IPI00012440	FUCA2	39		18	3.37331		0	1.69986	8.53318	0
1029	DCD	IPI00027547	DCD	DCD		DCD		17	18	3.37331	5.58843	1.65666	0	337.331	558.843
1105	CD44	IPI00297160	CD44	CD44		CD44		6	18	3.37331	1.97239	0.584703	0	337.331	197.239
1506	LAMC1	IPI00298281	LAMC1	LAMC1	IPI00298281	LAMC1	130		18	3.37331		0	5.66622	2.55995	0
1505	ALCAM	IPI00795504	ALCAM	ALCAM	IPI00795504	ALCAM	65		18	3.37331		0	2.83311	5.11991	0
1016	TACSTD1	IPI00893715	TACSTD1	EPCAM	IPI00893715	TACSTD1	35	28	18	3.37331	9.20447	2.72861	1.52552	9.5084	45.2525
1510	SPINT1	IPI00011643			IPI00011643	SPINT1	29		17	3.18591		0	1.264	10.8381	0
1010	SLC1A5	IPI00019472	SLC1A5	SLC1A5		SLC1A5		35	17	3.18591	11.5056	3.6114	0	318.591	1150.56
1509	PSMB3	IPI00028004	PSMB3	PSMB3	IPI00028004	PSMB3	16		17	3.18591		0	0.69738	19.6441	0
1508	PSMA2	IPI00219622	PSMA2	PSMA2	IPI00219622	PSMA2	18		17	3.18591		0	0.784553	17.4614	0
1032	YWHAQ	IPI00018146	YWHAQ	YWHAQ	IPI00018146	YWHAQ	31	16	16	2.9985	5.2597	1.75411	1.35117	9.54248	29.1951
1039	CD63	IPI00215998	CD63	CD63		CD63		14	16	2.9985	4.60224	1.53485	0	299.85	460.224
1308	GAPDH	IPI00219018	GAPDH	GAPDH	IPI00219018	GAPDH	35	1	16	2.9985	0.328731	0.109632	1.52552	8.45191	1.61616
1106	IDH3G	IPI00220150				IDH3G		6	16	2.9985	1.97239	0.657791	0	299.85	197.239
1185	ENO1	IPI00465248	ENO1	ENO1	IPI00465248	ENO1	157	3	16	2.9985	0.986193	0.328895	6.84305	1.88418	1.08087
1053	EEF1A1	IPI00472724	EEF1A1	EEF1A1	IPI00472724	EEF1A1	46	11	16	2.9985	3.61604	1.20595	2.00497	6.4308	13.5266
1107	GPRC5A	IPI00022624	GPRC5A	GPRC5A	IPI00022624	GPRC5A	3	6	15	2.81109	1.97239	0.701644	0.130759	92.4427	113.131
1511	APLP2	IPI00031030	APLP2	APLP2	IPI00031030	APLP2	78		15	2.81109		0	3.39973	3.55549	0
1237	PSMB8	IPI00215824	PSMB8	PSMB8		PSMB8		2	15	2.81109	0.657462	0.233881	0	281.109	65.7462
1514	PTPRJ	IPI00290328	PTPRJ	PTPRJ	IPI00290328	PTPRJ	7		15	2.81109		0	0.305104	39.6183	0
1513	LCN2	IPI00299547	LCN2	LCN2	IPI00299547	LCN2	90		15	2.81109		0	3.92277	3.08142	0
1512	LGALS3BP	IPI00908762	LGALS3BP	LGALS3BP		LGALS3BP			15	2.81109		0	0	281.109	0
1054	RAB7A	IPI00016342	RAB7A	RAB7A	IPI00016342	RAB7A	18	11	14	2.62369	3.61604	1.37823	0.784553	14.38	34.5679
1040	SHROOM3	IPI00152881				SHROOM3		14	14	2.62369	4.60224	1.75411	0	262.369	460.224
1026	ITGA6	IPI00216221	ITGA6	ITGA6	IPI00216221	ITGA6	3	18	14	2.62369	5.91716	2.25528	0.130759	86.2799	339.393
1516	TKT	IPI00643920	TKT	TKT	IPI00643920	TKT	20		14	2.62369		0	0.871726	12.942	0
1515	ALDOA	IPI00796333	ALDOA	ALDOA	IPI00796333	ALDOA	2		14	2.62369		0	0.0871726	129.42	0
1520	CNOT7	IPI00006552				CNOT7			13	2.43628		0	0	243.628	0
1519	HAPLN1	IPI00023601			IPI00023601	HAPLN1	11		13	2.43628		0	0.479449	21.8501	0
1014	ITGAV	IPI00027505	ITGAV	ITGAV		ITGAV		30	13	2.43628	9.86193	4.04794	0	243.628	986.193
1310	TUBA1C	IPI00166768	TUBA1C	TUBA1C	IPI00166768	TUBA1C	5	1	13	2.43628	0.328731	0.134931	0.217931	48.0702	11.3131
1518	ABP1	IPI00219832	ABP1	ABP1	IPI00219832	ABP1	15		13	2.43628		0	0.653794	16.0234	0
1309	COL6A1	IPI00291136	COL6A1	COL6A1	IPI00291136	COL6A1	70	1	13	2.43628	0.328731	0.134931	3.05104	3.43359	0.80808
1517	PSMB4	IPI00555956	PSMB4	PSMB4	IPI00555956	PSMB4	12		13	2.43628		0	0.523035	20.0293	0
1186	HSPA5	IPI00003362	HSPA5	LOC400750	IPI00003362	HSPA5	49	3	12	2.24888	0.986193	0.438527	2.13573	4.52781	3.4632
1523	DNPEP	IPI00015856	DNPEP	DNPEP		DNPEP			12	2.24888		0	0	224.888	0
1522	IGF2R	IPI00289819	IGF2R	IGF2R		IGF2R			12	2.24888		0	0	224.888	0
1047	VCL	IPI00291175	VCL	VCL	IPI00291175	VCL	36	12	12	2.24888	3.94477	1.75411	1.56911	6.16285	18.8552
1521	CAD	IPI00893035	CAD	CAD	IPI00893035	CAD	18		12	2.24888		0	0.784553	12.3257	0
1524	DDR1	IPI00965006	DDR1	DDR1		DDR1			12	2.24888		0	0	224.888	0
1021	F11R	IPI00001754	F11R	F11R	IPI00001754	F11R	49	21	11	2.06147	6.90335	3.34875	2.13573	4.15049	24.2424
1004	EHD4	IPI00005578	EHD4	EHD4	IPI00005578	EHD4	6	42	11	2.06147	13.8067	6.69751	0.261518	33.8957	395.959
1527	MUC1	IPI00013955	MUC1	MUC1	IPI00013955	MUC1	8		11	2.06147		0	0.34869	25.4218	0
1525	PSMA1	IPI00016832	PSMA1	PSMA1		PSMA1			11	2.06147		0	0	206.147	0
1526	CALR	IPI00020599	CALR	CALR	IPI00020599	CALR	35		11	2.06147		0	1.52552	5.81069	0
1528	FASN	IPI00026781	FASN	FASN	IPI00026781	FASN	194		11	2.06147		0	8.45574	1.04832	0
1311	NRP2	IPI00029693			IPI00029693	NRP2	20	1	11	2.06147	0.328731	0.159464	0.871726	10.1687	2.82828
1529	DSP	IPI00217182	DSP	DSP		DSP			11	2.06147		0	0	206.147	0
1530	BCAM	IPI00002406	BCAM	BCAM	IPI00002406	BCAM	32		10	1.87406		0	1.39476	5.77767	0
1531	CTSZ	IPI00002745		CTSZ	IPI00002745	CTSZ	75		10	1.87406		0	3.26897	2.46514	0
1069	RAB1A	IPI00005719	RAB1A	RAB1A	IPI00005719	RAB1A	3	9	10	1.87406	2.95858	1.5787	0.130759	61.6285	169.697
1535	AHCY	IPI00012007	AHCY	AHCY	IPI00012007	AHCY	38		10	1.87406		0	1.65628	4.86541	0
1534	NME1	IPI00012048	NME1	NME1	IPI00012048	NME1	39		10	1.87406		0	1.69986	4.74065	0
1533	SRGN	IPI00019372	SRGN	SRGN	IPI00019372	SRGN	31		10	1.87406		0	1.35117	5.96405	0
1079	RAB8A	IPI00028481	RAB8A	RAB8A		RAB8A		8	10	1.87406	2.62985	1.40329	0	187.406	262.985
1149	SDCBP	IPI00478874	SDCBP	SDCBP		SDCBP		4	10	1.87406	1.31492	0.701644	0	187.406	131.492
1532	NME1	IPI00604590	NME1	NME1	IPI00604590	NME1	65		10	1.87406		0	2.83311	2.84439	0
1238	TGFBI	IPI00018219	TGFBI	TGFBI	IPI00018219	TGFBI	296	2	9	1.68666	0.657462	0.389802	12.9015	0.562152	0.3822
1542	ERAP1	IPI00165949	ERAP1	ERAP1	IPI00165949	ERAP1	31		9	1.68666		0	1.35117	5.36764	0
1036	ARRDC1	IPI00166858	ARRDC1	ARRDC1	IPI00166858	ARRDC1	1	15	9	1.68666	4.93097	2.92352	0.0435863	166.397	848.484
1048	CD9	IPI00215997	CD9	CD9	IPI00215997	CD9	5	12	9	1.68666	3.94477	2.33881	0.217931	33.2794	135.757
1538	GOT1	IPI00219029	GOT1	GOT1	IPI00219029	GOT1	49		9	1.68666		0	2.13573	3.39586	0
1049	CD151	IPI00298851	CD151	CD151		CD151		12	9	1.68666	3.94477	2.33881	0	168.666	394.477
1540	TMEM132A	IPI00301865			IPI00301865	TMEM132A	25		9	1.68666		0	1.08966	6.65588	0
1541	FAM3C	IPI00334282			IPI00334282	FAM3C	109		9	1.68666		0	4.7509	1.52658	0
1539	FTL	IPI00375676	FTL	FTL		FTL			9	1.68666		0	0	168.666	0
1537	MAN2B2	IPI00604401				MAN2B2			9	1.68666		0	0	168.666	0
1536	LAMP1	IPI00884105	LAMP1	LAMP1		LAMP1			9	1.68666		0	0	168.666	0
1062	SLC7A5	IPI00008986	SLC7A5	SLC7A5	IPI00008986	SLC7A5	1	10	8	1.49925	3.28731	2.19264	0.0435863	147.908	565.656
1547	HIST1H2BL	IPI00018534	HIST1H2BL	HIST1H2BL		HIST1H2BL			8	1.49925		0	0	149.925	0
1543	SAA4	IPI00019399	SAA4	SAA4		SAA4			8	1.49925		0	0	149.925	0
1239	RAB11B	IPI00020436	RAB11B	RAB11B	IPI00020436	RAB11B	6	2	8	1.49925	0.657462	0.438527	0.261518	24.6514	18.8552
1094	TM4SF1	IPI00026520		TM4SF1		TM4SF1		7	8	1.49925	2.30112	1.53485	0	149.925	230.112
1544	PVR	IPI00219425			IPI00219425	PVR	7		8	1.49925		0	0.305104	21.1298	0
1024	ANXA2	IPI00418169	ANXA2	ANXA2	IPI00418169	ANXA2	68	20	8	1.49925	6.57462	4.38527	2.96387	2.17512	16.6369
1312	TPI1P1	IPI00465028		TPI1P1	IPI00465028	TPI1P1	67	1	8	1.49925	0.328731	0.219264	2.92028	2.20759	0.844262
1545	CDH1	IPI00744889	CDH1	CDH1	IPI00744889	CDH1	41		8	1.49925		0	1.78704	3.60752	0
1548	PSMB6	IPI00789119	PSMB6	PSMB6		PSMB6			8	1.49925		0	0	149.925	0
1546	- cDNA FLJ52567, highly similar to Renin receptor lng=318 # SP[320,N,17,N] #	IPI00921999				- cDNA FLJ52567, highly similar to Renin receptor lng=318 # SP[320,N,17,N] #			8	1.49925		0	0	149.925	0
1108	ST14	IPI00001922		ST14	IPI00001922	ST14	16	6	7	1.31184	1.97239	1.50352	0.69738	8.08874	21.2121
1553	PVRL1	IPI00003648			IPI00003648	PVRL1	41		7	1.31184		0	1.78704	3.15658	0
1125	SLC16A3	IPI00006666	SLC16A3	SLC16A3		SLC16A3		5	7	1.31184	1.64366	1.25294	0	131.184	164.366
1552	GNPDA1	IPI00009305	GNPDA1	GNPDA1	IPI00009305	GNPDA1	8		7	1.31184		0	0.34869	16.1775	0
1187	CD59	IPI00011302	CD59	CD59	IPI00011302	CD59	7	3	7	1.31184	0.986193	0.751761	0.305104	18.4885	24.2424
1240	EEF1A2	IPI00014424	EEF1A2	EEF1A2	IPI00014424	EEF1A2	10	2	7	1.31184	0.657462	0.501174	0.435863	12.942	11.3131
1011	EHD1	IPI00017184	EHD1	EHD1		EHD1		35	7	1.31184	11.5056	8.77055	0	131.184	1150.56
1008	EPHA2	IPI00021267	EPHA2	EPHA2	IPI00021267	EPHA2	15	37	7	1.31184	12.1631	9.27172	0.653794	8.62799	139.528
1550	CTSA	IPI00021794	CTSA	CTSA	IPI00021794	CTSA	23		7	1.31184		0	1.00248	5.62695	0
1556	SORL1	IPI00022608	SORL1	SORL1	IPI00022608	SORL1	55		7	1.31184		0	2.39725	2.35309	0
1551	PEPD	IPI00257882	PEPD	PEPD	IPI00257882	PEPD	1		7	1.31184		0	0.0435863	129.42	0
1555	AXL	IPI00296992	AXL	AXL	IPI00296992	AXL	21		7	1.31184		0	0.915312	6.16285	0
1557	LTF	IPI00298860	LTF	LTF		LTF			7	1.31184		0	0	131.184	0
1027	HSPA1A	IPI00304925	HSPA1A	HSPA1A	IPI00304925	HSPA1A	52	18	7	1.31184	5.91716	4.51057	2.26649	2.48884	19.5804
1127	SERINC5	IPI00328883	SERINC5	SERINC5		SERINC5		5	7	1.31184	1.64366	1.25294	0	131.184	164.366
1549	FUCA1	IPI00385751	FUCA1	FUCA1		FUCA1			7	1.31184		0	0	131.184	0
1041	FLG2	IPI00397801	FLG2	FLG2		FLG2		14	7	1.31184	4.60224	3.50822	0	131.184	460.224
1126	GAPDH	IPI00789134	GAPDH	GAPDH		GAPDH		5	7	1.31184	1.64366	1.25294	0	131.184	164.366
1018	JUP	IPI00789324	JUP	JUP		JUP		25	7	1.31184	8.21828	6.26468	0	131.184	821.828
1554	APEH	IPI00926648	APEH	APEH		APEH			7	1.31184		0	0	131.184	0
1576	PSMB9	IPI00000787	PSMB9	PSMB9	IPI00000787	PSMB9	1		6	1.12444		0	0.0435863	110.931	0
1566	PSMB6	IPI00000811	PSMB6	PSMB6	IPI00000811	PSMB6	3		6	1.12444		0	0.130759	36.9771	0
1575	GNB2	IPI00003348	GNB2	GNB2	IPI00003348	GNB2	1		6	1.12444		0	0.0435863	110.931	0
1313	HIST2H2BE	IPI00003935	HIST2H2BE	HIST2H2BE		HIST2H2BE		1	6	1.12444	0.328731	0.292352	0	112.444	32.8731
1128	LAMA3	IPI00003951	LAMA3	LAMA3		LAMA3		5	6	1.12444	1.64366	1.46176	0	112.444	164.366
1573	CDK10	IPI00014873				CDK10			6	1.12444		0	0	112.444	0
1561	CSF1	IPI00015881	CSF1	CSF1	IPI00015881	CSF1	1		6	1.12444		0	0.0435863	110.931	0
1574	H2AFV	IPI00018278	H2AFV	H2AFV		H2AFV			6	1.12444		0	0	112.444	0
1080	RAP2B	IPI00018364	RAP2B	RAP2B		RAP2B		8	6	1.12444	2.62985	2.33881	0	112.444	262.985
1562	MSLN	IPI00025110		MSLN	IPI00025110	MSLN	4		6	1.12444		0	0.174345	27.7328	0
1563	PDCD6	IPI00025277	PDCD6	PDCD6	IPI00025277	PDCD6	2		6	1.12444		0	0.0871726	55.4656	0
1242	HIST1H2AB	IPI00026272	HIST1H2AB	HIST1H2AB		HIST1H2AB		2	6	1.12444	0.657462	0.584703	0	112.444	65.7462
1567	ATRN	IPI00027235	ATRN	ATRN		ATRN			6	1.12444		0	0	112.444	0
1241	DSG2	IPI00028931	DSG2	DSG2	IPI00028931	DSG2	41	2	6	1.12444	0.657462	0.584703	1.78704	2.70564	2.7593
1564	PTPRF	IPI00107831	PTPRF	PTPRF		PTPRF			6	1.12444		0	0	112.444	0
1568	ARF1	IPI00215914	ARF1	ARF1	IPI00215914	ARF1	8		6	1.12444		0	0.34869	13.8664	0
1314	CTNNA1	IPI00215948	CTNNA1	CTNNA1	IPI00215948	CTNNA1	1	1	6	1.12444	0.328731	0.292352	0.0435863	110.931	56.5656
1095	PKM2	IPI00220644	PKM2	PKM	IPI00220644	PKM2	1	7	6	1.12444	2.30112	2.04646	0.0435863	110.931	395.959
1571	AMIGO2	IPI00238262			IPI00238262	AMIGO2	22		6	1.12444		0	0.958898	5.04233	0
1012	CDCP1	IPI00290039		CDCP1	IPI00290039	CDCP1	8	31	6	1.12444	10.1907	9.0629	0.34869	13.8664	219.192
1243	SLC44A2	IPI00293074	SLC44A2	SLC44A2		SLC44A2		2	6	1.12444	0.657462	0.584703	0	112.444	65.7462
1572	PODXL	IPI00299116	PODXL	PODXL	IPI00299116	PODXL	2		6	1.12444		0	0.0871726	55.4656	0
1109	RAB35	IPI00300096	RAB35	RAB35		RAB35		6	6	1.12444	1.97239	1.75411	0	112.444	197.239
1150	PDE4D	IPI00375236			IPI00375236	PDE4D	9	4	6	1.12444	1.31492	1.16941	0.392277	12.3257	25.1403
1188	IGHA1	IPI00383164	IGHA1	IGHA1		IGHA1		3	6	1.12444	0.986193	0.877055	0	112.444	98.6193
1558	IGHG1	IPI00384938	IGHG1	IGHG1	IPI00384938	IGHG1	25		6	1.12444		0	1.08966	4.43725	0
1559	ISYNA1	IPI00385156				ISYNA1			6	1.12444		0	0	112.444	0
1560	PGAM1	IPI00549725	PGAM1	PGAM1		PGAM1			6	1.12444		0	0	112.444	0
1565	ALCAM	IPI00791964	ALCAM	ALCAM		ALCAM			6	1.12444		0	0	112.444	0
1569	RAP1B	IPI00796349	RAP1B	RAP1B		RAP1B			6	1.12444		0	0	112.444	0
1570	- cDNA FLJ53060, moderately similar to Peptidyl-prolyl cis-trans isomerase A lng=129	IPI00910407				- cDNA FLJ53060, moderately similar to Peptidyl-prolyl cis-trans isomerase A lng=129			6	1.12444		0	0	112.444	0
1578	MVP	IPI00000105	MVP	MVP	IPI00000105	MVP	2		5	0.937031		0	0.0871726	46.2214	0
1577	ECE1	IPI00002478	ECE1	ECE1		ECE1			5	0.937031		0	0	93.7031	0
1585	TBR1	IPI00003421				TBR1			5	0.937031		0	0	93.7031	0
1063	RALB	IPI00004397	RALB	RALB		RALB		10	5	0.937031	3.28731	3.50822	0	93.7031	328.731
1152	XAGE1C	IPI00006982				XAGE1C		4	5	0.937031	1.31492	1.40329	0	93.7031	131.492
1129	VPS28	IPI00007155	VPS28	VPS28	IPI00007155	VPS28	2	5	5	0.937031	1.64366	1.75411	0.0871726	46.2214	141.414
1594	MAT2A	IPI00010157		MAT2A	IPI00010157	MAT2A	15		5	0.937031		0	0.653794	6.16285	0
1055	F3	IPI00010338	F3	F3		F3		11	5	0.937031	3.61604	3.85904	0	93.7031	361.604
1130	CFL1	IPI00012011	CFL1	CFL1	IPI00012011	CFL1	38	5	5	0.937031	1.64366	1.75411	1.65628	2.4327	7.44284
992	DSP	IPI00013933	DSP	DSP		DSP		74	5	0.937031	24.3261	25.9608	0	93.7031	2432.61
1096	RAB10	IPI00016513	RAB10	RAB10		RAB10		7	5	0.937031	2.30112	2.45575	0	93.7031	230.112
1593	TSN	IPI00018768	TSN	TSN	IPI00018768	TSN	8		5	0.937031		0	0.34869	11.5553	0
1028	BSG	IPI00019906	BSG	BSG	IPI00019906	BSG	3	18	5	0.937031	5.91716	6.31479	0.130759	30.8142	339.393
1582	SCGB2A1	IPI00026126	SCGB2A1	SCGB2A1		SCGB2A1			5	0.937031		0	0	93.7031	0
1245	S100A6	IPI00027463	S100A6	S100A6		S100A6		2	5	0.937031	0.657462	0.701644	0	93.7031	65.7462
1588	SOD3	IPI00027827	SOD3	SOD3	IPI00027827	SOD3	18		5	0.937031		0	0.784553	5.13571	0
1589	RAB25	IPI00027993	RAB25	RAB25		RAB25			5	0.937031		0	0	93.7031	0
1586	GAS6	IPI00032532	GAS6	GAS6	IPI00032532	GAS6	8		5	0.937031		0	0.34869	11.5553	0
1050	SLC44A1	IPI00221393	SLC44A1	SLC44A1		SLC44A1		12	5	0.937031	3.94477	4.20986	0	93.7031	394.477
1591	GAA	IPI00293088	GAA	GAA		GAA			5	0.937031		0	0	93.7031	0
1583	LGMN	IPI00293303		LGMN	IPI00293303	LGMN	26		5	0.937031		0	1.13324	3.55549	0
1070	CLCF1	IPI00294405				CLCF1		9	5	0.937031	2.95858	3.1574	0	93.7031	295.858
1592	CPNE8	IPI00334276	CPNE8	CPNE8		CPNE8			5	0.937031		0	0	93.7031	0
1580	VASN	IPI00395488	VASN	VASN	IPI00395488	VASN	22		5	0.937031		0	0.958898	4.20194	0
1581	ANXA11	IPI00414320	ANXA11	ANXA11	IPI00414320	ANXA11	3		5	0.937031		0	0.130759	30.8142	0
1584	ALDOC	IPI00418262	ALDOC	ALDOC	IPI00418262	ALDOC	28		5	0.937031		0	1.22042	3.30153	0
1151	KRAS	IPI00423570	KRAS	KRAS	IPI00423570	KRAS	2	4	5	0.937031	1.31492	1.40329	0.0871726	46.2214	113.131
1189	PPIB	IPI00646304	PPIB	PPIB	IPI00646304	PPIB	131	3	5	0.937031	0.986193	1.05247	5.7098	0.70567	1.2954
1579	FH	IPI00759715	FH	FH		FH			5	0.937031		0	0	93.7031	0
1244	GAPDH	IPI00788737	GAPDH	GAPDH		GAPDH		2	5	0.937031	0.657462	0.701644	0	93.7031	65.7462
1587	SDC1	IPI00892674	SDC1	SDC1	IPI00892674	SDC1	10		5	0.937031		0	0.435863	9.24427	0
1590	SEMA7A	IPI00924680		SEMA7A		SEMA7A			5	0.937031		0	0	93.7031	0
1603	SCGB1D1	IPI00001468				SCGB1D1			4	0.749625		0	0	74.9625	0
1044	DNAJC15	IPI00001649				DNAJC15		13	4	0.749625	4.2735	5.70085	0	74.9625	427.35
1318	UBE2N	IPI00003949	UBE2N	UBE2N	IPI00003949	UBE2N	6	1	4	0.749625	0.328731	0.438527	0.261518	12.3257	9.4276
1190	B2M	IPI00004656	B2M	B2M		B2M		3	4	0.749625	0.986193	1.31558	0	74.9625	98.6193
1315	SERPINA5	IPI00007221	SERPINA5	SERPINA5	IPI00007221	SERPINA5	56	1	4	0.749625	0.328731	0.438527	2.44083	1.32061	1.0101
1604	ALPP	IPI00007289	ALPP	ALPP		ALPP			4	0.749625		0	0	74.9625	0
1111	CLDN3	IPI00007364	CLDN3	CLDN3		CLDN3		6	4	0.749625	1.97239	2.63116	0	74.9625	197.239
1595	GNS	IPI00012102		GNS	IPI00012102	GNS	10		4	0.749625		0	0.435863	7.39542	0
1602	RPS18	IPI00013296	RPS18	RPS18	IPI00013296	RPS18	7		4	0.749625		0	0.305104	10.5649	0
1133	TSPAN6	IPI00013449	TSPAN6	TSPAN6		TSPAN6		5	4	0.749625	1.64366	2.19264	0	74.9625	164.366
1601	GPC1	IPI00015688	GPC1	GPC1	IPI00015688	GPC1	48		4	0.749625		0	2.09214	1.54071	0
1110	RAB5C	IPI00016339	RAB5C	RAB5C	IPI00016339	RAB5C	1	6	4	0.749625	1.97239	2.63116	0.0435863	73.9542	339.393
1131	CIB1	IPI00018451	CIB1	CIB1		CIB1		5	4	0.749625	1.64366	2.19264	0	74.9625	164.366
1097	FGFBP1	IPI00021399			IPI00021399	FGFBP1	75	7	4	0.749625	2.30112	3.06969	3.26897	0.986056	5.27945
1191	ACTA1	IPI00021428	ACTA1	ACTA1		ACTA1		3	4	0.749625	0.986193	1.31558	0	74.9625	98.6193
1098	TSPAN4	IPI00024174	TSPAN4	TSPAN4		TSPAN4		7	4	0.749625	2.30112	3.06969	0	74.9625	230.112
1154	EFNB1	IPI00024307	EFNB1	EFNB1	IPI00024307	EFNB1	24	4	4	0.749625	1.31492	1.75411	1.04607	3.08142	9.4276
1610	RPL12	IPI00024933	RPL12	RPL12	IPI00024933	RPL12	9		4	0.749625		0	0.392277	8.21713	0
1317	NME1	IPI00026260	NME1	NME1		NME1		1	4	0.749625	0.328731	0.438527	0	74.9625	32.8731
1607	IDH1	IPI00027223	IDH1	IDH1	IPI00027223	IDH1	23		4	0.749625		0	1.00248	3.2154	0
1609	MEGF8	IPI00027310	MEGF8	MEGF8		MEGF8			4	0.749625		0	0	74.9625	0
1616	TUBB2B	IPI00031370	TUBB2B	TUBB2B		TUBB2B			4	0.749625		0	0	74.9625	0
1618	FAT1	IPI00031411	FAT1	FAT1	IPI00031411	FAT1	210		4	0.749625		0	9.15312	0.352163	0
1153	HIST1H2AB	IPI00081836	HIST1H2AB	HIST1H2AB		HIST1H2AB		4	4	0.749625	1.31492	1.75411	0	74.9625	131.492
1605	IGCL2	IPI00154742			IPI00154742	IGCL2	11		4	0.749625		0	0.479449	6.72311	0
1611	PGK1	IPI00169383	PGK1	PGK1	IPI00169383	PGK1	86		4	0.749625		0	3.74842	0.859933	0
1112	RALA	IPI00217519	RALA	RALA	IPI00217519	RALA	1	6	4	0.749625	1.97239	2.63116	0.0435863	73.9542	339.393
1064	MARCKS	IPI00219301	MARCKS	MARCKS		MARCKS		10	4	0.749625	3.28731	4.38527	0	74.9625	328.731
1606	APLP2	IPI00220977	APLP2	APLP2	IPI00220977	APLP2	5		4	0.749625		0	0.217931	14.7908	0
1081	GNG12	IPI00221232	GNG12	GNG12		GNG12		8	4	0.749625	2.62985	3.50822	0	74.9625	262.985
1316	NHSL2	IPI00257910				NHSL2		1	4	0.749625	0.328731	0.438527	0	74.9625	32.8731
1615	MANBA	IPI00298793			IPI00298793	MANBA	13		4	0.749625		0	0.566622	5.68878	0
1614	CAD	IPI00301263	CAD	CAD		CAD			4	0.749625		0	0	74.9625	0
1082	TSPAN14	IPI00303059	TSPAN14	TSPAN14		TSPAN14		8	4	0.749625	2.62985	3.50822	0	74.9625	262.985
1619	LSR	IPI00328218	LSR	LSR	IPI00328218	LSR	1		4	0.749625		0	0.0435863	73.9542	0
1598	A2M	IPI00478003	A2M	A2M	IPI00478003	A2M	2		4	0.749625		0	0.0871726	36.9771	0
1132	RHOA	IPI00478231	RHOA	RHOA	IPI00478231	RHOA	3	5	4	0.749625	1.64366	2.19264	0.130759	24.6514	94.276
1599	- Putative uncharacterized protein lng=239 # SP[241,D,21,D] #	IPI00550731				- Putative uncharacterized protein lng=239 # SP[241,D,21,D] #			4	0.749625		0	0	74.9625	0
1600	TXNRD1	IPI00554786		TXNRD1	IPI00554786	TXNRD1	11		4	0.749625		0	0.479449	6.72311	0
1246	PRDX1	IPI00640741	PRDX1	PRDX1		PRDX1		2	4	0.749625	0.657462	0.877055	0	74.9625	65.7462
1596	LRP5	IPI00744811			IPI00744811	LRP5	11		4	0.749625		0	0.479449	6.72311	0
1597	YWHAZ	IPI00790689	YWHAZ	YWHAZ		YWHAZ			4	0.749625		0	0	74.9625	0
1608	ATP6AP2	IPI00872971	ATP6AP2	ATP6AP2		ATP6AP2			4	0.749625		0	0	74.9625	0
1613	GPC1	IPI00893155	GPC1	GPC1		GPC1			4	0.749625		0	0	74.9625	0
1617	MDH1	IPI00915869	MDH1	MDH1		MDH1			4	0.749625		0	0	74.9625	0
1612	HLA-DRB5	IPI00955811	HLA-DRB5	HLA-DRB5		HLA-DRB5			4	0.749625		0	0	74.9625	0
1192	PCDH1	IPI00000024			IPI00000024	PCDH1	23	3	3	0.562219	0.986193	1.75411	1.00248	2.41155	7.37812
1649	PRCP	IPI00001593	PRCP	PRCP	IPI00001593	PRCP	6		3	0.562219		0	0.261518	9.24427	0
1632	EXTL2	IPI00002732			IPI00002732	EXTL2	11		3	0.562219		0	0.479449	5.04233	0
1625	HSPA4	IPI00002966	HSPA4	HSPA4	IPI00002966	HSPA4	37		3	0.562219		0	1.61269	1.49907	0
1134	CHMP2A	IPI00004416	CHMP2A	CHMP2A		CHMP2A		5	3	0.562219	1.64366	2.92352	0	56.2219	164.366
1630	PFAS	IPI00004534	PFAS	PFAS	IPI00004534	PFAS	2		3	0.562219		0	0.0871726	27.7328	0
1642	NAGLU	IPI00008787	NAGLU	NAGLU	IPI00008787	NAGLU	6		3	0.562219		0	0.261518	9.24427	0
1114	RAP2C	IPI00009607	RAP2C	RAP2C		RAP2C		6	3	0.562219	1.97239	3.50822	0	56.2219	197.239
1248	RAC1	IPI00010271	RAC1	RAC1		RAC1		2	3	0.562219	0.657462	1.16941	0	56.2219	65.7462
1196	MDK	IPI00010333			IPI00010333	MDK	47	3	3	0.562219	0.986193	1.75411	2.04856	1.18012	3.61057
1065	THBD	IPI00010737		THBD		THBD		10	3	0.562219	3.28731	5.84703	0	56.2219	328.731
1648	P4HB	IPI00010796	P4HB	P4HB	IPI00010796	P4HB	40		3	0.562219		0	1.74345	1.38664	0
1193	CLIC1	IPI00010896	CLIC1	CLIC1	IPI00010896	CLIC1	28	3	3	0.562219	0.986193	1.75411	1.22042	1.98092	6.0606
1637	BCKDHB	IPI00011276				BCKDHB			3	0.562219		0	0	56.2219	0
1622	ALCAM	IPI00015102	ALCAM	ALCAM	IPI00015102	ALCAM	242		3	0.562219		0	10.5479	0.229197	0
1247	PRSS3	IPI00015614		PRSS3		PRSS3		2	3	0.562219	0.657462	1.16941	0	56.2219	65.7462
1113	CDC42	IPI00016786	CDC42	CDC42		CDC42		6	3	0.562219	1.97239	3.50822	0	56.2219	197.239
1195	NR6A1	IPI00017258				NR6A1		3	3	0.562219	0.986193	1.75411	0	56.2219	98.6193
1321	PNP	IPI00017672		PNP	IPI00017672	PNP	25	1	3	0.562219	0.328731	0.584703	1.08966	2.21863	2.26262
1627	GSTO1	IPI00019755	GSTO1	GSTO1	IPI00019755	GSTO1	8		3	0.562219		0	0.34869	6.93321	0
1194	UTF1	IPI00020668				UTF1		3	3	0.562219	0.986193	1.75411	0	56.2219	98.6193
1639	LRG1	IPI00022417	LRG1	LRG1	IPI00022417	LRG1	3		3	0.562219		0	0.130759	18.4885	0
1635	ANXA3	IPI00024095	ANXA3	ANXA3	IPI00024095	ANXA3	8		3	0.562219		0	0.34869	6.93321	0
1197	EEF1A1	IPI00025447	EEF1A1	EEF1A1	IPI00025447	EEF1A1	1	3	3	0.562219	0.986193	1.75411	0.0435863	55.4656	169.697
1629	ALDH1A3	IPI00026663		ALDH1A3		ALDH1A3			3	0.562219		0	0	56.2219	0
1155	GNG5	IPI00027240	GNG5	GNG5		GNG5		4	3	0.562219	1.31492	2.33881	0	56.2219	131.492
1251	GPI	IPI00027497	GPI	GPI		GPI		2	3	0.562219	0.657462	1.16941	0	56.2219	65.7462
1626	GALNS	IPI00029605			IPI00029605	GALNS	6		3	0.562219		0	0.261518	9.24427	0
1323	TSPAN3	IPI00030941	TSPAN3	TSPAN3		TSPAN3		1	3	0.562219	0.328731	0.584703	0	56.2219	32.8731
1621	RAB2A	IPI00031169	RAB2A	RAB2A		RAB2A			3	0.562219		0	0	56.2219	0
1319	KCNAB1	IPI00033023				KCNAB1		1	3	0.562219	0.328731	0.584703	0	56.2219	32.8731
1115	GNAS	IPI00095891	GNAS	GNAS		GNAS		6	3	0.562219	1.97239	3.50822	0	56.2219	197.239
1643	GYG1	IPI00180386				GYG1			3	0.562219		0	0	56.2219	0
1322	PFN1	IPI00216691	PFN1	PFN1	IPI00216691	PFN1	47	1	3	0.562219	0.328731	0.584703	2.04856	1.18012	1.20352
1636	HPRT1	IPI00218493	HPRT1	HPRT1	IPI00218493	HPRT1	4		3	0.562219		0	0.174345	13.8664	0
1638	LGALS1	IPI00219219	LGALS1	LGALS1	IPI00219219	LGALS1	11		3	0.562219		0	0.479449	5.04233	0
1156	GNAI3	IPI00220578	GNAI3	GNAI3		GNAI3		4	3	0.562219	1.31492	2.33881	0	56.2219	131.492
1647	RPS16	IPI00221092	RPS16	RPS16	IPI00221092	RPS16	13		3	0.562219		0	0.566622	4.26659	0
1631	DDB1	IPI00293464	DDB1	DDB1	IPI00293464	DDB1	1		3	0.562219		0	0.0435863	55.4656	0
1320	TACSTD1	IPI00296215	TACSTD1	EPCAM	IPI00296215	EPCAM	4	1	3	0.562219	0.328731	0.584703	0.174345	13.8664	14.1414
1623	OAF	IPI00328703			IPI00328703	OAF	22		3	0.562219		0	0.958898	2.52117	0
1157	CHMP1A	IPI00382452	CHMP1A	CHMP1A		CHMP1A		4	3	0.562219	1.31492	2.33881	0	56.2219	131.492
1250	GPR56	IPI00397949				GPR56		2	3	0.562219	0.657462	1.16941	0	56.2219	65.7462
1641	RPL10A	IPI00412579	RPL10A	RPL10A		RPL10A			3	0.562219		0	0	56.2219	0
1646	HP	IPI00431645	HP	HP		HP			3	0.562219		0	0	56.2219	0
1628	HLA-DRA	IPI00464948	HLA-DRA	HLA-DRA		HLA-DRA			3	0.562219		0	0	56.2219	0
1624	HLA-B	IPI00472943	HLA-B	HLA-B		HLA-B			3	0.562219		0	0	56.2219	0
1158	GOLGA7	IPI00480022	GOLGA7	GOLGA7		GOLGA7		4	3	0.562219	1.31492	2.33881	0	56.2219	131.492
1633	NIF3L1	IPI00604624			IPI00604624	NIF3L1	4		3	0.562219		0	0.174345	13.8664	0
1645	ATP6AP2	IPI00642918	ATP6AP2	ATP6AP2		ATP6AP2			3	0.562219		0	0	56.2219	0
1324	CAV1	IPI00759683	CAV1	CAV1		CAV1		1	3	0.562219	0.328731	0.584703	0	56.2219	32.8731
1640	HLA-A	IPI00760554	HLA-A	HLA-A	IPI00760554	HLA-A	17		3	0.562219		0	0.740967	3.26269	0
1634	SERPINH1	IPI00910487		SERPINH1		SERPINH1			3	0.562219		0	0	56.2219	0
1249	HSPD1	IPI00917575	HSPD1	HSPD1		HSPD1		2	3	0.562219	0.657462	1.16941	0	56.2219	65.7462
1644	SSBP1	IPI00922415	SSBP1	SSBP1		SSBP1			3	0.562219		0	0	56.2219	0
1620	IPO5	IPI00937471	IPO5	IPO5		IPO5			3	0.562219		0	0	56.2219	0
1252	CD81	IPI00000190	CD81	CD81		CD81		2	2	0.374813	0.657462	1.75411	0	37.4813	65.7462
1161	CDH1	IPI00000513	CDH1	CDH1	IPI00000513	CDH1	44	4	2	0.374813	1.31492	3.50822	1.9178	0.840389	5.14233
1327	HOOK2	IPI00002432				HOOK2		1	2	0.374813	0.328731	0.877055	0	37.4813	32.8731
1259	PLSCR1	IPI00005181	PLSCR1	PLSCR1		PLSCR1		2	2	0.374813	0.657462	1.75411	0	37.4813	65.7462
1680	VGLL3	IPI00007817				VGLL3			2	0.374813		0	0	37.4813	0
1682	ME1	IPI00008215	ME1	ME1		ME1			2	0.374813		0	0	37.4813	0
1652	RPS3	IPI00011253	RPS3	RPS3	IPI00011253	RPS3	12		2	0.374813		0	0.523035	3.08142	0
1669	COCH	IPI00012386			IPI00012386	COCH	32		2	0.374813		0	1.39476	1.15553	0
1664	SPTBN2	IPI00012645				SPTBN2			2	0.374813		0	0	37.4813	0
1659	DUT	IPI00013679	DUT	DUT	IPI00013679	DUT	8		2	0.374813		0	0.34869	4.62214	0
1030	ITGA2	IPI00013744	ITGA2	ITGA2		ITGA2		17	2	0.374813	5.58843	14.9099	0	37.4813	558.843
1663	CASP14	IPI00013885	CASP14	CASP14		CASP14			2	0.374813		0	0	37.4813	0
1668	PTPRK	IPI00015756	PTPRK	PTPRK	IPI00015756	PTPRK	1		2	0.374813		0	0.0435863	36.9771	0
1658	GSR	IPI00016862	GSR	GSR	IPI00016862	GSR	3		2	0.374813		0	0.130759	12.3257	0
1673	GOT2	IPI00018206	GOT2	GOT2	IPI00018206	GOT2	5		2	0.374813		0	0.217931	7.39542	0
1137	TSG101	IPI00018434	TSG101	TSG101		TSG101		5	2	0.374813	1.64366	4.38527	0	37.4813	164.366
1257	LIN7C	IPI00019997	LIN7C	LIN7C	IPI00019997	LIN7C	1	2	2	0.374813	0.657462	1.75411	0.0435863	36.9771	113.131
1329	LACRT	IPI00020487	LACRT	LACRT		LACRT		1	2	0.374813	0.328731	0.877055	0	37.4813	32.8731
1674	EPHB2	IPI00021275	EPHB2	EPHB2	IPI00021275	EPHB2	3		2	0.374813		0	0.130759	12.3257	0
1116	SUSD2	IPI00021302	SUSD2	SUSD2	IPI00021302	SUSD2	14	6	2	0.374813	1.97239	5.26233	0.610208	2.64122	24.2424
1681	PCNAAS	IPI00021700			IPI00021700	PCNAAS	27		2	0.374813		0	1.17683	1.36952	0
1254	CLDN4	IPI00021944	CLDN4	CLDN4		CLDN4		2	2	0.374813	0.657462	1.75411	0	37.4813	65.7462
1117	NCSTN	IPI00021983	NCSTN	NCSTN		NCSTN		6	2	0.374813	1.97239	5.26233	0	37.4813	197.239
1685	PVRL3	IPI00022959			IPI00022959	PVRL3	1		2	0.374813		0	0.0435863	36.9771	0
1136	GIPC1	IPI00024705	GIPC1	GIPC1	IPI00024705	GIPC1	2	5	2	0.374813	1.64366	4.38527	0.0871726	18.4885	141.414
1686	PDIA3	IPI00025252	PDIA3	PDIA3	IPI00025252	PDIA3	43		2	0.374813		0	1.87421	0.859933	0
1328	EIF4A1	IPI00025491	EIF4A1	EIF4A1		EIF4A1		1	2	0.374813	0.328731	0.877055	0	37.4813	32.8731
1083	DSG1	IPI00025753		DSG1		DSG1		8	2	0.374813	2.62985	7.01644	0	37.4813	262.985
1691	PSMB10	IPI00027933	PSMB10	PSMB10		PSMB10			2	0.374813		0	0	37.4813	0
1118	ITGB5	IPI00029741	ITGB5	ITGB5		ITGB5		6	2	0.374813	1.97239	5.26233	0	37.4813	197.239
1653	CST4	IPI00032294	CST4	CST4		CST4			2	0.374813		0	0	37.4813	0
1326	ISY1	IPI00063673				ISY1		1	2	0.374813	0.328731	0.877055	0	37.4813	32.8731
1660	TIMP2	IPI00065464	TIMP2	TIMP2		TIMP2			2	0.374813		0	0	37.4813	0
1657	SET	IPI00072377	SET	SET	IPI00072377	SET	14		2	0.374813		0	0.610208	2.64122	0
1258	EHD2	IPI00100980	EHD2	EHD2		EHD2		2	2	0.374813	0.657462	1.75411	0	37.4813	65.7462
1099	TSPAN14	IPI00165394	TSPAN14	TSPAN14	IPI00165394	TSPAN14	3	7	2	0.374813	2.30112	6.13938	0.130759	12.3257	131.986
1656	CCDC141	IPI00167476				CCDC141			2	0.374813		0	0	37.4813	0
1667	HIST2H3C	IPI00171611	HIST2H3C	HIST2H3C		HIST2H3C			2	0.374813		0	0	37.4813	0
1020	CTNND1	IPI00182469	CTNND1	CTNND1		CTNND1		23	2	0.374813	7.56082	20.1723	0	37.4813	756.082
1135	TXN	IPI00216298	TXN	TXN		TXN		5	2	0.374813	1.64366	4.38527	0	37.4813	164.366
1072	ANXA1	IPI00218918	ANXA1	ANXA1	IPI00218918	ANXA1	46	9	2	0.374813	2.95858	7.89349	2.00497	0.80385	11.0672
1159	ARG1	IPI00291560				ARG1		4	2	0.374813	1.31492	3.50822	0	37.4813	131.492
1666	CFI	IPI00291867	CFI	CFI		CFI			2	0.374813		0	0	37.4813	0
1256	RAB14	IPI00291928	RAB14	RAB14	IPI00291928	RAB14	2	2	2	0.374813	0.657462	1.75411	0.0871726	18.4885	56.5656
1330	TEKT2	IPI00296387				TEKT2		1	2	0.374813	0.328731	0.877055	0	37.4813	32.8731
1651	PARK7	IPI00298547	PARK7	PARK7	IPI00298547	PARK7	16		2	0.374813		0	0.69738	2.31107	0
1689	VTN	IPI00298971	VTN	VTN	IPI00298971	VTN	8		2	0.374813		0	0.34869	4.62214	0
1056	FERMT1	IPI00304754				FERMT1		11	2	0.374813	3.61604	9.6476	0	37.4813	361.604
1690	SPRR1B	IPI00304903				SPRR1B			2	0.374813		0	0	37.4813	0
1683	CALM3	IPI00386621	CALM3	CALM3		CALM3			2	0.374813		0	0	37.4813	0
1688	UGP2	IPI00395676	UGP2	UGP2		UGP2			2	0.374813		0	0	37.4813	0
1201	DHX15	IPI00396435		DHX15	IPI00396435	DHX15	1	3	2	0.374813	0.986193	2.63116	0.0435863	36.9771	169.697
1684	RP1L1	IPI00398728				RP1L1			2	0.374813		0	0	37.4813	0
1670	ATP1A1	IPI00414005	ATP1A1	ATP1A1		ATP1A1			2	0.374813		0	0	37.4813	0
1678	GRIPAP1	IPI00414215				GRIPAP1			2	0.374813		0	0	37.4813	0
1676	LAP3	IPI00419237	LAP3	LAP3	IPI00419237	LAP3	7		2	0.374813		0	0.305104	5.28244	0
1160	ERBB2IP	IPI00438286				ERBB2IP		4	2	0.374813	1.31492	3.50822	0	37.4813	131.492
1198	ADAM9	IPI00440932	ADAM9	ADAM9	IPI00440932	ADAM9	3	3	2	0.374813	0.986193	2.63116	0.130759	12.3257	56.5656
1672	GLB1	IPI00441344	GLB1	GLB1	IPI00441344	GLB1	5		2	0.374813		0	0.217931	7.39542	0
1677	FCRL2	IPI00457341				FCRL2			2	0.374813		0	0	37.4813	0
1325	LGALS3	IPI00465431	LGALS3	LGALS3	IPI00465431	LGALS3	8	1	2	0.374813	0.328731	0.877055	0.34869	4.62214	7.0707
1200	DMRTC2	IPI00480036				DMRTC2		3	2	0.374813	0.986193	2.63116	0	37.4813	98.6193
1675	- Novel protein lng=65	IPI00514294				- Novel protein lng=65			2	0.374813		0	0	37.4813	0
1071	SLC29A1	IPI00550382	SLC29A1	SLC29A1		SLC29A1		9	2	0.374813	2.95858	7.89349	0	37.4813	295.858
1007	JUP	IPI00554711	JUP	JUP		JUP		38	2	0.374813	12.4918	33.3281	0	37.4813	1249.18
1650	MRPL51	IPI00607627				MRPL51			2	0.374813		0	0	37.4813	0
1255	TAGLN2	IPI00644531	TAGLN2	TAGLN2		TAGLN2		2	2	0.374813	0.657462	1.75411	0	37.4813	65.7462
1661	AIM2	IPI00647481				AIM2			2	0.374813		0	0	37.4813	0
1665	TALDO1	IPI00744692	TALDO1	TALDO1	IPI00744692	TALDO1	13		2	0.374813		0	0.566622	2.84439	0
1654	RPL11	IPI00746438	RPL11	RPL11		RPL11			2	0.374813		0	0	37.4813	0
1671	- Protein lng=350	IPI00793723				- Protein lng=350			2	0.374813		0	0	37.4813	0
1679	- 10 kDa protein lng=87	IPI00877729				- 10 kDa protein lng=87			2	0.374813		0	0	37.4813	0
1687	- cDNA FLJ52003, highly similar to Homo sapiens nucleoredoxin (NXN), mRNA lng=126	IPI00908739				- cDNA FLJ52003, highly similar to Homo sapiens nucleoredoxin (NXN), mRNA lng=126			2	0.374813		0	0	37.4813	0
1202	PRDX2	IPI00909207	PRDX2	PRDX2	IPI00909207	PRDX2	19	3	2	0.374813	0.986193	2.63116	0.828139	1.94616	8.93141
1199	RAB5A	IPI00927674	RAB5A	RAB5A		RAB5A		3	2	0.374813	0.986193	2.63116	0	37.4813	98.6193
1253	YKT6	IPI00927850				YKT6		2	2	0.374813	0.657462	1.75411	0	37.4813	65.7462
1662	HLA-DRB5	IPI00954543	HLA-DRB5	HLA-DRB5		HLA-DRB5			2	0.374813		0	0	37.4813	0
1655	FTH1	IPI00973157	FTH1	FTH1		FTH1			2	0.374813		0	0	37.4813	0
1703	LRP6	IPI00000203	LRP6	LRP6		LRP6			1	0.187406		0	0	18.7406	0
1699	CLDN1	IPI00000691	CLDN1	CLDN1		CLDN1			1	0.187406		0	0	18.7406	0
1696	STARD3	IPI00000865				STARD3			1	0.187406		0	0	18.7406	0
1694	HYOU1	IPI00000877	HYOU1	HYOU1	IPI00000877	HYOU1	8		1	0.187406		0	0.34869	2.31107	0
1693	GH1	IPI00000891				GH1			1	0.187406		0	0	18.7406	0
1722	SSX2B	IPI00001520				SSX2B			1	0.187406		0	0	18.7406	0
1344	KPNB1	IPI00001639	KPNB1	KPNB1	IPI00001639	KPNB1	19	1	1	0.187406	0.328731	1.75411	0.828139	0.973082	2.97714
1352	GPR172A	IPI00002171				GPR172A		1	1	0.187406	0.328731	1.75411	0	18.7406	32.8731
1702	CELSR1	IPI00003384				CELSR1			1	0.187406		0	0	18.7406	0
1700	QSOX1	IPI00003590	QSOX1	QSOX1	IPI00003590	QSOX1	75		1	0.187406		0	3.26897	0.246514	0
1727	ASNSD1	IPI00005084				ASNSD1			1	0.187406		0	0	18.7406	0
1723	EFNB2	IPI00005126				EFNB2			1	0.187406		0	0	18.7406	0
1205	PPP1CC	IPI00005705	PPP1CC	PPP1CC	IPI00005705	PPP1CC	4	3	1	0.187406	0.986193	5.26233	0.174345	4.62214	42.4242
1354	DMD	IPI00006091				DMD		1	1	0.187406	0.328731	1.75411	0	18.7406	32.8731
1084	MAP4K4	IPI00006752	MAP4K4	MAP4K4		MAP4K4		8	1	0.187406	2.62985	14.0329	0	18.7406	262.985
1331	S100A8	IPI00007047	S100A8	S100A8		S100A8		1	1	0.187406	0.328731	1.75411	0	18.7406	32.8731
1719	ACTR3B	IPI00007068	ACTR3B	ACTR3B		ACTR3B			1	0.187406		0	0	18.7406	0
1728	ANP32B	IPI00007423	ANP32B	ANP32B	IPI00007423	ANP32B	5		1	0.187406		0	0.217931	3.69771	0
1730	PPME1	IPI00007694	PPME1	PPME1		PPME1			1	0.187406		0	0	18.7406	0
1731	TUBA4A	IPI00007750	TUBA4A	TUBA4A	IPI00007750	TUBA4A	3		1	0.187406		0	0.130759	6.16285	0
1698	SLC39A10	IPI00008085				SLC39A10			1	0.187406		0	0	18.7406	0
1708	RPLP1	IPI00008527	RPLP1	RPLP1		RPLP1			1	0.187406		0	0	18.7406	0
1707	RPLP2	IPI00008529	RPLP2	RPLP2	IPI00008529	RPLP2	5		1	0.187406		0	0.217931	3.69771	0
1692	RPLP0	IPI00008530	RPLP0	RPLP0	IPI00008530	RPLP0	18		1	0.187406		0	0.784553	1.02714	0
1729	IFITM2	IPI00008922	IFITM2	IFITM2	IPI00008922	IFITM2	1		1	0.187406		0	0.0435863	18.4885	0
1732	CAV1	IPI00009236	CAV1	CAV1		CAV1			1	0.187406		0	0	18.7406	0
1712	MRPL44	IPI00009680				MRPL44			1	0.187406		0	0	18.7406	0
1725	RPL23	IPI00010153	RPL23	RPL23		RPL23			1	0.187406		0	0	18.7406	0
1695	S100A14	IPI00010214	S100A14	S100A14		S100A14			1	0.187406		0	0	18.7406	0
1705	RAC2	IPI00010270	RAC2	RAC2	IPI00010270	RAC2	2		1	0.187406		0	0.0871726	9.24427	0
1724	DNASE2	IPI00010348			IPI00010348	DNASE2	14		1	0.187406		0	0.610208	1.32061	0
1714	HLA-DRB5	IPI00010397	HLA-DRB5	HLA-DRB5		HLA-DRB5			1	0.187406		0	0	18.7406	0
1349	SLC7A11	IPI00010474				SLC7A11		1	1	0.187406	0.328731	1.75411	0	18.7406	32.8731
1267	TPM4	IPI00010779	TPM4	TPM4	IPI00010779	TPM4	6	2	1	0.187406	0.657462	3.50822	0.261518	3.08142	18.8552
1706	CTSD	IPI00011229	CTSD	CTSD	IPI00011229	CTSD	381		1	0.187406		0	16.6064	0.0485264	0
1840	PTPRG	IPI00011651				PTPRG			1	0.187406		0	0	18.7406	0
1822	B4GALT5	IPI00011656			IPI00011656	B4GALT5	12		1	0.187406		0	0.523035	1.54071	0
1821	SAP18	IPI00011698				SAP18			1	0.187406		0	0	18.7406	0
1818	DCTPP1	IPI00012197				DCTPP1			1	0.187406		0	0	18.7406	0
1817	SNORD54	IPI00012493			IPI00012493	SNORD54	5		1	0.187406		0	0.217931	3.69771	0
1816	PPP2R5C	IPI00012834				PPP2R5C			1	0.187406		0	0	18.7406	0
1811	C9orf167	IPI00015101			IPI00015101	C9orf167	4		1	0.187406		0	0.174345	4.62214	0
1808	PLBD1	IPI00016255			IPI00016255	PLBD1	4		1	0.187406		0	0.174345	4.62214	0
1823	ERBB4	IPI00016371		ERBB4		ERBB4			1	0.187406		0	0	18.7406	0
1806	GLUD1	IPI00016801	GLUD1	GLUD1	IPI00016801	GLUD1	6		1	0.187406		0	0.261518	3.08142	0
1037	CTNNB1	IPI00017292	CTNNB1	CTNNB1		CTNNB1		15	1	0.187406	4.93097	26.3116	0	18.7406	493.097
1802	FURIN	IPI00018387	FURIN	FURIN	IPI00018387	FURIN	11		1	0.187406		0	0.479449	1.68078	0
1801	NAA50	IPI00018627		NAA50		NAA50			1	0.187406		0	0	18.7406	0
1353	SH3GL1	IPI00019169				SH3GL1		1	1	0.187406	0.328731	1.75411	0	18.7406	32.8731
1799	AKAP9	IPI00019223	AKAP9	AKAP9		AKAP9			1	0.187406		0	0	18.7406	0
1798	CFB	IPI00019591	CFB	CFB	IPI00019591	CFB	5		1	0.187406		0	0.217931	3.69771	0
1797	CST6	IPI00019954		CST6	IPI00019954	CST6	195		1	0.187406		0	8.49932	0.0948131	0
1166	RRAS	IPI00020418	RRAS	RRAS		RRAS		4	1	0.187406	1.31492	7.01644	0	18.7406	131.492
1263	CD82	IPI00020446	CD82	CD82		CD82		2	1	0.187406	0.657462	3.50822	0	18.7406	65.7462
1853	ARHGAP1	IPI00020567	ARHGAP1	ARHGAP1	IPI00020567	ARHGAP1	1		1	0.187406		0	0.0435863	18.4885	0
1350	MYOF	IPI00021048		MYOF	IPI00021048	MYOF	3	1	1	0.187406	0.328731	1.75411	0.130759	6.16285	18.8552
1842	UBE2K	IPI00021370			IPI00021370	UBE2K	12		1	0.187406		0	0.523035	1.54071	0
1854	APOA1	IPI00021841	APOA1	APOA1		APOA1			1	0.187406		0	0	18.7406	0
1846	APOA2	IPI00021854	APOA2	APOA2		APOA2			1	0.187406		0	0	18.7406	0
1265	PIP	IPI00022974	PIP	PIP		PIP		2	1	0.187406	0.657462	3.50822	0	18.7406	65.7462
1851	C1orf68	IPI00023078				C1orf68			1	0.187406		0	0	18.7406	0
1852	NEO1	IPI00023814				NEO1			1	0.187406		0	0	18.7406	0
1824	PTTG1IP	IPI00023974	PTTG1IP	PTTG1IP		PTTG1IP			1	0.187406		0	0	18.7406	0
1845	VLDLR	IPI00024273			IPI00024273	VLDLR	9		1	0.187406		0	0.392277	2.05428	0
1837	LRP2	IPI00024292	LRP2	LRP2		LRP2			1	0.187406		0	0	18.7406	0
1836	MEPE	IPI00024648				MEPE			1	0.187406		0	0	18.7406	0
1164	KIAA0174	IPI00024660	KIAA0174	LOC728533		KIAA0174		4	1	0.187406	1.31492	7.01644	0	18.7406	131.492
1204	MPZL2	IPI00024811	MPZL2	MPZL2		MPZL2		3	1	0.187406	0.986193	5.26233	0	18.7406	98.6193
1829	PRKCSH	IPI00026154	PRKCSH	PRKCSH	IPI00026154	PRKCSH	3		1	0.187406		0	0.130759	6.16285	0
1828	NPEPPS	IPI00026216	NPEPPS	LOC440434	IPI00026216	NPEPPS	20		1	0.187406		0	0.871726	0.924427	0
1337	FLG	IPI00026256		FLG		FLG		1	1	0.187406	0.328731	1.75411	0	18.7406	32.8731
1825	RPS14	IPI00026271	RPS14	RPS14	IPI00026271	RPS14	2		1	0.187406		0	0.0871726	9.24427	0
1779	GSN	IPI00026314	GSN	GSN	IPI00026314	GSN	111		1	0.187406		0	4.83808	0.166564	0
1746	LMAN1	IPI00026530	LMAN1	LMAN1	IPI00026530	LMAN1	8		1	0.187406		0	0.34869	2.31107	0
1759	ADSS	IPI00026833		ADSS	IPI00026833	ADSS	5		1	0.187406		0	0.217931	3.69771	0
1120	PKP3	IPI00026952	PKP3	PKP3		PKP3		6	1	0.187406	1.97239	10.5247	0	18.7406	197.239
1756	PLOD1	IPI00027192	PLOD1	PLOD1	IPI00027192	PLOD1	36		1	0.187406		0	1.56911	0.513571	0
1755	RGS9	IPI00027385				RGS9			1	0.187406		0	0	18.7406	0
1754	SERPINB1	IPI00027444	SERPINB1	SERPINB1	IPI00027444	SERPINB1	59		1	0.187406		0	2.57159	0.313365	0
1750	DAG1	IPI00028911	DAG1	DAG1	IPI00028911	DAG1	59		1	0.187406		0	2.57159	0.313365	0
1733	SFT2D2	IPI00029002	SFT2D2	SFT2D2		SFT2D2			1	0.187406		0	0	18.7406	0
1206	STX4	IPI00029730	STX4	STX4		STX4		3	1	0.187406	0.986193	5.26233	0	18.7406	98.6193
1762	NEU1	IPI00029817	NEU1	NEU1	IPI00029817	NEU1	9		1	0.187406		0	0.392277	2.05428	0
1745	GNG10	IPI00030059				GNG10			1	0.187406		0	0	18.7406	0
1744	RPL7	IPI00030179		RPL7		RPL7			1	0.187406		0	0	18.7406	0
1348	PLP2	IPI00030362	PLP2	PLP2		PLP2		1	1	0.187406	0.328731	1.75411	0	18.7406	32.8731
1743	ARTN	IPI00030734				ARTN			1	0.187406		0	0	18.7406	0
1742	VAMP8	IPI00030911	VAMP8	VAMP8		VAMP8			1	0.187406		0	0	18.7406	0
1207	TSPAN1	IPI00030936	TSPAN1	TSPAN1		TSPAN1		3	1	0.187406	0.986193	5.26233	0	18.7406	98.6193
1264	GDI2	IPI00031461	GDI2	GDI2	IPI00031461	GDI2	47	2	1	0.187406	0.657462	3.50822	2.04856	0.393373	2.40705
1741	CST3	IPI00032293	CST3	CST3	IPI00032293	CST3	61		1	0.187406		0	2.65876	0.303091	0
1739	SERPINB12	IPI00033583		SERPINB12		SERPINB12			1	0.187406		0	0	18.7406	0
1738	GRHPR	IPI00037448	GRHPR	GRHPR		GRHPR			1	0.187406		0	0	18.7406	0
1734	MAGOHB	IPI00059292			IPI00059292	MAGOHB	8		1	0.187406		0	0.34869	2.31107	0
1347	S100A16	IPI00062120	S100A16	S100A16	IPI00062120	S100A16	2	1	1	0.187406	0.328731	1.75411	0.0871726	9.24427	28.2828
1792	C1orf58	IPI00065500			IPI00065500	C1orf58	4		1	0.187406		0	0.174345	4.62214	0
1781	CAND1	IPI00100160	CAND1	CAND1	IPI00100160	CAND1	1		1	0.187406		0	0.0435863	18.4885	0
1351	MYADM	IPI00102685	MYADM	MYADM		MYADM		1	1	0.187406	0.328731	1.75411	0	18.7406	32.8731
1782	CANT1	IPI00103175			IPI00103175	CANT1	2		1	0.187406		0	0.0871726	9.24427	0
1783	MUC15	IPI00103231				MUC15			1	0.187406		0	0	18.7406	0
1785	PFN2	IPI00107555	PFN2	PFN2	IPI00107555	PFN2	3		1	0.187406		0	0.130759	6.16285	0
1260	CHMP1B	IPI00156984	CHMP1B	CHMP1B		CHMP1B		2	1	0.187406	0.657462	3.50822	0	18.7406	65.7462
1788	TCF25	IPI00165075				TCF25			1	0.187406		0	0	18.7406	0
1790	ZFYVE27	IPI00166179				ZFYVE27			1	0.187406		0	0	18.7406	0
1340	AZGP1	IPI00166729	AZGP1	AZGP1		AZGP1		1	1	0.187406	0.328731	1.75411	0	18.7406	32.8731
1791	NSMCE2	IPI00166784				NSMCE2			1	0.187406		0	0	18.7406	0
1786	- 12 kDa protein lng=105	IPI00176698				- 12 kDa protein lng=105			1	0.187406		0	0	18.7406	0
1784	CWC22	IPI00177381				CWC22			1	0.187406		0	0	18.7406	0
1776	RC3H2	IPI00177819				RC3H2			1	0.187406		0	0	18.7406	0
1775	PROM2	IPI00177880	PROM2	PROM2		PROM2			1	0.187406		0	0	18.7406	0
1773	SLC2A6	IPI00179969				SLC2A6			1	0.187406		0	0	18.7406	0
1073	BAIAP2	IPI00180292	BAIAP2	BAIAP2		BAIAP2		9	1	0.187406	2.95858	15.787	0	18.7406	295.858
1771	CCDC41	IPI00180681				CCDC41			1	0.187406		0	0	18.7406	0
1769	RPL28	IPI00182533	RPL28	RPL28		RPL28			1	0.187406		0	0	18.7406	0
1809	XYLT1	IPI00183487			IPI00183487	XYLT1	2		1	0.187406		0	0.0871726	9.24427	0
1165	EEF2	IPI00186290	EEF2	EEF2	IPI00186290	EEF2	33	4	1	0.187406	1.31492	7.01644	1.43835	0.560259	6.85643
1764	LAMP2	IPI00216172	LAMP2	LAMP2		LAMP2			1	0.187406		0	0	18.7406	0
1346	ITGB1	IPI00217561	ITGB1	ITGB1	IPI00217561	ITGB1	4	1	1	0.187406	0.328731	1.75411	0.174345	4.62214	14.1414
1341	MMP14	IPI00218398		MMP14	IPI00218398	MMP14	10	1	1	0.187406	0.328731	1.75411	0.435863	1.84885	5.65656
1765	LAMA2	IPI00218725				LAMA2			1	0.187406		0	0	18.7406	0
1766	RPL30	IPI00219156	RPL30	RPL30	IPI00219156	RPL30	6		1	0.187406		0	0.261518	3.08142	0
1767	P4HTM	IPI00219456				P4HTM			1	0.187406		0	0	18.7406	0
1768	LFNG	IPI00219477	LFNG	LFNG	IPI00219477	LFNG	2		1	0.187406		0	0.0871726	9.24427	0
1770	GSTP1	IPI00219757	GSTP1	GSTP1	IPI00219757	GSTP1	53		1	0.187406		0	2.31007	0.348841	0
1772	CD46	IPI00219852	CD46	CD46		CD46			1	0.187406		0	0	18.7406	0
1774	SDCBP2	IPI00220218	SDCBP2	SDCBP2		SDCBP2			1	0.187406		0	0	18.7406	0
1763	TMPRSS3	IPI00220534				TMPRSS3			1	0.187406		0	0	18.7406	0
1334	CD99	IPI00253036		CD99		CD99		1	1	0.187406	0.328731	1.75411	0	18.7406	32.8731
1789	KRBOX1	IPI00256546				KRBOX1			1	0.187406		0	0	18.7406	0
1787	EPDR1	IPI00259102			IPI00259102	EPDR1	6		1	0.187406		0	0.261518	3.08142	0
1778	MYCBP2	IPI00289776				MYCBP2			1	0.187406		0	0	18.7406	0
1793	SCRN1	IPI00289862				SCRN1			1	0.187406		0	0	18.7406	0
1343	TMBIM1	IPI00290452	TMBIM1	TMBIM1		TMBIM1		1	1	0.187406	0.328731	1.75411	0	18.7406	32.8731
1780	MDH1B	IPI00292741				MDH1B			1	0.187406		0	0	18.7406	0
1748	RAI14	IPI00292953				RAI14			1	0.187406		0	0	18.7406	0
1342	MIF	IPI00293276	MIF	MIF	IPI00293276	MIF	4	1	1	0.187406	0.328731	1.75411	0.174345	4.62214	14.1414
1119	TGM2	IPI00294578	TGM2	TGM2	IPI00294578	TGM2	4	6	1	0.187406	1.97239	10.5247	0.174345	4.62214	84.8484
1777	WARS	IPI00295400	WARS	WARS		WARS			1	0.187406		0	0	18.7406	0
1735	CTSB	IPI00295741	CTSB	CTSB	IPI00295741	CTSB	59		1	0.187406		0	2.57159	0.313365	0
1736	PRKDC	IPI00296337	PRKDC	PRKDC	IPI00296337	PRKDC	7		1	0.187406		0	0.305104	2.64122	0
1737	PARP4	IPI00296909	PARP4	PARP4		PARP4			1	0.187406		0	0	18.7406	0
1740	LAMB2	IPI00296922	LAMB2	LAMB2	IPI00296922	LAMB2	35		1	0.187406		0	1.52552	0.528244	0
1266	PDCD10	IPI00298558	PDCD10	PDCD10		PDCD10		2	1	0.187406	0.657462	3.50822	0	18.7406	65.7462
1747	SDCBP	IPI00299086	SDCBP	SDCBP		SDCBP			1	0.187406		0	0	18.7406	0
1268	CD97	IPI00299412	CD97	CD97		CD97		2	1	0.187406	0.657462	3.50822	0	18.7406	65.7462
1749	PDIA6	IPI00299571	PDIA6	PDIA6	IPI00299571	PDIA6	4		1	0.187406		0	0.174345	4.62214	0
1751	CNKSR1	IPI00299824				CNKSR1			1	0.187406		0	0	18.7406	0
1163	VASP	IPI00301058	VASP	VASP		VASP		4	1	0.187406	1.31492	7.01644	0	18.7406	131.492
1752	CFTR	IPI00302383	CFTR	CFTR		CFTR			1	0.187406		0	0	18.7406	0
1753	GALNT10	IPI00303783				GALNT10			1	0.187406		0	0	18.7406	0
1261	ROR2	IPI00304999				ROR2		2	1	0.187406	0.657462	3.50822	0	18.7406	65.7462
1333	RHOF	IPI00307458	RHOF	RHOF		RHOF		1	1	0.187406	0.328731	1.75411	0	18.7406	32.8731
1757	DNAJC4	IPI00328890				DNAJC4			1	0.187406		0	0	18.7406	0
1758	ZACN	IPI00329467				ZACN			1	0.187406		0	0	18.7406	0
1760	PHLDA3	IPI00329599				PHLDA3			1	0.187406		0	0	18.7406	0
1807	TARS	IPI00329633	TARS	TARS	IPI00329633	TARS	41		1	0.187406		0	1.78704	0.45094	0
1826	KANK1	IPI00339320				KANK1			1	0.187406		0	0	18.7406	0
1827	C5orf51	IPI00374272				C5orf51			1	0.187406		0	0	18.7406	0
1830	LAMA1	IPI00375294				LAMA1			1	0.187406		0	0	18.7406	0
1831	INTS8	IPI00375653				INTS8			1	0.187406		0	0	18.7406	0
1832	QSOX2	IPI00376394			IPI00376394	QSOX2	15		1	0.187406		0	0.653794	1.23257	0
1162	HSP90AA1	IPI00382470	HSP90AA1	HSP90AA1	IPI00382470	HSP90AA1	133	4	1	0.187406	1.31492	7.01644	5.79698	0.139012	1.70122
1833	C5orf32	IPI00382821				C5orf32			1	0.187406		0	0	18.7406	0
1834	FDPS	IPI00382869	FDPS	FDPS		FDPS			1	0.187406		0	0	18.7406	0
1835	PSMB5	IPI00383971	PSMB5	PSMB5		PSMB5			1	0.187406		0	0	18.7406	0
1847	KLRA1	IPI00385181				KLRA1			1	0.187406		0	0	18.7406	0
1336	NUAK1	IPI00386903				NUAK1		1	1	0.187406	0.328731	1.75411	0	18.7406	32.8731
1850	WDR87	IPI00397715				WDR87			1	0.187406		0	0	18.7406	0
1849	TMEM194B	IPI00400964				TMEM194B			1	0.187406		0	0	18.7406	0
1335	GOLGA7B	IPI00402107				GOLGA7B		1	1	0.187406	0.328731	1.75411	0	18.7406	32.8731
1138	SLC38A2	IPI00410034	SLC38A2	SLC38A2		SLC38A2		5	1	0.187406	1.64366	8.77055	0	18.7406	164.366
1848	PCLO	IPI00411656				PCLO			1	0.187406		0	0	18.7406	0
1839	PLXND1	IPI00412492		PLXND1		PLXND1			1	0.187406		0	0	18.7406	0
1844	SGCE	IPI00414984			IPI00414984	SGCE	17		1	0.187406		0	0.740967	1.08756	0
1843	STK31	IPI00419204				STK31			1	0.187406		0	0	18.7406	0
1841	DCBLD2	IPI00419836			IPI00419836	DCBLD2	7		1	0.187406		0	0.305104	2.64122	0
1761	RPS3A	IPI00419880	RPS3A	RPS3A	IPI00419880	RPS3A	3		1	0.187406		0	0.130759	6.16285	0
1838	XYLT2	IPI00432723			IPI00432723	XYLT2	4		1	0.187406		0	0.174345	4.62214	0
1795	MAPKAP1	IPI00450449				MAPKAP1			1	0.187406		0	0	18.7406	0
1796	DDX26B	IPI00456694				DDX26B			1	0.187406		0	0	18.7406	0
1800	DCAF15	IPI00470781				DCAF15			1	0.187406		0	0	18.7406	0
1803	- 15 kDa protein lng=133	IPI00478277				- 15 kDa protein lng=133			1	0.187406		0	0	18.7406	0
1804	GNPDA2	IPI00550894			IPI00550894	GNPDA2	3		1	0.187406		0	0.130759	6.16285	0
1805	PPP2R2C	IPI00556132				PPP2R2C			1	0.187406		0	0	18.7406	0
1794	XPNPEP1	IPI00607814		XPNPEP1		XPNPEP1			1	0.187406		0	0	18.7406	0
1338	RFX7	IPI00640136				RFX7		1	1	0.187406	0.328731	1.75411	0	18.7406	32.8731
1810	DHDPSL	IPI00640572				DHDPSL			1	0.187406		0	0	18.7406	0
1812	GDA	IPI00644409			IPI00644409	GDA	12		1	0.187406		0	0.523035	1.54071	0
1339	PRICKLE3	IPI00645796				PRICKLE3		1	1	0.187406	0.328731	1.75411	0	18.7406	32.8731
1813	FAM46D	IPI00646988				FAM46D			1	0.187406		0	0	18.7406	0
1814	LRIG1	IPI00740074				LRIG1			1	0.187406		0	0	18.7406	0
1815	- Similar to F-box/WD repeat-containing protein 8 lng=111	IPI00743459				- Similar to F-box/WD repeat-containing protein 8 lng=111			1	0.187406		0	0	18.7406	0
1819	TTYH3	IPI00749429	TTYH3	TTYH3		TTYH3			1	0.187406		0	0	18.7406	0
1820	FKBP1A	IPI00759644	FKBP1A	FKBP1A	IPI00759644	FKBP1A	1		1	0.187406		0	0.0435863	18.4885	0
1697	PIWIL4	IPI00783354				PIWIL4			1	0.187406		0	0	18.7406	0
1726	TIMP2	IPI00788747	TIMP2	TIMP2		TIMP2			1	0.187406		0	0	18.7406	0
1711	RAB34	IPI00788998	RAB34	RAB34		RAB34			1	0.187406		0	0	18.7406	0
1713	LY6E	IPI00792803				LY6E			1	0.187406		0	0	18.7406	0
1203	HBB	IPI00796636	HBB	HBB		HBB		3	1	0.187406	0.986193	5.26233	0	18.7406	98.6193
1704	CLEC11A	IPI00807609	CLEC11A	CLEC11A		CLEC11A			1	0.187406		0	0	18.7406	0
1332	- RNA polymerase II, heptapeptide repeat, eukaryotic containing protein lng=387	IPI00873171				- RNA polymerase II, heptapeptide repeat, eukaryotic containing protein lng=387		1	1	0.187406	0.328731	1.75411	0	18.7406	32.8731
1721	ZNF487P	IPI00878370				ZNF487P			1	0.187406		0	0	18.7406	0
1718	CSNK1E	IPI00879402				CSNK1E			1	0.187406		0	0	18.7406	0
1262	TSPAN15	IPI00879830	TSPAN15	TSPAN15		TSPAN15		2	1	0.187406	0.657462	3.50822	0	18.7406	65.7462
1716	CLIC4	IPI00903323	CLIC4	CLIC4		CLIC4			1	0.187406		0	0	18.7406	0
1720	- cDNA FLJ57921, highly similar to Apolipoprotein D lng=128 # SP[130,Q,21,Q] #	IPI00910432				- cDNA FLJ57921, highly similar to Apolipoprotein D lng=128 # SP[130,Q,21,Q] #			1	0.187406		0	0	18.7406	0
1710	RAD18	IPI00925575				RAD18			1	0.187406		0	0	18.7406	0
1715	PDCD6IP	IPI00938079	PDCD6IP	PDCD6IP		PDCD6IP			1	0.187406		0	0	18.7406	0
1717	MYO18B	IPI00942303				MYO18B			1	0.187406		0	0	18.7406	0
1345	MBNL1	IPI00946481				MBNL1		1	1	0.187406	0.328731	1.75411	0	18.7406	32.8731
1701	NNT	IPI00965837				NNT			1	0.187406		0	0	18.7406	0
1709	KIAA1609	IPI00973278		KIAA1609		KIAA1609			1	0.187406		0	0	18.7406	0
1230	NRAS	IPI00000005	NRAS	NRAS		NRAS		3			0.986193	9.86193	0	0	98.6193
667	CTSL2	IPI00000013			IPI00000013		73						3.1818
115	PDGFB	IPI00000044			IPI00000044		2						0.0871726
961	TGFB1	IPI00000075	TGFB1	TGFB1	IPI00000075		8						0.34869
857	GNPTG	IPI00000137	GNPTG	GNPTG	IPI00000137		5						0.217931
190	MGAT1	IPI00000138	MGAT1	MGAT1	IPI00000138		3						0.130759
890	OTUB1	IPI00000581	OTUB1	OTUB1	IPI00000581		9						0.392277
148	UAP1	IPI00000684			IPI00000684		3						0.130759
314	CLIC3	IPI00000692	CLIC3	CLIC3	IPI00000692		1						0.0435863
185	DDAH2	IPI00000760	DDAH2	DDAH2	IPI00000760		4						0.174345
242	PSMB8	IPI00000783	PSMB8	PSMB8	IPI00000783		3						0.130759
44	CRYZ	IPI00000792	CRYZ	CRYZ	IPI00000792		3						0.130759
789	LASP1	IPI00000861		LASP1	IPI00000861		6						0.261518
704	PRDX1	IPI00000874	PRDX1	PRDX1	IPI00000874		23						1.00248
709	EEF1G	IPI00000875	EEF1G	EEF1G	IPI00000875		23						1.00248
112	PCDHB2	IPI00001432			IPI00001432		2						0.0871726
1281	DDR1	IPI00001477	DDR1	DDR1		DDR1		2			0.657462	6.57462	0	0	65.7462
531	INS	IPI00001508			IPI00001508		20						0.871726
944	IGF2	IPI00001611			IPI00001611		7						0.305104
459	RB29A	IPI00001618			IPI00001618		1						0.0435863
333	C16orf80	IPI00001655	C16orf80	C16orf80	IPI00001655		1						0.0435863
460	RBM8A	IPI00001757		RBM8A	IPI00001757		1						0.0435863
952	PCDH7	IPI00001893			IPI00001893		7						0.305104
1282	CLIC4	IPI00001960	CLIC4	CLIC4	IPI00001960	CLIC4	7	2			0.657462	6.57462	0.305104	0	16.1616
981	MAT2B	IPI00002324			IPI00002324		8						0.34869
730	PPT1	IPI00002412		PPT1	IPI00002412		29						1.264
410	FKBP2	IPI00002535			IPI00002535		2						0.0871726
157	PCOLCE2	IPI00002543			IPI00002543		4						0.174345
601	KLK11	IPI00002818			IPI00002818		13						0.566622
85	LY6E	IPI00002899			IPI00002899		2						0.0871726
493	TBL1XR1	IPI00002922			IPI00002922		1						0.0435863
1224	VPS37B	IPI00002926	VPS37B	VPS37B	IPI00002926	VPS37B	1	3			0.986193	9.86193	0.0435863	0	169.697
209	HTRA1	IPI00003176	HTRA1	HTRA1	IPI00003176		3						0.130759
326	ACTBL2	IPI00003269	ACTBL2	ACTBL2	IPI00003269		1						0.0435863
404	POLR2H	IPI00003309			IPI00003309		4						0.174345
448	SFRS7	IPI00003377			IPI00003377		1						0.0435863
356	DBN1	IPI00003406			IPI00003406		1						0.0435863
973	MIA	IPI00003448			IPI00003448		8						0.34869
253	MAPK1	IPI00003479		MAPK1	IPI00003479		1						0.0435863
454	PSMD10	IPI00003565		PSMD10	IPI00003565		1						0.0435863
428	EEF1E1	IPI00003588	EEF1E1	EEF1E1	IPI00003588		2						0.0871726
977	ACTL6A	IPI00003627	ACTL6A	ACTL6A	IPI00003627		8						0.34869
73	MAN2A1	IPI00003802	MAN2A1	MAN2A1	IPI00003802		2						0.0871726
1360	FJX1	IPI00003834			IPI00003834	FJX1	2	1			0.328731	3.28731	0.0871726	0	28.2828
577	HNRNPF	IPI00003881	HNRNPF	HNRNPF	IPI00003881		11						0.479449
1359	RPL4	IPI00003918	RPL4	RPL4		RPL4		1			0.328731	3.28731	0	0	32.8731
468	USP9X	IPI00003964		USP9X	IPI00003964		1						0.0435863
724	EXT2	IPI00004047	EXT2	EXT2	IPI00004047		34						1.48193
763	PYGB	IPI00004358	PYGB	PYGB	IPI00004358		5						0.217931
307	NUDT1	IPI00004392			IPI00004392		1						0.0435863
146	TNFRSF21	IPI00004413			IPI00004413		3						0.130759
606	SRPX2	IPI00004446	SRPX2	SRPX2	IPI00004446		12						0.523035
624	HLA-B	IPI00004657	HLA-B	HLA-B	IPI00004657		62						2.70235
408	FUT8	IPI00004668	FUT8	FUT8	IPI00004668		2						0.0871726
522	GALNT2	IPI00004669		GALNT2	IPI00004669		14						0.610208
52	CRK	IPI00004838	CRK	CRK	IPI00004838		3						0.130759
174	CRKL	IPI00004839			IPI00004839		4						0.174345
217	RARS	IPI00004860	RARS	RARS	IPI00004860		3						0.130759
825	PRPF19	IPI00004968			IPI00004968		4						0.174345
273	HRSP12	IPI00005038	HRSP12	HRSP12	IPI00005038		1						0.0435863
1209	SLC44A1	IPI00005068	SLC44A1	SLC44A1		SLC44A1		3			0.986193	9.86193	0	0	98.6193
22	TMOD3	IPI00005087			IPI00005087		2						0.0871726
768	SMS	IPI00005102			IPI00005102		5						0.217931
610	ACTR2	IPI00005159	ACTR2	ACTR2	IPI00005159		13						0.566622
334	ARPC1B	IPI00005160	ARPC1B	ARPC1B	IPI00005160		1						0.0435863
782	ARPC2	IPI00005161	ARPC2	ARPC2	IPI00005161		7						0.305104
557	ARPC3	IPI00005162	ARPC3	ARPC3	IPI00005162		12						0.523035
1298	HLA-DRA	IPI00005171	HLA-DRA	HLA-DRA		HLA-DRA		2			0.657462	6.57462	0	0	65.7462
470	UBFD1	IPI00005194			IPI00005194		1						0.0435863
532	ILF2	IPI00005198		ILF2	IPI00005198		20						0.871726
1067	PKP2	IPI00005264				PKP2		10			3.28731	32.8731	0	0	328.731
712	PRSS22	IPI00005467		PRSS22	IPI00005467		33						1.43835
432	WDR5	IPI00005492			IPI00005492		1						0.0435863
36	EFNA5	IPI00005517			IPI00005517		3						0.130759
625	TINAGL1	IPI00005563	TINAGL1	TINAGL1	IPI00005563		61						2.65876
491	TAX1BP3	IPI00005585	TAX1BP3	TAX1BP3	IPI00005585		1						0.0435863
320	CAPZA1	IPI00005969	CAPZA1	CAPZA1	IPI00005969		1						0.0435863
108	PFDN2	IPI00006052			IPI00006052		2						0.0871726
1400	LRMP	IPI00006158				LRMP		1			0.328731	3.28731	0	0	32.8731
1178	VAPB	IPI00006211			IPI00006211	VAPB	1	4			1.31492	13.1492	0.0435863	0	226.262
818	SCYE1	IPI00006252			IPI00006252		4						0.174345
375	CYR61	IPI00006273		CYR61	IPI00006273		2						0.0871726
352	EDF1	IPI00006362			IPI00006362		1						0.0435863
264	PIN4	IPI00006658			IPI00006658		1						0.0435863
438	SEC22B	IPI00006865		SEC22B	IPI00006865		1						0.0435863
780	C12orf5	IPI00006907			IPI00006907		7						0.305104
431	EIF5A2	IPI00006935			IPI00006935		2						0.0871726
260	LACTB2	IPI00006952		LACTB2	IPI00006952		1						0.0435863
287	PCDH9	IPI00006967			IPI00006967		1						0.0435863
147	YARS	IPI00007074			IPI00007074		3						0.130759
918	GLOD4	IPI00007102			IPI00007102		10						0.435863
735	SERPINE1	IPI00007118	SERPINE1	SERPINE1	IPI00007118		33						1.43835
521	LIPA	IPI00007207			IPI00007207		14						0.610208
83	LYPLA1	IPI00007321			IPI00007321		2						0.0871726
954	IPO7	IPI00007402		IPO7	IPI00007402		7						0.305104
891	FUT3	IPI00007671	FUT3	FUT3	IPI00007671		9						0.392277
675	TUBB2C	IPI00007752			IPI00007752		100						4.35863
1397	FABP5	IPI00007797		FABP5	IPI00007797	FABP5	21	1			0.328731	3.28731	0.915312	0	2.6936
587	IFI30	IPI00007853		IFI30	IPI00007853		11						0.479449
924	MAN1B1	IPI00008207			IPI00008207		10						0.435863
245	RAD23A	IPI00008219			IPI00008219		3						0.130759
1377	ABCC1	IPI00008338	ABCC1	ABCC1		ABCC1		1			0.328731	3.28731	0	0	32.8731
969	PPP2CA	IPI00008380	PPP2CA	PPP2CA	IPI00008380		8						0.34869
828	RPS5	IPI00008433	RPS5	RPS5	IPI00008433		4						0.174345
447	RPS10	IPI00008438	RPS10	RPS10	IPI00008438		1						0.0435863
664	DNAJB11	IPI00008454		DNAJB11	IPI00008454		68						2.96387
537	HMGCS1	IPI00008475			IPI00008475		19						0.828139
109	PABPC1	IPI00008524		PABPC1	IPI00008524		2						0.0871726
567	GLRX3	IPI00008552		GLRX3	IPI00008552		12						0.523035
612	ANG	IPI00008554	ANG	ANG	IPI00008554		13						0.566622
1380	YKT6	IPI00008569				YKT6		1			0.328731	3.28731	0	0	32.8731
962	SLPI	IPI00008580	SLPI	SLPI	IPI00008580		8						0.34869
311	GALC	IPI00008790			IPI00008790		1						0.0435863
128	CIAO1	IPI00008791			IPI00008791		4						0.174345
1384	POU3F1	IPI00008840				POU3F1		1			0.328731	3.28731	0	0	32.8731
1074	RAB1B	IPI00008964	RAB1B	RAB1B		RAB1B		9			2.95858	29.5858	0	0	295.858
1385	ALDH18A1	IPI00008982				ALDH18A1		1			0.328731	3.28731	0	0	32.8731
974	SSB	IPI00009032			IPI00009032		7						0.305104
990	BMP1	IPI00009054			IPI00009054		8						0.34869
519	RUVBL2	IPI00009104	RUVBL2	RUVBL2	IPI00009104		14						0.610208
235	NUCB2	IPI00009123	NUCB2	NUCB2	IPI00009123		3						0.130759
300	NUDT3	IPI00009148			IPI00009148		1						0.0435863
823	PROCR	IPI00009276		PROCR	IPI00009276		4						0.174345
682	CRIM1	IPI00009294			IPI00009294		40						1.74345
1275	PLEK2	IPI00009302				PLEK2		2			0.657462	6.57462	0	0	65.7462
616	EIF4A3	IPI00009328	EIF4A3	EIF4A3	IPI00009328		13						0.566622
513	IQGAP1	IPI00009342	IQGAP1	IQGAP1	IPI00009342		15						0.653794
907	SCG2	IPI00009362			IPI00009362		10						0.435863
54	COPS8	IPI00009480	COPS8	COPS8	IPI00009480		3						0.130759
805	RPRD1B	IPI00009659			IPI00009659		4						0.174345
636	LIF	IPI00009720	LIF	LIF	IPI00009720		40						1.74345
90	LMNB2	IPI00009771			IPI00009771		2						0.0871726
964	SDF4	IPI00009794	SDF4	SDF4	IPI00009794		8						0.34869
1388	VCAN	IPI00009802	VCAN	VCAN	IPI00009802	VCAN	4	1			0.328731	3.28731	0.174345	0	14.1414
710	SERPINE2	IPI00009890	SERPINE2	SERPINE2	IPI00009890		27						1.17683
237	NUTF2	IPI00009901	NUTF2	NUTF2	IPI00009901		3						0.130759
971	PDIA4	IPI00009904	PDIA4	PDIA4	IPI00009904		8						0.34869
905	TPT1	IPI00009943			IPI00009943		10						0.435863
628	LMAN2	IPI00009950	LMAN2	LMAN2	IPI00009950		55						2.39725
339	COPS5	IPI00009958			IPI00009958		1						0.0435863
753	B3GNT1	IPI00009997			IPI00009997		6						0.261518
266	GCLM	IPI00010090			IPI00010090		1						0.0435863
539	EIF6	IPI00010105	EIF6	EIF6	IPI00010105		19						0.828139
363	DBI	IPI00010182	DBI	DBI	IPI00010182		1						0.0435863
63	SFRS3	IPI00010204			IPI00010204		2						0.0871726
855	CBX1	IPI00010320			IPI00010320		5						0.217931
29	SH3BGRL3	IPI00010402	SH3BGRL3	SH3BGRL3	IPI00010402		2						0.0871726
479	SF3B5	IPI00010404			IPI00010404		1						0.0435863
756	ACOT7	IPI00010415	ACOT7	ACOT7	IPI00010415		6						0.261518
1269	SNAP23	IPI00010438	SNAP23	SNAP23		SNAP23		2			0.657462	6.57462	0	0	65.7462
392	AIP	IPI00010460			IPI00010460		2						0.0871726
879	PLAUR	IPI00010676		PLAUR	IPI00010676		9						0.392277
847	GSS	IPI00010706	GSS	GSS	IPI00010706		5						0.217931
881	CCT5	IPI00010720	CCT5	CCT5	IPI00010720		10						0.435863
341	DFFA	IPI00010882			IPI00010882		1						0.0435863
221	SIAE	IPI00010949	SIAE	SIAE	IPI00010949		3						0.130759
315	CLDN6	IPI00011084			IPI00011084		1						0.0435863
1376	CLDN12	IPI00011088				CLDN12		1			0.328731	3.28731	0	0	32.8731
1379	FRMD8	IPI00011090				FRMD8		1			0.328731	3.28731	0	0	32.8731
1381	PSMC1	IPI00011126		PSMC1		PSMC1		1			0.328731	3.28731	0	0	32.8731
598	NOV	IPI00011140			IPI00011140		13						0.566622
903	UCHL3	IPI00011250			IPI00011250		10						0.435863
59	COMT	IPI00011284	COMT	COMT	IPI00011284		3						0.130759
393	CAPN1	IPI00011285	CAPN1	CAPN1	IPI00011285		2						0.0871726
418	ECH1	IPI00011416	ECH1	ECH1	IPI00011416		2						0.0871726
203	GANAB	IPI00011454	GANAB	GANAB	IPI00011454		3						0.130759
761	PSMD3	IPI00011603	PSMD3	PSMD3	IPI00011603		5						0.217931
677	TUBB	IPI00011654	TUBB	TUBB	IPI00011654		110						4.79449
874	SPINT2	IPI00011662			IPI00011662		9						0.392277
496	MTAP	IPI00011876	MTAP	MTAP	IPI00011876		15						0.653794
269	JTV1	IPI00011916			IPI00011916		1						0.0435863
1405	PRDX4	IPI00011937	PRDX4	PRDX4	IPI00011937	PRDX4	15	1			0.328731	3.28731	0.653794	0	3.77104
697	AREG	IPI00012023			IPI00012023		11						0.479449
1403	CD46	IPI00012035	CD46	CD46	IPI00012035	CD46	2	1			0.328731	3.28731	0.0871726	0	28.2828
288	PCBP2	IPI00012066		PCBP2	IPI00012066		1						0.0435863
272	HNRNPR	IPI00012074		HNRNPR	IPI00012074		1						0.0435863
124	WDR77	IPI00012202			IPI00012202		3						0.130759
1407	PSMD2	IPI00012268	PSMD2	PSMD2	IPI00012268	PSMD2	3	1			0.328731	3.28731	0.130759	0	18.8552
155	G3BP1	IPI00012442			IPI00012442		4						0.174345
35	EIF2A	IPI00012462			IPI00012462		3						0.130759
812	TATDN1	IPI00012463			IPI00012463		4						0.174345
1176	ATP2B4	IPI00012490	ATP2B4	ATP2B4		ATP2B4		4			1.31492	13.1492	0	0	131.492
637	PSAP	IPI00012503	PSAP	PSAP	IPI00012503		40						1.74345
354	DNAJA1	IPI00012535	DNAJA1	DNAJA1	IPI00012535		1						0.0435863
819	VEGFA	IPI00012567		VEGFA	IPI00012567		4						0.174345
941	PIR	IPI00012575			IPI00012575		7						0.305104
261	KPNA4	IPI00012578			IPI00012578		1						0.0435863
945	EIF3I	IPI00012795	EIF3I	EIF3I	IPI00012795		7						0.305104
262	MFAP5	IPI00012832			IPI00012832		1						0.0435863
505	CTSL1	IPI00012887		CTSL1	IPI00012887		16						0.69738
121	PPP6C	IPI00012970			IPI00012970		2						0.0871726
942	PDXK	IPI00013004	PDXK	PDXK	IPI00013004		7						0.305104
181	EIF3E	IPI00013068	EIF3E	EIF3E	IPI00013068		4						0.174345
56	CDC37	IPI00013122	CDC37	CDC37	IPI00013122		3						0.130759
325	ARD1A	IPI00013184			IPI00013184		1						0.0435863
1208	ILK	IPI00013219		ILK		ILK		3			0.986193	9.86193	0	0	98.6193
285	PDAP1	IPI00013297			IPI00013297		1						0.0435863
225	RPS7	IPI00013415	RPS7	RPS7	IPI00013415		3						0.130759
345	EPRS	IPI00013452	EPRS	EPRS	IPI00013452		1						0.0435863
45	ASNA1	IPI00013466	ASNA1	ASNA1	IPI00013466		3						0.130759
1394	DCTN3	IPI00013654				DCTN3		1			0.328731	3.28731	0	0	32.8731
580	ASAH1	IPI00013698	ASAH1	ASAH1	IPI00013698		12						0.523035
388	PIN1	IPI00013723			IPI00013723		1						0.0435863
573	CXCL1	IPI00013874			IPI00013874		11						0.479449
211	HNRNPH1	IPI00013881		HNRNPH1	IPI00013881		3						0.130759
934	S100A11	IPI00013895	S100A11	S100A11	IPI00013895		7						0.305104
1213	YES1	IPI00013981	YES1	YES1		YES1		3			0.986193	9.86193	0	0	98.6193
1391	OSBPL2	IPI00014137				OSBPL2		1			0.328731	3.28731	0	0	32.8731
797	PSMD6	IPI00014151	PSMD6	PSMD6	IPI00014151		6						0.261518
57	CDV3	IPI00014197			IPI00014197		3						0.130759
415	EXOSC7	IPI00014198			IPI00014198		2						0.0871726
133	C1QBP	IPI00014230		C1QBP	IPI00014230		4						0.174345
983	KARS	IPI00014238			IPI00014238		8						0.34869
182	EIF4H	IPI00014263	EIF4H	EIF4H	IPI00014263		4						0.174345
808	TSTA3	IPI00014361	TSTA3	TSTA3	IPI00014361		4						0.174345
102	QDPR	IPI00014439	QDPR	QDPR	IPI00014439		2						0.0871726
1278	PLEC	IPI00014898				PLEC		2			0.657462	6.57462	0	0	65.7462
554	PPA1	IPI00015018	PPA1	PPA1	IPI00015018		18						0.784553
876	PTGES3	IPI00015029		PTGES3	IPI00015029		9						0.392277
672	LAMC2	IPI00015117	LAMC2	LAMC2	IPI00015117		79						3.44332
1177	RAP1B	IPI00015148	RAP1B	RAP1B	IPI00015148	RAP1B	3	4			1.31492	13.1492	0.130759	0	75.4208
1356	CNN2	IPI00015262		CNN2		CNN2		1			0.328731	3.28731	0	0	32.8731
1357	SLC1A4	IPI00015476	SLC1A4	SLC1A4		SLC1A4		1			0.328731	3.28731	0	0	32.8731
798	MMRN2	IPI00015525	MMRN2	MMRN2	IPI00015525		6						0.261518
838	LYAR	IPI00015838	LYAR	LYAR	IPI00015838		5						0.217931
936	RCN1	IPI00015842			IPI00015842		7						0.305104
391	ADPRHL2	IPI00015865			IPI00015865		2						0.0871726
777	CHORDC1	IPI00015897			IPI00015897		7						0.305104
344	EXOSC2	IPI00015905			IPI00015905		1						0.0435863
449	QSOX1	IPI00015916	QSOX1	QSOX1	IPI00015916		1						0.0435863
343	EXOSC5	IPI00015955			IPI00015955		1						0.0435863
546	SERPINI1	IPI00016150			IPI00016150		17						0.740967
224	S100A13	IPI00016179	S100A13	S100A13	IPI00016179		3						0.130759
824	PROSC	IPI00016346			IPI00016346		4						0.174345
511	DKK1	IPI00016353	DKK1	DKK1	IPI00016353		17						0.740967
560	PCBP1	IPI00016610	PCBP1	PCBP1	IPI00016610		12						0.523035
1361	RSU1	IPI00017256	RSU1	RSU1	IPI00017256	RSU1	2	1			0.328731	3.28731	0.0871726	0	28.2828
1223	RAB5B	IPI00017344	RAB5B	RAB5B		RAB5B		3			0.986193	9.86193	0	0	98.6193
1022	RDX	IPI00017367	RDX	RDX	IPI00017367	RDX	47	21			6.90335	69.0335	2.04856	0	25.274
227	RPS21	IPI00017448	RPS21	RPS21	IPI00017448		3						0.130759
420	DET1	IPI00017502			IPI00017502		2						0.0871726
728	COTL1	IPI00017704	COTL1	COTL1	IPI00017704		28						1.22042
482	SNRPD3	IPI00017964		SNRPD3	IPI00017964		1						0.0435863
1364	ALDH3B1	IPI00018031	ALDH3B1	ALDH3B1		ALDH3B1		1			0.328731	3.28731	0	0	32.8731
769	SYNCRIP	IPI00018140		SYNCRIP	IPI00018140		5						0.217931
948	GM2A	IPI00018236	GM2A	GM2A	IPI00018236		7						0.305104
119	PNPO	IPI00018272			IPI00018272		2						0.0871726
1121	EGFR	IPI00018274	EGFR	EGFR	IPI00018274	EGFR	2	6			1.97239	19.7239	0.0871726	0	169.697
963	SEZ6L2	IPI00018276			IPI00018276		8						0.34869
199	IGFBP3	IPI00018305	IGFBP3	IGFBP3	IPI00018305		3						0.130759
439	SEC14L2	IPI00018314			IPI00018314		1						0.0435863
106	PSMC3	IPI00018398			IPI00018398		2						0.0871726
515	CCT7	IPI00018465	CCT7	CCT7	IPI00018465		15						0.653794
1362	TUBB4Q	IPI00018511				TUBB4Q		1			0.328731	3.28731	0	0	32.8731
705	PRMT1	IPI00018522		PRMT1	IPI00018522		22						0.958898
187	SYK	IPI00018597		SYK	IPI00018597		3						0.130759
425	DUSP3	IPI00018671			IPI00018671		2						0.0871726
1368	TRIP10	IPI00018804	TRIP10	TRIP10		TRIP10		1			0.328731	3.28731	0	0	32.8731
379	COPS2	IPI00018813			IPI00018813		2						0.0871726
957	NAMPT	IPI00018873	NAMPT	NAMPT	IPI00018873		7						0.305104
152	VPS35	IPI00018931	VPS35	VPS35	IPI00018931		3						0.130759
1367	SCN1A	IPI00018934				SCN1A		1			0.328731	3.28731	0	0	32.8731
1355	CXADR	IPI00019146		CXADR		CXADR		1			0.328731	3.28731	0	0	32.8731
938	PSPH	IPI00019178			IPI00019178		7						0.305104
95	SEMA3C	IPI00019209			IPI00019209		2						0.0871726
10	WDR61	IPI00019269			IPI00019269		2						0.0871726
353	DYNLL1	IPI00019329		DYNLL1	IPI00019329		1						0.0435863
222	SEPT11	IPI00019376		SEPT11	IPI00019376		3						0.130759
473	TROVE2	IPI00019450			IPI00019450		1						0.0435863
510	MYH9	IPI00019502	MYH9	MYH9	IPI00019502		15						0.653794
534	TMEM189-UBE2V1	IPI00019599	TMEM189-UBE2V1	TMEM189-UBE2V1	IPI00019599		19						0.828139
698	UBE2V2	IPI00019600	UBE2V2	UBE2V2	IPI00019600		21						0.915312
452	PPP5C	IPI00019812			IPI00019812		1						0.0435863
762	PSMD7	IPI00019927	PSMD7	PSMD7	IPI00019927		5						0.217931
471	UBE2D2	IPI00019932		UBE2D2	IPI00019932		1						0.0435863
1272	MBNL3	IPI00020062				MBNL3		2			0.657462	6.57462	0	0	65.7462
156	ABHD10	IPI00020075			IPI00020075		1						0.0435863
925	MGAT5	IPI00020407			IPI00020407		10						0.435863
872	TPP2	IPI00020416		TPP2	IPI00020416		9						0.392277
179	DPP3	IPI00020672	DPP3	DPP3	IPI00020672		4						0.174345
451	PPP2R2B	IPI00020850			IPI00020850		1						0.0435863
896	CTGF	IPI00020977			IPI00020977		10						0.435863
578	CANX	IPI00020984	CANX	CANX	IPI00020984		12						0.523035
33	EP300	IPI00020985			IPI00020985		3						0.130759
1077	COL3A1	IPI00021033	COL3A1	COL3A1		COL3A1		9			2.95858	29.5858	0	0	295.858
507	RUVBL1	IPI00021187	RUVBL1	RUVBL1	IPI00021187		15						0.653794
1365	GRB2	IPI00021327	GRB2	GRB2	IPI00021327	GRB2	4	1			0.328731	3.28731	0.174345	0	14.1414
778	CFP	IPI00021364			IPI00021364		7						0.305104
691	HS3ST1	IPI00021377			IPI00021377		24						1.04607
317	CCS	IPI00021389			IPI00021389		1						0.0435863
89	LMNA	IPI00021405	LMNA	LMNA	IPI00021405		2						0.0871726
939	PSMC2	IPI00021435	PSMC2	PSMC2	IPI00021435		7						0.305104
1015	ACTG1	IPI00021440	ACTG1	ACTG1	IPI00021440	ACTG1	126	30			9.86193	98.6193	5.49187	0	13.468
1103	EHD3	IPI00021458	EHD3	EHD3		EHD3		7			2.30112	23.0112	0	0	230.112
251	MBTPS1	IPI00021569			IPI00021569		1						0.0435863
1372	GPAA1	IPI00021594				GPAA1		1			0.328731	3.28731	0	0	32.8731
1175	ATP2B1	IPI00021695	ATP2B1	ATP2B1		ATP2B1		4			1.31492	13.1492	0	0	131.492
889	CSTB	IPI00021828	CSTB	CSTB	IPI00021828		9						0.392277
93	PRKAR1A	IPI00021831			IPI00021831		2						0.0871726
283	PDGFA	IPI00021833	PDGFA	PDGFA	IPI00021833		1						0.0435863
4	APOC1	IPI00021855			IPI00021855		3						0.130759
909	PSMC6	IPI00021926	PSMC6	PSMC6	IPI00021926		10						0.435863
1369	ELMO1	IPI00022004		ELMO1		ELMO1		1			0.328731	3.28731	0	0	32.8731
1366	PTGFRN	IPI00022048	PTGFRN	PTGFRN		PTGFRN		1			0.328731	3.28731	0	0	32.8731
1287	SERPINB3	IPI00022204	SERPINB3	SERPINB3		SERPINB3		2			0.657462	6.57462	0	0	65.7462
49	BZW2	IPI00022305			IPI00022305		3						0.130759
1363	CIT	IPI00022465		CIT		CIT		1			0.328731	3.28731	0	0	32.8731
1288	LPAR1	IPI00022525		LPAR1		LPAR1		2			0.657462	6.57462	0	0	65.7462
1371	MPZL1	IPI00022558	MPZL1	MPZL1		MPZL1		1			0.328731	3.28731	0	0	32.8731
430	EIF5	IPI00022648			IPI00022648		2						0.0871726
1171	PVRL2	IPI00022661		PVRL2	IPI00022661	PVRL2	10	4			1.31492	13.1492	0.435863	0	22.6262
801	OSMR	IPI00022674			IPI00022674		6						0.261518
799	MVD	IPI00022745			IPI00022745		6						0.261518
700	COL18A1	IPI00022822	COL18A1	COL18A1	IPI00022822		22						0.958898
58	CKB	IPI00022977	CKB	CKB	IPI00022977		3						0.130759
351	EIF1AY	IPI00023004			IPI00023004		1						0.0435863
811	TOR1B	IPI00023137	TOR1B	TOR1B	IPI00023137		4						0.174345
130	CDK3	IPI00023503			IPI00023503		4						0.174345
316	CDK6	IPI00023529			IPI00023529		1						0.0435863
456	PURA	IPI00023591			IPI00023591		1						0.0435863
472	TUBB4	IPI00023598			IPI00023598		1						0.0435863
933	SEMA4D	IPI00023807			IPI00023807		7						0.305104
188	NAP1L1	IPI00023860		NAP1L1	IPI00023860		3						0.130759
686	CLTC	IPI00024067	CLTC	CLTC	IPI00024067		26						1.13324
597	PPIC	IPI00024129			IPI00024129		13						0.566622
946	FKBP3	IPI00024157			IPI00024157		7						0.305104
652	HSPG2	IPI00024284	HSPG2	HSPG2	IPI00024284		241						10.5043
101	RBM3	IPI00024320	RBM3	RBM3	IPI00024320		2						0.0871726
476	TNPO1	IPI00024364			IPI00024364		1						0.0435863
1210	CPNE3	IPI00024403	CPNE3	CPNE3		CPNE3		3			0.986193	9.86193	0	0	98.6193
1399	SLC16A1	IPI00024650	SLC16A1	SLC16A1		SLC16A1		1			0.328731	3.28731	0	0	32.8731
384	CBX5	IPI00024662			IPI00024662		2						0.0871726
771	USP5	IPI00024664		USP5	IPI00024664		5						0.217931
81	HAT1	IPI00024719			IPI00024719		2						0.0871726
104	PSMD14	IPI00024821	PSMD14	PSMD14	IPI00024821		2						0.0871726
915	ERP29	IPI00024911		ERP29	IPI00024911		10						0.435863
571	PRDX3	IPI00024919	PRDX3	PRDX3	IPI00024919		12						0.523035
291	OSBP	IPI00024971			IPI00024971		1						0.0435863
385	CAPNS1	IPI00025084	CAPNS1	CAPNS1	IPI00025084		2						0.0871726
228	RPS11	IPI00025091	RPS11	RPS11	IPI00025091		3						0.130759
568	GART	IPI00025273	GART	GART	IPI00025273		12						0.523035
346	ENTPD6	IPI00025295			IPI00025295		1						0.0435863
815	SH3BGRL	IPI00025318	SH3BGRL	SH3BGRL	IPI00025318		4						0.174345
377	CS	IPI00025366	CS	CS	IPI00025366		2						0.0871726
1167	HSPB1	IPI00025512	HSPB1	HSPB1	IPI00025512	HSPB1	8	4			1.31492	13.1492	0.34869	0	28.2828
324	COPS3	IPI00025721	COPS3	COPS3	IPI00025721		1						0.0435863
916	GALNT1	IPI00025818			IPI00025818		10						0.435863
40	DSC2	IPI00025846	DSC2	DSC2	IPI00025846		3						0.130759
900	ANP32A	IPI00025849			IPI00025849		11						0.479449
984	CDH1	IPI00025861	CDH1	CDH1	IPI00025861		8						0.34869
1393	RPN1	IPI00025874	RPN1	RPN1		RPN1		1			0.328731	3.28731	0	0	32.8731
1297	CHMP4B	IPI00025974	CHMP4B	CHMP4B		CHMP4B		2			0.657462	6.57462	0	0	65.7462
127	CLN5	IPI00026050			IPI00026050		4						0.174345
337	BANF1	IPI00026087			IPI00026087		1						0.0435863
84	IDS	IPI00026104			IPI00026104		2						0.0871726
576	FEN1	IPI00026215	FEN1	FEN1	IPI00026215		11						0.479449
1087	GNB1	IPI00026268	GNB1	GNB1		GNB1		8			2.62985	26.2985	0	0	262.985
246	GABARAPL2	IPI00026358			IPI00026358		3						0.130759
1395	PAFAH1B2	IPI00026546	PAFAH1B2	PAFAH1B2		PAFAH1B2		1			0.328731	3.28731	0	0	32.8731
1293	HLA-A	IPI00026569	HLA-A	HLA-A	IPI00026569	HLA-A	1	2			0.657462	6.57462	0.0435863	0	113.131
1373	RP2	IPI00026627	RP2	RP2		RP2		1			0.328731	3.28731	0	0	32.8731
32	FNTA	IPI00026813			IPI00026813		3						0.130759
329	ADSL	IPI00026904	ADSL	ADSL	IPI00026904		1						0.0435863
877	PRSS23	IPI00026941	PRSS23	PRSS23	IPI00026941		9						0.392277
626	NID1	IPI00026944	NID1	NID1	IPI00026944		59						2.57159
24	SUPT16H	IPI00026970			IPI00026970		2						0.0871726
1169	PACSIN2	IPI00027009	PACSIN2	PACSIN2		PACSIN2		4			1.31492	13.1492	0	0	131.492
75	LYPLA2	IPI00027032	LYPLA2	LYPLA2	IPI00027032		2						0.0871726
197	INPP1	IPI00027139			IPI00027139		3						0.130759
650	TIMP2	IPI00027166	TIMP2	TIMP2	IPI00027166		122						5.31753
1401	SRI	IPI00027175	SRI	SRI		SRI		1			0.328731	3.28731	0	0	32.8731
382	CDON	IPI00027220			IPI00027220		2						0.0871726
552	HSP90B1	IPI00027230	HSP90B1	HSP90B1	IPI00027230		18						0.784553
301	MYL6B	IPI00027255	MYL6B	MYL6B	IPI00027255		1						0.0435863
886	CALB2	IPI00027264		CALB2	IPI00027264		9						0.392277
975	CAPG	IPI00027341	CAPG	CAPG	IPI00027341		8						0.34869
1	UBXN1	IPI00027378		UBXN1	IPI00027378		2						0.0871726
894	LY75	IPI00027381	LY75	LY75	IPI00027381		9						0.392277
263	HN1L	IPI00027397			IPI00027397		1						0.0435863
230	RHOC	IPI00027434	RHOC	RHOC	IPI00027434		3						0.130759
7	AARS	IPI00027442	AARS	AARS	IPI00027442		3						0.130759
319	CARS	IPI00027443		CARS	IPI00027443		1						0.0435863
1304	S100A9	IPI00027462	S100A9	S100A9		S100A9		2			0.657462	6.57462	0	0	65.7462
1374	CCT6A	IPI00027626	CCT6A	CCT6A		CCT6A		1			0.328731	3.28731	0	0	32.8731
1139	SLC7A1	IPI00027728				SLC7A1		5			1.64366	16.4366	0	0	164.366
51	C11orf68	IPI00027794			IPI00027794		3						0.130759
167	HNRNPL	IPI00027834	HNRNPL	HNRNPL	IPI00027834		4						0.174345
477	TMED10	IPI00028055	TMED10	TMED10	IPI00028055		1						0.0435863
1273	PSEN1	IPI00028077				PSEN1		2			0.657462	6.57462	0	0	65.7462
699	ACTR3	IPI00028091	ACTR3	ACTR3	IPI00028091		22						0.958898
201	HMBS	IPI00028160			IPI00028160		3						0.130759
840	KLK8	IPI00028484			IPI00028484		5						0.217931
295	MINPP1	IPI00028553		MINPP1	IPI00028553		1						0.0435863
504	HNRNPD	IPI00028888		HNRNPD	IPI00028888		16						0.69738
64	NT5C2	IPI00029054			IPI00029054		2						0.0871726
47	SEPHS1	IPI00029056			IPI00029056		2						0.0871726
494	GMPS	IPI00029079			IPI00029079		2						0.0871726
663	IGFBP6	IPI00029235	IGFBP6	IGFBP6	IPI00029235		138						6.01491
134	C12orf10	IPI00029444			IPI00029444		4						0.174345
584	ADAM17	IPI00029606			IPI00029606		12						0.523035
474	TRIM25	IPI00029629			IPI00029629		1						0.0435863
424	ERH	IPI00029631			IPI00029631		2						0.0871726
593	RNASE4	IPI00029699			IPI00029699		13						0.566622
97	RPL35A	IPI00029731	RPL35A	RPL35A	IPI00029731		2						0.0871726
1396	ACSL4	IPI00029737	ACSL4	ACSL4		ACSL4		1			0.328731	3.28731	0	0	32.8731
718	CFH	IPI00029739	CFH	CFH	IPI00029739		35						1.52552
485	SSBP1	IPI00029744	SSBP1	SSBP1	IPI00029744		1						0.0435863
734	PGLS	IPI00029997	PGLS	PGLS	IPI00029997		31						1.35117
21	TMPO	IPI00030131			IPI00030131		2						0.0871726
583	PSME3	IPI00030243	PSME3	PSME3	IPI00030243		11						0.479449
581	PLOD3	IPI00030255	PLOD3	PLOD3	IPI00030255		11						0.479449
419	DDX6	IPI00030320		DDX6	IPI00030320		2						0.0871726
1212	DLG1	IPI00030351	DLG1	DLG1		DLG1		3			0.986193	9.86193	0	0	98.6193
364	DHFR	IPI00030357			IPI00030357		1						0.0435863
1227	CPNE5	IPI00030532	CPNE5	CPNE5		CPNE5		3			0.986193	9.86193	0	0	98.6193
617	AHSA1	IPI00030706	AHSA1	AHSA1	IPI00030706		14						0.610208
913	IGFBP1	IPI00031086			IPI00031086		10						0.435863
649	SEMA3A	IPI00031510			IPI00031510		43						1.87421
191	MCM6	IPI00031517			IPI00031517		3						0.130759
213	HSP90AA2	IPI00031523	HSP90AA2	HSP90AA2	IPI00031523		3						0.130759
960	GGCT	IPI00031564	GGCT	GGCT	IPI00031564		8						0.34869
274	IL1RAP	IPI00031789	IL1RAP	IL1RAP	IPI00031789		1						0.0435863
373	YBX1	IPI00031812	YBX1	YBX1	IPI00031812		1						0.0435863
196	ITM2B	IPI00031821	ITM2B	ITM2B	IPI00031821		3						0.130759
1270	SLC5A6	IPI00031822	SLC5A6	SLC5A6		SLC5A6		2			0.657462	6.57462	0	0	65.7462
1089	NCKAP1	IPI00031982	NCKAP1	NCKAP1		NCKAP1		8			2.62985	26.2985	0	0	262.985
707	B3GNT3	IPI00031983			IPI00031983		23						1.00248
545	SERPINB9	IPI00032139	SERPINB9	SERPINB9	IPI00032139		17						0.740967
817	SERPINH1	IPI00032140		SERPINH1	IPI00032140		4						0.174345
67	NARG1	IPI00032158			IPI00032158		2						0.0871726
654	TIMP1	IPI00032292	TIMP1	TIMP1	IPI00032292		204						8.8916
223	S100A4	IPI00032313	S100A4	S100A4	IPI00032313		3						0.130759
256	LSM2	IPI00032460			IPI00032460		1						0.0435863
195	KLK5	IPI00032464		KLK5	IPI00032464		3						0.130759
132	CAB39	IPI00032561	CAB39	CAB39	IPI00032561		4						0.174345
184	ST13	IPI00032826	ST13	ST13	IPI00032826		3						0.130759
122	SF3B14	IPI00032827			IPI00032827		2						0.0871726
773	REXO2	IPI00032830			IPI00032830		5						0.217931
378	COPZ1	IPI00032851			IPI00032851		2						0.0871726
141	TAF9	IPI00032879			IPI00032879		3						0.130759
850	UBE2I	IPI00032957			IPI00032957		4						0.174345
293	METAP2	IPI00033036			IPI00033036		1						0.0435863
349	EIF3K	IPI00033143			IPI00033143		1						0.0435863
189	MRLC2	IPI00033494			IPI00033494		3						0.130759
940	PPP1R7	IPI00033600	PPP1R7	PPP1R7	IPI00033600		7						0.305104
347	ENOPH1	IPI00038378			IPI00038378		1						0.0435863
594	PVRL4	IPI00043992			IPI00043992		13						0.566622
268	GPR78	IPI00044283			IPI00044283		1						0.0435863
708	CHST14	IPI00044326	CHST14	CHST14	IPI00044326		23						1.00248
1398	SNX18	IPI00045219	SNX18	SNX18		SNX18		1			0.328731	3.28731	0	0	32.8731
46	CALU	IPI00045396	CALU	CALU	IPI00045396		3						0.130759
80	HAPLN3	IPI00045527	HAPLN3	HAPLN3	IPI00045527		2						0.0871726
717	CHID1	IPI00045536	CHID1	CHID1	IPI00045536		35						1.52552
131	CCDC58	IPI00046828			IPI00046828		4						0.174345
750	C19orf10	IPI00056357		C19orf10	IPI00056357		6						0.261518
1219	IGSF8	IPI00056478	IGSF8	IGSF8		IGSF8		3			0.986193	9.86193	0	0	98.6193
1387	C11orf52	IPI00059185	C11orf52	C11orf52		C11orf52		1			0.328731	3.28731	0	0	32.8731
37	EFHD2	IPI00060181			IPI00060181		3						0.130759
1386	TM4SF18	IPI00060412				TM4SF18		1			0.328731	3.28731	0	0	32.8731
43	CTHRC1	IPI00060423			IPI00060423		3						0.130759
383	CCBL2	IPI00061178			IPI00061178		2						0.0871726
50	C11orf54	IPI00061507	C11orf54	C11orf54	IPI00061507		3						0.130759
280	GNPNAT1	IPI00061525		GNPNAT1	IPI00061525		2						0.0871726
1222	ITCH	IPI00061780				ITCH		3			0.986193	9.86193	0	0	98.6193
953	IGHA1	IPI00061977	IGHA1	IGHA1	IPI00061977		7						0.305104
1383	ZNF625	IPI00063248				ZNF625		1			0.328731	3.28731	0	0	32.8731
427	EEF1D	IPI00064086	EEF1D	EEF1D	IPI00064086		2						0.0871726
458	RAB2B	IPI00064352			IPI00064352		1						0.0435863
397	B3GALT6	IPI00064848			IPI00064848		2						0.0871726
1382	PKP1	IPI00071509		PKP1		PKP1		1			0.328731	3.28731	0	0	32.8731
113	PCID2	IPI00072541			IPI00072541		2						0.0871726
563	LTBP3	IPI00073196	LTBP3	LTBP3	IPI00073196		12						0.523035
358	CPOX	IPI00093057			IPI00093057		1						0.0435863
640	JAG1	IPI00099650			IPI00099650		52						2.26649
986	CHST11	IPI00099831			IPI00099831		8						0.34869
1389	TOLLIP	IPI00100154	TOLLIP	TOLLIP		TOLLIP		1			0.328731	3.28731	0	0	32.8731
867	NSFL1C	IPI00100197			IPI00100197		9						0.392277
1378	HSPBP1	IPI00100748			IPI00100748	HSPBP1	1	1			0.328731	3.28731	0.0435863	0	56.5656
1375	CEP55	IPI00101532				CEP55		1			0.328731	3.28731	0	0	32.8731
790	EIF3M	IPI00102069			IPI00102069		6						0.261518
1301	SNX33	IPI00103013	SNX33	SNX33		SNX33		2			0.657462	6.57462	0	0	65.7462
55	CAPS	IPI00103067	CAPS	CAPS	IPI00103067		3						0.130759
306	NUDCD2	IPI00103142			IPI00103142		1						0.0435863
1406	STAT5B	IPI00103415				STAT5B		1			0.328731	3.28731	0	0	32.8731
1170	LIPH	IPI00103480			IPI00103480	LIPH	6	4			1.31492	13.1492	0.261518	0	37.7104
289	OVCA2	IPI00103884			IPI00103884		1						0.0435863
835	PSMD11	IPI00105598	PSMD11	PSMD11	IPI00105598		4						0.174345
297	MRTO4	IPI00106491			IPI00106491		1						0.0435863
787	SDF4	IPI00106646	SDF4	SDF4	IPI00106646		6						0.261518
278	HLA-DRB1	IPI00107714	HLA-DRB1	HLA-DRB1	IPI00107714		1						0.0435863
27	SND1	IPI00140420	SND1	SND1	IPI00140420		2						0.0871726
61	C9J3L3	IPI00140827			IPI00140827		3						0.130759
800	NANS	IPI00147874			IPI00147874		6						0.261518
423	DTD1	IPI00152692			IPI00152692		2						0.0871726
340	AP1S1	IPI00152898	AP1S1	AP1S1	IPI00152898		1						0.0435863
869	ANGPTL4	IPI00153060	ANGPTL4	ANGPTL4	IPI00153060		10						0.435863
421	DNAJC9	IPI00154975			IPI00154975		2						0.0871726
15	VAT1	IPI00156689	VAT1	VAT1	IPI00156689		2						0.0871726
1404	EIF2AK4	IPI00163851				EIF2AK4		1			0.328731	3.28731	0	0	32.8731
234	NRP1	IPI00165438	NRP1	NRP1	IPI00165438		3						0.130759
779	CFD	IPI00165972	CFD	CFD	IPI00165972		7						0.305104
1402	TAGAP	IPI00166033				TAGAP		1			0.328731	3.28731	0	0	32.8731
1390	GSDMA	IPI00166200				GSDMA		1			0.328731	3.28731	0	0	32.8731
533	IGHA1	IPI00166866	IGHA1	IGHA1	IPI00166866		20						0.871726
335	ASCC3L1	IPI00168235			IPI00168235		1						0.0435863
178	GLT25D1	IPI00168262	GLT25D1	GLT25D1	IPI00168262		4						0.174345
252	MATN2	IPI00168520			IPI00168520		1						0.0435863
1392	IGHM	IPI00168728	IGHM	IGHM	IPI00168728	IGHM	4	1			0.328731	3.28731	0.174345	0	14.1414
92	HYAL1	IPI00168847			IPI00168847		2						0.0871726
475	TOR1AIP2	IPI00168878			IPI00168878		1						0.0435863
1140	ATP6AP2	IPI00168884	ATP6AP2	ATP6AP2	IPI00168884	ATP6AP2	11	5			1.64366	16.4366	0.479449	0	25.7116
91	P76	IPI00169285			IPI00169285		2						0.0871726
176	GOLM1	IPI00171411			IPI00171411		4						0.174345
125	SUMF2	IPI00171412		SUMF2	IPI00171412		3						0.130759
958	TXNDC5	IPI00171438	TXNDC5	TXNDC5	IPI00171438		7						0.305104
76	NUP37	IPI00171665			IPI00171665		2						0.0871726
748	COPS4	IPI00171844	COPS4	COPS4	IPI00171844		6						0.261518
980	AK2	IPI00172460	AK2	AK2	IPI00172460		8						0.34869
331	C17orf60	IPI00175654			IPI00175654		1						0.0435863
53	CADM4	IPI00176427			IPI00176427		3						0.130759
830	RNP	IPI00176692			IPI00176692		4						0.174345
802	PGP	IPI00177008			IPI00177008		6						0.261518
806	PAM	IPI00177543	PAM	PAM	IPI00177543		5						0.217931
866	CNDP2	IPI00177728	CNDP2	CNDP2	IPI00177728		5						0.217931
107	NT5DC1	IPI00177965			IPI00177965		2						0.0871726
1290	SCARB1	IPI00177968	SCARB1	SCARB1		SCARB1		2			0.657462	6.57462	0	0	65.7462
70	MUC16	IPI00178161	MUC16	MUC16	IPI00178161		2						0.0871726
851	EEF1B2	IPI00178440		LOC647030	IPI00178440		5						0.217931
845	HUWE1	IPI00179298	HUWE1	HUWE1	IPI00179298		5						0.217931
679	UBC	IPI00179330	UBC	UBC	IPI00179330		39						1.69986
241	PPP3CA	IPI00179415			IPI00179415		3						0.130759
71	MTPN	IPI00179589		MTPN	IPI00179589		2						0.0871726
928	HMGA1	IPI00179700		HMGA1	IPI00179700		10						0.435863
66	NASP	IPI00179953			IPI00179953		2						0.0871726
469	UBR4	IPI00180305			IPI00180305		1						0.0435863
671	FREM2	IPI00180707			IPI00180707		135						5.88415
1211	- Similar to Elongation factor 1-alpha 1 lng=	IPI00180730				- Similar to Elongation factor 1-alpha 1 lng=		3			0.986193	9.86193	0	0	98.6193
895	METRNL	IPI00181079	METRNL	METRNL	IPI00181079		9						0.392277
848	GRN	IPI00182138	GRN	GRN	IPI00182138		5						0.217931
1291	VPS4B	IPI00182728	VPS4B	VPS4B		VPS4B		2			0.657462	6.57462	0	0	65.7462
785	TWF1	IPI00183508			IPI00183508		6						0.261518
294	NCL	IPI00183526	NCL	NCL	IPI00183526		1						0.0435863
1358	MCM2	IPI00184330				MCM2		1			0.328731	3.28731	0	0	32.8731
77	IPO9	IPI00185146			IPI00185146		2						0.0871726
827	PSMD12	IPI00185374	PSMD12	PSMD12	IPI00185374		4						0.174345
204	GCLC	IPI00215768		GCLC	IPI00215768		3						0.130759
935	RPS19	IPI00215780	RPS19	RPS19	IPI00215780		7						0.305104
702	APEX1	IPI00215911		APEX1	IPI00215911		24						1.04607
1122	ARF3	IPI00215917	ARF3	ARF3		ARF3		6			1.97239	19.7239	0	0	197.239
1286	ARF4	IPI00215918	ARF4	ARF4		ARF4		2			0.657462	6.57462	0	0	65.7462
1217	ARF5	IPI00215919	ARF5	ARF5		ARF5		3			0.986193	9.86193	0	0	98.6193
609	HNRNPA1	IPI00215965	HNRNPA1	LOC728643	IPI00215965		13						0.566622
1370	PVRL2	IPI00215980		PVRL2		PVRL2		1			0.328731	3.28731	0	0	32.8731
846	HNRNPK	IPI00216049	HNRNPK	HNRNPK	IPI00216049		5						0.217931
26	SORD	IPI00216057	SORD	SORD	IPI00216057		2						0.0871726
173	CRABP2	IPI00216088	CRABP2	CRABP2	IPI00216088		4						0.174345
25	SRP9	IPI00216125			IPI00216125		2						0.0871726
703	ITGA6	IPI00216223	ITGA6	ITGA6	IPI00216223		22						0.958898
884	WDR1	IPI00216256	WDR1	WDR1	IPI00216256		8						0.34869
1173	ZDHHC5	IPI00216546				ZDHHC5		4			1.31492	13.1492	0	0	131.492
445	RPS8	IPI00216587	RPS8	RPS8	IPI00216587		1						0.0435863
414	F11	IPI00216588	F11	F11	IPI00216588		2						0.0871726
82	HNRNPC	IPI00216592	HNRNPC	HNRNPC	IPI00216592		2						0.0871726
100	RBM8A	IPI00216659		RBM8A	IPI00216659		2						0.0871726
888	PCBP2	IPI00216689		PCBP2	IPI00216689		9						0.392277
602	PLS3	IPI00216694		PLS3	IPI00216694		12						0.523035
883	DARS	IPI00216951	DARS	DARS	IPI00216951		7						0.305104
1280	CALML3	IPI00216984	CALML3	CALML3		CALML3		2			0.657462	6.57462	0	0	65.7462
220	SLITRK4	IPI00217146			IPI00217146		3						0.130759
744	PAICS	IPI00217223	PAICS	PAICS	IPI00217223		5						0.217931
770	TBCA	IPI00217236	TBCA	TBCA	IPI00217236		5						0.217931
696	NEO1	IPI00217291			IPI00217291		22						0.958898
968	PPP2R4	IPI00217296			IPI00217296		8						0.34869
752	B3GNT2	IPI00217345			IPI00217345		6						0.261518
210	HMGB3	IPI00217477			IPI00217477		3						0.130759
849	GPR126	IPI00217481			IPI00217481		5						0.217931
922	KLK11	IPI00217503			IPI00217503		10						0.435863
1218	MPP7	IPI00217617				MPP7		3			0.986193	9.86193	0	0	98.6193
1466	KIAA1919	IPI00217751				KIAA1919		1			0.328731	3.28731	0	0	32.8731
509	PGM1	IPI00217872	PGM1	PGM1	IPI00217872		4						0.174345
875	SORT1	IPI00217882	SORT1	SORT1	IPI00217882		9						0.392277
453	PRKACA	IPI00217960		PRKACA	IPI00217960		1						0.0435863
839	LMNB1	IPI00217975		LMNB1	IPI00217975		5						0.217931
142	TCEA1	IPI00218106			IPI00218106		3						0.130759
103	PYGM	IPI00218130			IPI00218130		2						0.0871726
42	CXCL3	IPI00218180			IPI00218180		3						0.130759
144	TGM2	IPI00218251	TGM2	TGM2	IPI00218251		3						0.130759
486	TGM2	IPI00218252	TGM2	TGM2	IPI00218252		1						0.0435863
810	TPM3	IPI00218319	TPM3	TPM3	IPI00218319		4						0.174345
499	TUBA1C	IPI00218343	TUBA1C	TUBA1C	IPI00218343		16						0.69738
989	CA2	IPI00218414	CA2	CA2	IPI00218414		11						0.479449
540	ATRN	IPI00218460	ATRN	ATRN	IPI00218460		17						0.740967
403	ENO3	IPI00218474	ENO3	ENO3	IPI00218474		2						0.0871726
1467	SSH3	IPI00218486				SSH3		1			0.328731	3.28731	0	0	32.8731
1462	PGAM2	IPI00218570	PGAM2	PGAM2		PGAM2		1			0.328731	3.28731	0	0	32.8731
226	RPS23	IPI00218606			IPI00218606		3						0.130759
911	PAFAH1B1	IPI00218728	PAFAH1B1	PAFAH1B1	IPI00218728		10						0.435863
814	SOD1	IPI00218733	SOD1	SOD1	IPI00218733		4						0.174345
1038	HCN2	IPI00218946				HCN2		15			4.93097	49.3097	0	0	493.097
726	HSPH1	IPI00218993	HSPH1	HSPH1	IPI00218993		27						1.17683
1458	FKBP4	IPI00219005	FKBP4	FKBP4	IPI00219005	FKBP4	37	1			0.328731	3.28731	1.61269	0	1.5288
959	HMGB2	IPI00219097			IPI00219097		7						0.305104
434	RPL22	IPI00219153	RPL22	RPL22	IPI00219153		1						0.0435863
659	APP	IPI00219187	APP	APP	IPI00219187		163						7.10456
1226	LGAL7B	IPI00219221				LGAL7B		3			0.986193	9.86193	0	0	98.6193
275	ILF3	IPI00219330		ILF3	IPI00219330		1						0.0435863
1017	MSN	IPI00219365	MSN	MSN		MSN		28			9.20447	92.0447	0	0	920.447
481	SMC3	IPI00219420	SMC3	SMC3	IPI00219420		1						0.0435863
544	PEBP1	IPI00219446	PEBP1	PEBP1	IPI00219446		17						0.740967
559	PGM1	IPI00219526	PGM1	PGM1	IPI00219526		12						0.523035
1454	BLMH	IPI00219575	BLMH	BLMH		BLMH		1			0.328731	3.28731	0	0	32.8731
369	DERA	IPI00219677	DERA	DERA	IPI00219677		1						0.0435863
574	EIF2S1	IPI00219678	EIF2S1	EIF2S1	IPI00219678		11						0.479449
298	MST1R	IPI00219706			IPI00219706		1						0.0435863
1091	MAP4K4	IPI00219799	MAP4K4	MAP4K4		MAP4K4		8			2.62985	26.2985	0	0	262.985
586	PSAP	IPI00219825	PSAP	PSAP	IPI00219825		12						0.523035
145	ACP1	IPI00219861	ACP1	ACP1	IPI00219861		4						0.174345
399	BLVRB	IPI00219910	BLVRB	BLVRB	IPI00219910		2						0.0871726
987	CMPK1	IPI00219953	CMPK1	CMPK1	IPI00219953		8						0.34869
747	CSE1L	IPI00219994	CSE1L	CSE1L	IPI00219994		6						0.261518
688	DDR1	IPI00219996	DDR1	DDR1	IPI00219996		25						1.08966
951	IDI1	IPI00220014		IDI1	IPI00220014		7						0.305104
556	TGFB2	IPI00220156	TGFB2	TGFB2	IPI00220156		17						0.740967
31	COPB2	IPI00220219	COPB2	COPB2	IPI00220219		3						0.130759
603	AKR1A1	IPI00220271	AKR1A1	AKR1A1	IPI00220271		13						0.566622
684	PRDX6	IPI00220301	PRDX6	PRDX6	IPI00220301		26						1.13324
367	DDAH1	IPI00220342	DDAH1	DDAH1	IPI00220342		1						0.0435863
186	HSPE1	IPI00220362	HSPE1	HSPE1	IPI00220362		3						0.130759
1460	TNNT1	IPI00220467				TNNT1		1			0.328731	3.28731	0	0	32.8731
483	SNRPF	IPI00220528			IPI00220528		1						0.0435863
309	MTHFS	IPI00220567			IPI00220567		1						0.0435863
441	SARS	IPI00220637	SARS	SARS	IPI00220637		1						0.0435863
160	NPM1	IPI00220740	NPM1	NPM1	IPI00220740		4						0.174345
947	GLO1	IPI00220766	GLO1	GLO1	IPI00220766		7						0.305104
993	ITGB4	IPI00220845	ITGB4	ITGB4		ITGB4		64			21.0388	210.388	0	0	2103.88
86	ITGB4	IPI00220847	ITGB4	ITGB4	IPI00220847		2						0.0871726
248	ITGB4	IPI00220848	ITGB4	ITGB4	IPI00220848		1						0.0435863
390	ACOT2	IPI00220906			IPI00220906		2						0.0871726
653	APLP2	IPI00220978	APLP2	APLP2	IPI00220978		205						8.93519
1144	CNP	IPI00220993	CNP	CNP		CNP		5			1.64366	16.4366	0	0	164.366
400	BTF3	IPI00221035			IPI00221035		2						0.0871726
96	RPS13	IPI00221089	RPS13	RPS13	IPI00221089		2						0.0871726
767	RPS15A	IPI00221091	RPS15A	RPS15A	IPI00221091		5						0.217931
110	PACSIN2	IPI00221111	PACSIN2	PACSIN2	IPI00221111		2						0.0871726
327	ACYP1	IPI00221117			IPI00221117		1						0.0435863
487	SUB1	IPI00221222	SUB1	SUB1	IPI00221222		1						0.0435863
279	NUDT2	IPI00221231			IPI00221231		1						0.0435863
512	LNPEP	IPI00221241		LNPEP	IPI00221241		15						0.653794
1464	DNM3	IPI00221332				DNM3		1			0.328731	3.28731	0	0	32.8731
380	COL12A1	IPI00221384	COL12A1	COL12A1	IPI00221384		2						0.0871726
78	GPC4	IPI00232571	GPC4	GPC4	IPI00232571		2						0.0871726
873	TGFB2	IPI00235354	TGFB2	TGFB2	IPI00235354		9						0.392277
1303	CDCP1	IPI00235622		CDCP1	IPI00235622	CDCP1	1	2			0.657462	6.57462	0.0435863	0	113.131
208	HINT1	IPI00239077	HINT1	HINT1	IPI00239077		3						0.130759
745	DPYSL2	IPI00257508	DPYSL2	DPYSL2	IPI00257508		6						0.261518
395	CACHD1	IPI00289083			IPI00289083		2						0.0871726
687	FLNB	IPI00289334	FLNB	FLNB	IPI00289334		25						1.08966
558	ATIC	IPI00289499	ATIC	ATIC	IPI00289499		14						0.610208
843	IL18	IPI00290198			IPI00290198		5						0.217931
1060	ALPPL2	IPI00290380				ALPPL2		11			3.61604	36.1604	0	0	361.604
919	OLA1	IPI00290416	OLA1	OLA1	IPI00290416		10						0.435863
350	EIF3G	IPI00290460			IPI00290460		1						0.0435863
429	EIF3J	IPI00290461			IPI00290461		2						0.0871726
906	TCP1	IPI00290566	TCP1	TCP1	IPI00290566		10						0.435863
614	CCT3	IPI00290770	CCT3	CCT3	IPI00290770		13						0.566622
553	MDH1	IPI00291005	MDH1	MDH1	IPI00291005		18						0.784553
530	MDH2	IPI00291006	MDH2	MDH2	IPI00291006		20						0.871726
618	ACAT2	IPI00291419	ACAT2	ACAT2	IPI00291419		13						0.566622
6	AKR1C3	IPI00291483			IPI00291483		3						0.130759
972	NUP210	IPI00291755			IPI00291755		8						0.34869
1042	ABCA5	IPI00292012				ABCA5		14			4.60224	46.0224	0	0	460.224
484	SRM	IPI00292020		SRM	IPI00292020		1						0.0435863
1423	LBR	IPI00292135				LBR		1			0.328731	3.28731	0	0	32.8731
501	LTBP2	IPI00292150	LTBP2	LTBP2	IPI00292150		16						0.69738
1422	SPAG1	IPI00292326				SPAG1		1			0.328731	3.28731	0	0	32.8731
1421	KIAA1462	IPI00292817				KIAA1462		1			0.328731	3.28731	0	0	32.8731
492	TBCB	IPI00293126			IPI00293126		1						0.0435863
714	EXT1	IPI00293128		EXT1	IPI00293128		38						1.65628
218	SRP14	IPI00293434			IPI00293434		3						0.130759
681	MINPP1	IPI00293748		MINPP1	IPI00293748		23						1.00248
401	DDT	IPI00293867	DDT	DDT	IPI00293867		2						0.0871726
1428	TOPBP1	IPI00293921				TOPBP1		1			0.328731	3.28731	0	0	32.8731
1416	LACTB	IPI00294186				LACTB		1			0.328731	3.28731	0	0	32.8731
426	EPHA1	IPI00294250			IPI00294250		2						0.0871726
1277	MET	IPI00294528				MET		2			0.657462	6.57462	0	0	65.7462
813	STRAP	IPI00294536			IPI00294536		4						0.174345
123	PCSK5	IPI00294862			IPI00294862		2						0.0871726
202	GCNT1	IPI00295368			IPI00295368		2						0.0871726
619	NUCB1	IPI00295542	NUCB1	NUCB1	IPI00295542		48						2.09214
153	COPA	IPI00295857	COPA	COPA	IPI00295857		4						0.174345
1172	PROM2	IPI00295988	PROM2	PROM2		PROM2		4			1.31492	13.1492	0	0	131.492
411	FH	IPI00296053	FH	FH	IPI00296053		2						0.0871726
678	THBS1	IPI00296099	THBS1	THBS1	IPI00296099		118						5.14318
323	C1R	IPI00296165	C1R	C1R	IPI00296165		1						0.0435863
589	PLAU	IPI00296180	PLAU	PLAU	IPI00296180		21						0.915312
1295	SLCO3A1	IPI00296394				SLCO3A1		2			0.657462	6.57462	0	0	65.7462
249	FGFRL1	IPI00296561	FGFRL1	FGFRL1	IPI00296561		1						0.0435863
386	DCTD	IPI00296863			IPI00296863		2						0.0871726
929	NUDT5	IPI00296913	NUDT5	NUDT5	IPI00296913		7						0.305104
1412	LRRC37A3	IPI00297574				LRRC37A3		1			0.328731	3.28731	0	0	32.8731
887	CBX3	IPI00297579			IPI00297579		9						0.392277
1174	STXBP3	IPI00297626	STXBP3	STXBP3		STXBP3		4			1.31492	13.1492	0	0	131.492
516	CCT2	IPI00297779	CCT2	CCT2	IPI00297779		15						0.653794
865	EIF2S3	IPI00297982	EIF2S3	EIF2S3	IPI00297982		7						0.305104
592	TPP1	IPI00298237	TPP1	TPP1	IPI00298237		13						0.566622
1410	TNFRSF11B	IPI00298362				TNFRSF11B		1			0.328731	3.28731	0	0	32.8731
1228	LYN	IPI00298625		LYN		LYN		3			0.986193	9.86193	0	0	98.6193
535	MSLN	IPI00298690		MSLN	IPI00298690		19						0.828139
1419	TLN1	IPI00298994	TLN1	TLN1	IPI00298994	TLN1	8	1			0.328731	3.28731	0.34869	0	7.0707
631	LAMB3	IPI00299404	LAMB3	LAMB3	IPI00299404		54						2.35366
105	PSMD1	IPI00299608		PSMD1	IPI00299608		2						0.0871726
143	TCEB1	IPI00300341	TCEB1	TCEB1	IPI00300341		3						0.130759
816	SF3B3	IPI00300371			IPI00300371		4						0.174345
1446	TGM3	IPI00300376	TGM3	TGM3		TGM3		1			0.328731	3.28731	0	0	32.8731
366	DCI	IPI00300567			IPI00300567		1						0.0435863
1443	NRP2	IPI00300890			IPI00300890	NRP2	141	1			0.328731	3.28731	6.14567	0	0.401174
1221	PALM	IPI00301023				PALM		3			0.986193	9.86193	0	0	98.6193
786	SUMF1	IPI00301144			IPI00301144		6						0.261518
166	HSPA1L	IPI00301277	HSPA1L	HSPA1L	IPI00301277		4						0.174345
605	SET	IPI00301311	SET	SET	IPI00301311		12						0.523035
28	SKP1	IPI00301364			IPI00301364		2						0.0871726
16	BOLA2	IPI00301434			IPI00301434		3						0.130759
760	PLA2G15	IPI00301459			IPI00301459		5						0.217931
1441	MOBKL1B	IPI00301518				MOBKL1B		1			0.328731	3.28731	0	0	32.8731
642	NPC2	IPI00301579			IPI00301579		50						2.17931
348	ELAVL1	IPI00301936		ELAVL1	IPI00301936		1						0.0435863
1276	SDCBP2	IPI00302318	SDCBP2	SDCBP2		SDCBP2		2			0.657462	6.57462	0	0	65.7462
836	FLNA	IPI00302592	FLNA	FLNA	IPI00302592		5						0.217931
694	CCT8	IPI00302925	CCT8	CCT8	IPI00302925		24						1.04607
615	CCT4	IPI00302927	CCT4	CCT4	IPI00302927		13						0.566622
1220	MPP6	IPI00303280	MPP6	MPP6		MPP6		3			0.986193	9.86193	0	0	98.6193
882	FAM49B	IPI00303318	FAM49B	FAM49B	IPI00303318		9						0.392277
1292	SLC39A14	IPI00303452	SLC39A14	SLC39A14		SLC39A14		2			0.657462	6.57462	0	0	65.7462
396	ATP5B	IPI00303476	ATP5B	ATP5B	IPI00303476		2						0.0871726
254	M6PRBP1	IPI00303882			IPI00303882		1						0.0435863
796	ISOC1	IPI00304082			IPI00304082		6						0.261518
12	WDR12	IPI00304232			IPI00304232		2						0.0871726
292	NXN	IPI00304267			IPI00304267		1						0.0435863
60	B3GAT3	IPI00304331	B3GAT3	B3GAT3	IPI00304331		3						0.130759
20	TNKS1BP1	IPI00304589	TNKS1BP1	TNKS1BP1	IPI00304589		2						0.0871726
238	RBMX	IPI00304692		RBMX	IPI00304692		3						0.130759
607	TGFBR3	IPI00304865	TGFBR3	TGFBR3	IPI00304865		12						0.523035
864	FLJ11151	IPI00305010			IPI00305010		5						0.217931
690	IGFBP4	IPI00305380	IGFBP4	IGFBP4	IPI00305380		24						1.04607
870	TXNL1	IPI00305692			IPI00305692		9						0.392277
368	DENR	IPI00306280			IPI00306280		1						0.0435863
9	XPOT	IPI00306290			IPI00306290		2						0.0871726
457	RPL24	IPI00306332	RPL24	RPL24	IPI00306332		1						0.0435863
433	DUSP23	IPI00306353			IPI00306353		2						0.0871726
803	NUDCD1	IPI00306398			IPI00306398		5						0.217931
193	LOXL4	IPI00306402	LOXL4	LOXL4	IPI00306402		3						0.130759
495	STAT3	IPI00306436			IPI00306436		1						0.0435863
793	GDF15	IPI00306543	GDF15	GDF15	IPI00306543		6						0.261518
69	MYO18B	IPI00306929			IPI00306929		2						0.0871726
898	NARS	IPI00306960	NARS	NARS	IPI00306960		10						0.435863
490	TARSL2	IPI00328082			IPI00328082		1						0.0435863
304	NTN4	IPI00328091			IPI00328091		1						0.0435863
330	AP1B1	IPI00328257		AP1B1	IPI00328257		1						0.0435863
1450	ARID3B	IPI00328266				ARID3B		1			0.328731	3.28731	0	0	32.8731
937	RBBP4	IPI00328319			IPI00328319		7						0.305104
34	EIF4A2	IPI00328328	EIF4A2	EIF4A2	IPI00328328		3						0.130759
406	GALNT7	IPI00328391			IPI00328391		2						0.0871726
562	MAN2B2	IPI00328488			IPI00328488		12						0.523035
854	ARMET	IPI00328748			IPI00328748		5						0.217931
1214	SRC	IPI00328867	SRC	SRC		SRC		3			0.986193	9.86193	0	0	98.6193
899	FRAS1	IPI00329327			IPI00329327		345						15.0373
149	UGP2	IPI00329331	UGP2	UGP2	IPI00329331		3						0.130759
233	NOMO1	IPI00329352	NOMO1	NOMO1	IPI00329352		3						0.130759
1432	MTMR6	IPI00329385				MTMR6		1			0.328731	3.28731	0	0	32.8731
1168	PACSIN3	IPI00329572	PACSIN3	PACSIN3		PACSIN3		4			1.31492	13.1492	0	0	131.492
465	TBRG4	IPI00329625			IPI00329625		1						0.0435863
1444	ANXA5	IPI00329801	ANXA5	ANXA5	IPI00329801	ANXA5	1	1			0.328731	3.28731	0.0435863	0	56.5656
976	VBP1	IPI00334159		VBP1	IPI00334159		7						0.305104
565	HNRNPAB	IPI00334587		HNRNPAB	IPI00334587		12						0.523035
402	ANXA2P2	IPI00334627	ANXA2P2	ANXA2P2	IPI00334627		2						0.0871726
14	PITPNB	IPI00334907			IPI00334907		4						0.174345
462	RPE	IPI00335280			IPI00335280		1						0.0435863
417	DCPS	IPI00335385			IPI00335385		2						0.0871726
365	DCBLD1	IPI00337612			IPI00337612		1						0.0435863
94	GALNT10	IPI00375205			IPI00375205		3						0.130759
440	SEC13	IPI00375370	SEC13	SEC13	IPI00375370		1						0.0435863
966	PSMD13	IPI00375380	PSMD13	PSMD13	IPI00375380		8						0.34869
376	CTSH	IPI00375426			IPI00375426		2						0.0871726
1296	SLC19A1	IPI00375452				SLC19A1		2			0.657462	6.57462	0	0	65.7462
138	COMT	IPI00375513	COMT	COMT	IPI00375513		4						0.174345
842	ISG15	IPI00375631			IPI00375631		5						0.217931
570	EIF5A	IPI00376005	EIF5A	EIF5A	IPI00376005		12						0.523035
219	SNX20	IPI00376217			IPI00376217		3						0.130759
1409	SRGAP1	IPI00376259				SRGAP1		1			0.328731	3.28731	0	0	32.8731
676	SPINT1	IPI00376403			IPI00376403		102						4.4458
1294	SPATA7	IPI00376956				SPATA7		2			0.657462	6.57462	0	0	65.7462
658	LAMA3	IPI00377045	LAMA3	LAMA3	IPI00377045		170						7.40967
1076	- Ig lambda chain V-I region HA lng=	IPI00382420				- Ig lambda chain V-I region HA lng=		9			2.95858	29.5858	0	0	295.858
523	F7	IPI00382606	F7	F7	IPI00382606		14						0.610208
878	PRNP	IPI00382843	PRNP	PRNP	IPI00382843		9						0.392277
706	RCTPI1	IPI00383071			IPI00383071		22						0.958898
588	GANAB	IPI00383581	GANAB	GANAB	IPI00383581		13						0.566622
30	VH3	IPI00383732			IPI00383732		2						0.0871726
389	- CALRETICULIN=	IPI00383751			IPI00383751		2						0.0871726
526	PSME2	IPI00384051	PSME2	PSME2	IPI00384051		18						0.784553
1418	JMJD1C	IPI00384202				JMJD1C		1			0.328731	3.28731	0	0	32.8731
1408	- Transporter protein/putative hormone extrusion pump (Fragment) lng=	IPI00384253				- Transporter protein/putative hormone extrusion pump (Fragment) lng=		1			0.328731	3.28731	0	0	32.8731
215	NID1	IPI00384542	NID1	NID1	IPI00384542		3						0.130759
1058	CPNE8	IPI00384746	CPNE8	CPNE8		CPNE8		11			3.61604	36.1604	0	0	361.604
885	ALDH1A3	IPI00384967		ALDH1A3	IPI00384967		9						0.392277
336	ATXN10	IPI00385153			IPI00385153		1						0.0435863
159	NTN4	IPI00385236			IPI00385236		4						0.174345
1302	PRSS3	IPI00385250		PRSS3		PRSS3		2			0.657462	6.57462	0	0	65.7462
409	FUCA2	IPI00385461	FUCA2	FUCA2	IPI00385461		2						0.0871726
1289	C10orf137	IPI00386227				C10orf137		2			0.657462	6.57462	0	0	65.7462
18	TTLL3	IPI00386354	TTLL3	TTLL3	IPI00386354		2						0.0871726
914	ERO1L	IPI00386755	ERO1L	ERO1L	IPI00386755		10						0.435863
1457	CDSN	IPI00386809		CDSN		CDSN		1			0.328731	3.28731	0	0	32.8731
892	HNRNPA2B1	IPI00386854	HNRNPA2B1	HNRNPA2B1	IPI00386854		9						0.392277
87	KV203	IPI00387110			IPI00387110		2						0.0871726
194	KV402	IPI00387120			IPI00387120		3						0.130759
647	TUBA1B	IPI00387144	TUBA1B	TUBA1B	IPI00387144		47						2.04856
286	PCSK9	IPI00387169	PCSK9	PCSK9	IPI00387169		1						0.0435863
1465	EMB	IPI00394808		EMB		EMB		1			0.328731	3.28731	0	0	32.8731
497	ACLY	IPI00394838	ACLY	ACLY	IPI00394838		17						0.740967
506	CACYBP	IPI00395627	CACYBP	CACYBP	IPI00395627		16						0.69738
240	RBBP7	IPI00395865			IPI00395865		3						0.130759
860	EIF3B	IPI00396370	EIF3B	EIF3B	IPI00396370		5						0.217931
732	CLSTN3	IPI00396423			IPI00396423		31						1.35117
38	EEF1A1	IPI00396485	EEF1A1	EEF1A1	IPI00396485		3						0.130759
1456	FHL2	IPI00396967		FHL2		FHL2		1			0.328731	3.28731	0	0	32.8731
232	PPIA	IPI00397191	PPIA	LOC439953	IPI00397191		3						0.130759
670	PLEC1	IPI00398002	PLEC1	PLEC	IPI00398002		74						3.22538
255	LYPLA1	IPI00398727			IPI00398727		1						0.0435863
258	LOC387867	IPI00398958			IPI00398958		1						0.0435863
740	IGHG2	IPI00399007	IGHG2	IGHG2	IPI00399007		33						1.43835
250	MESDC2	IPI00399089			IPI00399089		1						0.0435863
829	RanBP1	IPI00399212			IPI00399212		4						0.174345
171	COPE	IPI00399318			IPI00399318		4						0.174345
313	CLU	IPI00400826	CLU	CLU	IPI00400826		1						0.0435863
1453	- cDNA FLJ58900, weakly similar to Uroplakin-3B lng=	IPI00401164				- cDNA FLJ58900, weakly similar to Uroplakin-3B lng=		1			0.328731	3.28731	0	0	32.8731
139	TXNDC4	IPI00401264			IPI00401264		3						0.130759
1124	LSR	IPI00409640	LSR	LSR		LSR		6			1.97239	19.7239	0	0	197.239
1057	LSR	IPI00409641	LSR	LSR		LSR		11			3.61604	36.1604	0	0	361.604
693	EIF4A2	IPI00409717	EIF4A2	EIF4A2	IPI00409717		24						1.04607
310	C11orf73	IPI00410091			IPI00410091		1						0.0435863
982	BPNT1	IPI00410215			IPI00410215		8						0.34869
528	RARRES1	IPI00410240	RARRES1	RARRES1	IPI00410240		20						0.871726
257	LSM12	IPI00410324			IPI00410324		1						0.0435863
467	UXS1	IPI00410544	UXS1	UXS1	IPI00410544		1						0.0435863
1285	SCRIB	IPI00410666	SCRIB	SCRIB		SCRIB		2			0.657462	6.57462	0	0	65.7462
437	SERBP1	IPI00410693	SERBP1	SERBP1	IPI00410693		1						0.0435863
1455	HBA2	IPI00410714	HBA2	HBA2	IPI00410714	HBA2	2	1			0.328731	3.28731	0.0871726	0	28.2828
902	VPS26A	IPI00411426		VPS26A	IPI00411426		10						0.435863
416	ESD	IPI00411706	ESD	ESD	IPI00411706		2						0.0871726
549	SFN	IPI00411765	SFN	SFN	IPI00411765		18						0.784553
1284	KIAA1609	IPI00412243		KIAA1609		KIAA1609		2			0.657462	6.57462	0	0	65.7462
551	GAS6	IPI00412410	GAS6	GAS6	IPI00412410		18						0.784553
645	GAS6	IPI00412412	GAS6	GAS6	IPI00412412		47						2.04856
548	WARS	IPI00412737	WARS	WARS	IPI00412737		17						0.740967
338	BTF3L4	IPI00412792			IPI00412792		1						0.0435863
303	NOTCH1	IPI00412982	NOTCH1	NOTCH1	IPI00412982		1						0.0435863
520	RPSA	IPI00413108	RPSA	RPSA	IPI00413108		14						0.610208
129	CFL2	IPI00413344	CFL2	CFL2	IPI00413344		4						0.174345
716	SERPINB6	IPI00413451	SERPINB6	SERPINB6	IPI00413451		37						1.61269
321	CANT1	IPI00413533			IPI00413533		1						0.0435863
398	BID	IPI00413587			IPI00413587		2						0.0871726
1426	C10orf68	IPI00413658				C10orf68		1			0.328731	3.28731	0	0	32.8731
525	NOMO1	IPI00413732	NOMO1	NOMO1	IPI00413732		15						0.653794
394	ARPC5L	IPI00414554	ARPC5L	ARPC5L	IPI00414554		2						0.0871726
1141	HSP90AB1	IPI00414676	HSP90AB1	HSP90AB1	IPI00414676	HSP90AB1	99	5			1.64366	16.4366	4.31504	0	2.85685
711	GLG1	IPI00414717	GLG1	GLG1	IPI00414717		22						0.958898
290	OSTF1	IPI00414836		OSTF1	IPI00414836		1						0.0435863
68	NAGA	IPI00414909			IPI00414909		2						0.0871726
308	FGD6	IPI00419100		FGD6	IPI00419100		1						0.0435863
1142	PPIA	IPI00419585	PPIA	PPIA	IPI00419585	PPIA	103	5			1.64366	16.4366	4.48939	0	2.7459
158	PAK2	IPI00419979			IPI00419979		4						0.174345
575	ETF1	IPI00429191			IPI00429191		11						0.479449
169	CNBP	IPI00430813			IPI00430813		4						0.174345
685	IGKV1-5	IPI00430820	IGKV1-5	IGKV1-5	IPI00430820		26						1.13324
1279	ABI1	IPI00431025	ABI1	ABI1		ABI1		2			0.657462	6.57462	0	0	65.7462
1438	NBEAL2	IPI00432423				NBEAL2		1			0.328731	3.28731	0	0	32.8731
267	GLCE	IPI00433284			IPI00433284		1						0.0435863
809	TRIM28	IPI00438230			IPI00438230		4						0.174345
74	MAN1A1	IPI00439446	MAN1A1	MAN1A1	IPI00439446		2						0.0871726
342	FAHD1	IPI00440828			IPI00440828		1						0.0435863
978	ADAM9	IPI00440933	ADAM9	ADAM9	IPI00440933		8						0.34869
175	CSRP1	IPI00442073	CSRP1	CSRP1	IPI00442073		4						0.174345
312	COCH	IPI00442755			IPI00442755		1						0.0435863
381	CNPY2	IPI00443909			IPI00443909		2						0.0871726
766	- Conserved hypothetical protein lng=	IPI00443990			IPI00443990		6						0.261518
561	NCL	IPI00444262	NCL	NCL	IPI00444262		12						0.523035
844	IGFBP3	IPI00444386	IGFBP3	IGFBP3	IPI00444386		5						0.217931
1433	WWC2	IPI00445212				WWC2		1			0.328731	3.28731	0	0	32.8731
1435	- Conserved hypothetical protein lng=	IPI00445629				- Conserved hypothetical protein lng=		1			0.328731	3.28731	0	0	32.8731
599	LIPA	IPI00446007			IPI00446007		13						0.566622
737	PGAM	IPI00453476			IPI00453476		32						1.39476
651	FRAS1	IPI00455316			IPI00455316		334						14.5578
126	CLTC	IPI00455383	CLTC	CLTC	IPI00455383		4						0.174345
443	RPTN	IPI00455626			IPI00455626		1						0.0435863
689	RTEL1	IPI00455987			IPI00455987		24						1.04607
407	GALNT10	IPI00456478			IPI00456478		2						0.0871726
243	PSMD1	IPI00456695		PSMD1	IPI00456695		3						0.130759
862	FAM129B	IPI00456750	FAM129B	FAM129B	IPI00456750		5						0.217931
461	RP11-291L22.2	IPI00456847			IPI00456847		1						0.0435863
39	DYNC1H1	IPI00456969	DYNC1H1	DYNC1H1	IPI00456969		3						0.130759
99	RCC2	IPI00465044	RCC2	RCC2	IPI00465044		2						0.0871726
1075	DIP2B	IPI00465045	DIP2B	DIP2B		DIP2B		9			2.95858	29.5858	0	0	295.858
206	GNAI2	IPI00465121	GNAI2	GNAI2	IPI00465121		3						0.130759
1439	ATP8A2	IPI00465166				ATP8A2		1			0.328731	3.28731	0	0	32.8731
621	PTPRF	IPI00465186	PTPRF	PTPRF	IPI00465186		67						2.92028
757	EIF3EIP	IPI00465233			IPI00465233		6						0.261518
746	CYCS	IPI00465315		CYCS	IPI00465315		6						0.261518
318	CCBL2	IPI00465373			IPI00465373		1						0.0435863
1429	VPS13C	IPI00465428	VPS13C	VPS13C		VPS13C		1			0.328731	3.28731	0	0	32.8731
1442	RARA	IPI00470378				RARA		1			0.328731	3.28731	0	0	32.8731
538	FAM20C	IPI00470607	FAM20C	FAM20C	IPI00470607		19						0.828139
965	PTPRK	IPI00470937	PTPRK	PTPRK	IPI00470937		8						0.34869
1445	HLA-A	IPI00472013	HLA-A	HLA-A		HLA-A		1			0.328731	3.28731	0	0	32.8731
741	LFNG	IPI00472104	LFNG	LFNG	IPI00472104		21						0.915312
1181	HLA-B	IPI00472138	HLA-B	HLA-B	IPI00472138	HLA-B	18	4			1.31492	13.1492	0.784553	0	12.5701
370	PLXND1	IPI00472139		PLXND1	IPI00472139		1						0.0435863
1283	WASF2	IPI00472164	WASF2	WASF2		WASF2		2			0.657462	6.57462	0	0	65.7462
1180	HLA-DRB5	IPI00472169	HLA-DRB5	HLA-DRB5		HLA-DRB5		4			1.31492	13.1492	0	0	131.492
695	IGKC	IPI00472961	IGKC	IGKC	IPI00472961		27						1.17683
804	HLA-C	IPI00473006	HLA-C	HLA-C	IPI00473006		6						0.261518
788	DSTN	IPI00473014	DSTN	DSTN	IPI00473014		6						0.261518
1031	CTNNA1	IPI00473136	CTNNA1	CTNNA1		CTNNA1		17			5.58843	55.8843	0	0	558.843
662	FLNB	IPI00477536	FLNB	FLNB	IPI00477536		148						6.45077
271	ITM2B	IPI00477987	ITM2B	ITM2B	IPI00477987		1						0.0435863
259	LAMB3	IPI00478330	LAMB3	LAMB3	IPI00478330		1						0.0435863
183	ENTPD6	IPI00478478			IPI00478478		4						0.174345
111	PCDH20	IPI00478667			IPI00478667		2						0.0871726
841	ISYNA1	IPI00478861			IPI00478861		5						0.217931
62	LRIG2	IPI00478892			IPI00478892		2						0.0871726
1078	SDCBP	IPI00479018	SDCBP	SDCBP		SDCBP		9			2.95858	29.5858	0	0	295.858
1440	SRGAP2	IPI00479125				SRGAP2		1			0.328731	3.28731	0	0	32.8731
623	PKM2	IPI00479186	PKM2	PKM	IPI00479186		66						2.87669
776	COL18A1	IPI00479309	COL18A1	COL18A1	IPI00479309		7						0.305104
596	PSME1	IPI00479722	PSME1	PSME1	IPI00479722		13						0.566622
764	A26C1A	IPI00479743			IPI00479743		6						0.261518
943	STMN1	IPI00479997	STMN1	STMN1	IPI00479997		7						0.305104
661	KLK10	IPI00480121			IPI00480121		161						7.01739
665	SEMA4B	IPI00513964			IPI00513964		90						3.92277
114	PRRT1	IPI00513975			IPI00513975		2						0.0871726
893	LTA4H	IPI00514090	LTA4H	LTA4H	IPI00514090		9						0.392277
168	HDGF	IPI00514127			IPI00514127		4						0.174345
683	PRKACB	IPI00514131		PRKACB	IPI00514131		26						1.13324
163	LMNA	IPI00514204	LMNA	LMNA	IPI00514204		4						0.174345
572	LMNA	IPI00514320	LMNA	LMNA	IPI00514320		11						0.479449
212	HNRNPK	IPI00514561	HNRNPK	HNRNPK	IPI00514561		3						0.130759
150	UROD	IPI00514944			IPI00514944		3						0.130759
985	CFH	IPI00515041	CFH	CFH	IPI00515041		8						0.34869
478	THOP1	IPI00549189			IPI00549189		1						0.0435863
65	NIT2	IPI00549467	NIT2	NIT2	IPI00549467		2						0.0871726
508	RNH1	IPI00550069	RNH1	RNH1	IPI00550069		15						0.653794
361	CYFIP1	IPI00550212	CYFIP1	CYFIP1	IPI00550212		1						0.0435863
754	ARPC5	IPI00550234	ARPC5	ARPC5	IPI00550234		6						0.261518
731	TAGLN2	IPI00550363	TAGLN2	TAGLN2	IPI00550363		29						1.264
118	PGM2	IPI00550364		PGM2	IPI00550364		2						0.0871726
722	IGHG4	IPI00550640	IGHG4	IGHG4	IPI00550640		34						1.48193
236	NUDC	IPI00550746		NUDC	IPI00550746		3						0.130759
281	PDZD11	IPI00550841			IPI00550841		1						0.0435863
371	DAK	IPI00551024	DAK	DAK	IPI00551024		1						0.0435863
1411	FSIP2	IPI00552057				FSIP2		1			0.328731	3.28731	0	0	32.8731
23	TIMP1	IPI00552089	TIMP1	TIMP1	IPI00552089		2						0.0871726
302	NUDT21	IPI00552186			IPI00552186		1						0.0435863
921	NT5E	IPI00552302	NT5E	NT5E	IPI00552302		10						0.435863
856	CCT6A	IPI00552590	CCT6A	CCT6A	IPI00552590		5						0.217931
1215	PLXNA1	IPI00552671	PLXNA1	PLXNA1		PLXNA1		3			0.986193	9.86193	0	0	98.6193
362	DHPS	IPI00552707			IPI00552707		1						0.0435863
807	TXN	IPI00552768	TXN	TXN	IPI00552768		4						0.174345
669	SLC3A2	IPI00554481	SLC3A2	SLC3A2	IPI00554481		73						3.1818
591	TPP1	IPI00554538	TPP1	TPP1	IPI00554538		13						0.566622
774	PPP2R1A	IPI00554737	PPP2R1A	PPP2R1A	IPI00554737		6						0.261518
387	ASNS	IPI00554777	ASNS	ASNS	IPI00554777		2						0.0871726
590	TTLL3	IPI00554811	TTLL3	TTLL3	IPI00554811		13						0.566622
332	API5	IPI00555572			IPI00555572		1						0.0435863
736	IGFBP3	IPI00556155	IGFBP3	IGFBP3	IPI00556155		32						1.39476
1449	CRMP1	IPI00556376		CRMP1		CRMP1		1			0.328731	3.28731	0	0	32.8731
229	RPLP0	IPI00556485	RPLP0	RPLP0	IPI00556485		3						0.130759
446	RPS28	IPI00556589	RPS28	RPS28	IPI00556589		1						0.0435863
655	PLAU	IPI00604414	PLAU	PLAU	IPI00604414		204						8.8916
837	MEGF8	IPI00607580	MEGF8	MEGF8	IPI00607580		5						0.217931
79	GSTT1	IPI00607741			IPI00607741		2						0.0871726
868	UGCGL1	IPI00619903			IPI00619903		8						0.34869
455	RPL5	IPI00640037	RPL5	RPL5	IPI00640037		1						0.0435863
140	FREM2	IPI00640805			IPI00640805		3						0.130759
979	AK1	IPI00640817	AK1	AK1	IPI00640817		8						0.34869
852	ANP32E	IPI00640833			IPI00640833		5						0.217931
1417	MARCKSL1	IPI00641181	MARCKSL1	MARCKSL1		MARCKSL1		1			0.328731	3.28731	0	0	32.8731
579	IGHA2	IPI00641229	IGHA2	IGHA2	IPI00641229		11						0.479449
821	PRDX1	IPI00641244	PRDX1	PRDX1	IPI00641244		4						0.174345
719	BAT1	IPI00641829			IPI00641829		35						1.52552
463	SLC2A1	IPI00641837	SLC2A1	SLC2A1	IPI00641837		1						0.0435863
566	GNB2L1	IPI00641950	GNB2L1	GNB2L1	IPI00641950		12						0.523035
604	PTPRF	IPI00642154	PTPRF	PTPRF	IPI00642154		12						0.523035
831	RNPEP	IPI00642211	RNPEP	RNPEP	IPI00642211		4						0.174345
634	HLA-C	IPI00642409	HLA-C	HLA-C	IPI00642409		44						1.9178
820	RAD23B	IPI00642549			IPI00642549		4						0.174345
608	TIMP1	IPI00642739	TIMP1	TIMP1	IPI00642739		12						0.523035
600	LAMB3	IPI00643244	LAMB3	LAMB3	IPI00643244		13						0.566622
466	VTA1	IPI00643263	VTA1	VTA1	IPI00643263		1						0.0435863
120	PPA1	IPI00643288	PPA1	PPA1	IPI00643288		2						0.0871726
656	LCN2	IPI00643623	LCN2	LCN2	IPI00643623		199						8.67367
564	LMNA	IPI00644087	LMNA	LMNA	IPI00644087		12						0.523035
135	BUB3	IPI00644108	BUB3	BUB3	IPI00644108		4						0.174345
436	SERPINB5	IPI00644196			IPI00644196		1						0.0435863
1051	CYFIP1	IPI00644231	CYFIP1	CYFIP1		CYFIP1		12			3.94477	39.4477	0	0	394.477
897	CLSTN1	IPI00644294	CLSTN1	CLSTN1	IPI00644294		9						0.392277
701	DDX39	IPI00644431			IPI00644431		22						0.958898
611	HMGB1	IPI00644653		HMGB1	IPI00644653		13						0.566622
500	PDIA6	IPI00644989	PDIA6	PDIA6	IPI00644989		16						0.69738
627	PLAU	IPI00645018	PLAU	PLAU	IPI00645018		58						2.528
498	UBA1	IPI00645078	UBA1	UBA1	IPI00645078		16						0.69738
444	RPS8	IPI00645201	RPS8	RPS8	IPI00645201		1						0.0435863
1033	SLC44A2	IPI00645589	SLC44A2	SLC44A2		SLC44A2		16			5.2597	52.597	0	0	525.97
555	CDH3	IPI00645614			IPI00645614		17						0.740967
1025	ATP1A1	IPI00646182	ATP1A1	ATP1A1		ATP1A1		19			6.24589	62.4589	0	0	624.589
1461	MR1	IPI00646616				MR1		1			0.328731	3.28731	0	0	32.8731
713	TNFRSF6B	IPI00646641			IPI00646641		38						1.65628
17	TXNDC17	IPI00646689	TXNDC17	TXNDC17	IPI00646689		2						0.0871726
955	LAMA3	IPI00647051	LAMA3	LAMA3	IPI00647051		7						0.305104
205	GLG1	IPI00647145	GLG1	GLG1	IPI00647145		3						0.130759
832	RNPEP	IPI00647400	RNPEP	RNPEP	IPI00647400		4						0.174345
629	HLA-A	IPI00647634	HLA-A	HLA-A	IPI00647634		55						2.39725
372	C9orf64	IPI00647890			IPI00647890		2						0.0871726
5	ALDH3A1	IPI00654709			IPI00654709		3						0.130759
794	HBB	IPI00654755	HBB	HBB	IPI00654755		6						0.261518
772	EIF3F	IPI00654777			IPI00654777		6						0.261518
422	DNPEP	IPI00658215	DNPEP	DNPEP	IPI00658215		2						0.0871726
1090	IGLC1	IPI00719373	IGLC1	IGLC1		IGLC1		8			2.62985	26.2985	0	0	262.985
861	ELK2P1	IPI00736860			IPI00736860		5						0.217931
923	LOC653888	IPI00737530			IPI00737530		10						0.435863
200	NDST1	IPI00738468			IPI00738468		3						0.130759
680	LOC653879	IPI00739237			IPI00739237		76						3.31256
1459	DUSP27	IPI00740180				DUSP27		1			0.328731	3.28731	0	0	32.8731
742	HLA-A	IPI00743359	HLA-A	HLA-A	IPI00743359		31						1.35117
48	BTD	IPI00744685			IPI00744685		3						0.130759
1451	FAM125A	IPI00744702	FAM125A	FAM125A		FAM125A		1			0.328731	3.28731	0	0	32.8731
630	SPTAN1	IPI00744706	SPTAN1	SPTAN1	IPI00744706		54						2.35366
1452	WEE2	IPI00745231				WEE2		1			0.328731	3.28731	0	0	32.8731
967	PSMC5	IPI00745502	PSMC5	PSMC5	IPI00745502		8						0.34869
1229	WDR1	IPI00746165	WDR1	WDR1		WDR1		3			0.986193	9.86193	0	0	98.6193
673	EZR	IPI00746388	EZR	EZR	IPI00746388		123						5.36111
1216	HLA-DRB5	IPI00746667	HLA-DRB5	HLA-DRB5		HLA-DRB5		3			0.986193	9.86193	0	0	98.6193
328	ADH5	IPI00746777	ADH5	ADH5	IPI00746777		1						0.0435863
723	FRAS1	IPI00747193			IPI00747193		34						1.48193
880	PGD	IPI00747533	PGD	PGD	IPI00747533		9						0.392277
988	FSCN1	IPI00747810	FSCN1	FSCN1	IPI00747810		8						0.34869
1231	ATP1B1	IPI00747849	ATP1B1	ATP1B1		ATP1B1		3			0.986193	9.86193	0	0	98.6193
1305	GNAI2	IPI00748145	GNAI2	GNAI2		GNAI2		2			0.657462	6.57462	0	0	65.7462
514	HNRNPC	IPI00759596	HNRNPC	HNRNPC	IPI00759596		15						0.653794
405	GBA	IPI00759616			IPI00759616		2						0.0871726
822	PRDX5	IPI00759663	PRDX5	PRDX5	IPI00759663		4						0.174345
620	B4GALT1	IPI00759755	B4GALT1	B4GALT1	IPI00759755		40						1.74345
527	ACTN1	IPI00759776	ACTN1	ACTN1	IPI00759776		21						0.915312
136	ANP32B	IPI00759824	ANP32B	ANP32B	IPI00759824		4						0.174345
733	YWHAB	IPI00759832	YWHAB	YWHAB	IPI00759832		33						1.43835
956	MYO18A	IPI00760846		MYO18A	IPI00760846		7						0.305104
322	C2orf54	IPI00782980		C2orf54	IPI00782980		1						0.0435863
792	GARS	IPI00783097	GARS	GARS	IPI00783097		6						0.261518
1271	SLC6A6	IPI00783565				SLC6A6		2			0.657462	6.57462	0	0	65.7462
1274	C9orf169	IPI00783904	C9orf169	C9orf169		C9orf169		2			0.657462	6.57462	0	0	65.7462
739	COL18A1	IPI00783931	COL18A1	COL18A1	IPI00783931		33						1.43835
355	COPG	IPI00783982			IPI00783982		1						0.0435863
613	ATP6AP1	IPI00784119	ATP6AP1	ATP6AP1	IPI00784119		13						0.566622
502	LTBP1	IPI00784258	LTBP1	LTBP1	IPI00784258		16						0.69738
920	HSP90AA1	IPI00784295	HSP90AA1	HSP90AA1	IPI00784295		10						0.435863
751	BCCIP	IPI00786906			IPI00786906		6						0.261518
165	IMPAD1	IPI00787853			IPI00787853		4						0.174345
359	CTSB	IPI00788996	CTSB	CTSB	IPI00788996		1						0.0435863
231	NAP1L1	IPI00789029		NAP1L1	IPI00789029		3						0.130759
177	DDR1	IPI00789128	DDR1	DDR1	IPI00789128		4						0.174345
582	PLS1	IPI00789401	PLS1	PLS1	IPI00789401		11						0.479449
164	KPNA2	IPI00789457			IPI00789457		4						0.174345
1425	RAB2A	IPI00790570	RAB2A	RAB2A		RAB2A		1			0.328731	3.28731	0	0	32.8731
284	PDCD10	IPI00790953	PDCD10	PDCD10	IPI00790953		1						0.0435863
912	ARHGDIA	IPI00791180	ARHGDIA	ARHGDIA	IPI00791180		10						0.435863
1414	ARHGDIB	IPI00791712	ARHGDIB	ARHGDIB		ARHGDIB		1			0.328731	3.28731	0	0	32.8731
276	IMPA1	IPI00791997		IMPA1	IPI00791997		1						0.0435863
529	RAN	IPI00792352	RAN	RAN	IPI00792352		20						0.871726
738	ARHGDIB	IPI00792537	ARHGDIB	ARHGDIB	IPI00792537		33						1.43835
1066	TUBA1B	IPI00792677	TUBA1B	TUBA1B	IPI00792677	TUBA1B	29	10			3.28731	32.8731	1.264	0	19.5054
116	PRKCSH	IPI00792916	PRKCSH	PRKCSH	IPI00792916		2						0.0871726
1436	IPO5	IPI00793443	IPO5	IPO5	IPI00793443	IPO5	24	1			0.328731	3.28731	1.04607	0	2.3569
721	MSLN	IPI00793649		MSLN	IPI00793649		34						1.48193
413	FAH	IPI00793664	FAH	FAH	IPI00793664		2						0.0871726
3	ARHGDIA	IPI00793767	ARHGDIA	ARHGDIA	IPI00793767		3						0.130759
524	CLU	IPI00793848	CLU	CLU	IPI00793848		14						0.610208
2	ARHGDIA	IPI00794402	ARHGDIA	ARHGDIA	IPI00794402		3						0.130759
901	ADAM10	IPI00794448	ADAM10	ADAM10	IPI00794448		11						0.479449
755	ACTG1	IPI00794523	ACTG1	ACTG1	IPI00794523		6						0.261518
727	TUBA4A	IPI00794663	TUBA4A	TUBA4A	IPI00794663		31						1.35117
1430	LGALS3BP	IPI00794873	LGALS3BP	LGALS3BP		LGALS3BP		1			0.328731	3.28731	0	0	32.8731
639	PA2G4	IPI00794875	PA2G4	PA2G4	IPI00794875		42						1.83062
299	MTHFD1	IPI00794900	MTHFD1	MTHFD1	IPI00794900		1						0.0435863
1413	C1QBP	IPI00796075		C1QBP		C1QBP		1			0.328731	3.28731	0	0	32.8731
926	MYL6B	IPI00796366	MYL6B	MYL6B	IPI00796366		10						0.435863
635	B2M	IPI00796379	B2M	B2M	IPI00796379		21						0.915312
19	TPI1	IPI00796633	TPI1	TPI1	IPI00796633		2						0.0871726
162	NACA	IPI00797126	NACA	NACA	IPI00797126		4						0.174345
692	GLB1	IPI00797646	GLB1	GLB1	IPI00797646		24						1.04607
550	CD44	IPI00798069	CD44	CD44	IPI00798069		18						0.784553
151	VPS29	IPI00798102			IPI00798102		3						0.130759
357	CORO1C	IPI00798401	CORO1C	CORO1C	IPI00798401		1						0.0435863
1463	BCAS1	IPI00807587				BCAS1		1			0.328731	3.28731	0	0	32.8731
765	RPL10A	IPI00827508	RPL10A	RPL10A	IPI00827508		5						0.217931
950	PCMT1	IPI00828189		PCMT1	IPI00828189		7						0.305104
1045	MYO1C	IPI00829992	MYO1C	MYO1C		MYO1C		13			4.2735	42.735	0	0	427.35
871	TWSG1	IPI00830092			IPI00830092		9						0.392277
503	IGKC	IPI00845354	IGKC	IGKC	IPI00845354		16						0.69738
758	RPS12	IPI00847579			IPI00847579		5						0.217931
595	PTPRJ	IPI00847732	PTPRJ	PTPRJ	IPI00847732		13						0.566622
666	PKM2	IPI00847989	PKM2	PKM	IPI00847989		72						3.13821
853	APOA1BP	IPI00848298			IPI00848298		5						0.217931
858	CTSD	IPI00852597	CTSD	CTSD	IPI00852597		5						0.217931
1100	PLXNB2	IPI00852623	PLXNB2	PLXNB2		PLXNB2		7			2.30112	23.0112	0	0	230.112
657	INS	IPI00853225			IPI00853225		173						7.54043
1225	PLXNB2	IPI00853369	PLXNB2	PLXNB2	IPI00853369	PLXNB2	13	3			0.986193	9.86193	0.566622	0	13.0536
360	CTSD	IPI00853455	CTSD	CTSD	IPI00853455		1						0.0435863
569	FUCA1	IPI00854676	FUCA1	FUCA1	IPI00854676		12						0.523035
908	RNASET2	IPI00855775			IPI00855775		10						0.435863
172	CORO1C	IPI00867509	CORO1C	CORO1C	IPI00867509		4						0.174345
1102	SLC38A1	IPI00871279	SLC38A1	SLC38A1		SLC38A1		7			2.30112	23.0112	0	0	230.112
930	USP14	IPI00871297		USP14	IPI00871297		8						0.34869
1424	ZYX	IPI00871311				ZYX		1			0.328731	3.28731	0	0	32.8731
743	XRCC5	IPI00871391	XRCC5	XRCC5	IPI00871391		5						0.217931
833	RPLP0-like	IPI00871646			IPI00871646		4						0.174345
646	TGM2	IPI00871843	TGM2	TGM2	IPI00871843		47						2.04856
932	SEPT2	IPI00871851		SEPT2	IPI00871851		7						0.305104
715	EIF4A1	IPI00871852	EIF4A1	EIF4A1	IPI00871852		38						1.65628
518	STIP1	IPI00871856	STIP1	STIP1	IPI00871856		14						0.610208
910	PSMA1	IPI00871889	PSMA1	PSMA1	IPI00871889		10						0.435863
720	SPTBN1	IPI00871932	SPTBN1	SPTBN1	IPI00871932		34						1.48193
660	QSOX1	IPI00872013	QSOX1	QSOX1	IPI00872013		161						7.01739
970	PEPD	IPI00872063	PEPD	PEPD	IPI00872063		8						0.34869
198	ILF2	IPI00872107		ILF2	IPI00872107		3						0.130759
265	GALC	IPI00872350			IPI00872350		1						0.0435863
931	SLC2A1	IPI00872375	SLC2A1	SLC2A1	IPI00872375		7						0.305104
374	DCBLD1	IPI00872383			IPI00872383		2						0.0871726
98	RPIA	IPI00872436			IPI00872436		2						0.0871726
927	TUBAL3	IPI00872463			IPI00872463		8						0.34869
644	MSN	IPI00872814	MSN	MSN	IPI00872814		46						2.00497
749	CAPZA2	IPI00873113	CAPZA2	CAPZA2	IPI00873113		6						0.261518
784	UGP2	IPI00873223	UGP2	UGP2	IPI00873223		6						0.261518
775	CAPZA1	IPI00873484	CAPZA1	CAPZA1	IPI00873484		11						0.479449
517	WDR1	IPI00873622	WDR1	WDR1	IPI00873622		14						0.610208
244	RAB2A	IPI00873632	RAB2A	RAB2A	IPI00873632		3						0.130759
863	FKBP1A	IPI00873810	FKBP1A	FKBP1A	IPI00873810		5						0.217931
488	TGFBI	IPI00873923	TGFBI	TGFBI	IPI00873923		1						0.0435863
904	UBE2N	IPI00874051	UBE2N	UBE2N	IPI00874051		10						0.435863
638	CELSR1	IPI00874160			IPI00874160		42						1.83062
622	HLA-A	IPI00876963	HLA-A	HLA-A	IPI00876963		67						2.92028
180	DRG1	IPI00877819			IPI00877819		4						0.174345
435	- 21 kDa protein	IPI00878408			IPI00878408		2						0.0871726
1448	- 40 kDa protein lng=	IPI00879970				- 40 kDa protein lng=		1			0.328731	3.28731	0	0	32.8731
161	NAPRT1	IPI00880164	NAPRT1	NAPRT1	IPI00880164		4						0.174345
859	GAA	IPI00883772	GAA	GAA	IPI00883772		5						0.217931
1447	LOC400794	IPI00884024				LOC400794		1			0.328731	3.28731	0	0	32.8731
170	DNAH6	IPI00884959			IPI00884959		4						0.174345
781	BAX	IPI00885203	BAX	BAX	IPI00885203		7						0.305104
668	PPIA	IPI00887678	PPIA	PPIA	IPI00887678		73						3.1818
1061	C3	IPI00887739	C3	C3		C3		11			3.61604	36.1604	0	0	361.604
154	THBP1	IPI00888126			IPI00888126		3						0.130759
277	MICA	IPI00892655	MICA	MICA	IPI00892655		1						0.0435863
834	XPO1	IPI00893013	XPO1	XPO1	IPI00893013		4						0.174345
542	XRCC6	IPI00893062	XRCC6	LOC389901	IPI00893062		13						0.566622
1431	ADAP1	IPI00893187				ADAP1		1			0.328731	3.28731	0	0	32.8731
305	NUCB1	IPI00893190	NUCB1	NUCB1	IPI00893190		1						0.0435863
72	MATN3	IPI00893271			IPI00893271		2						0.0871726
282	PDIA3	IPI00893541	PDIA3	PDIA3	IPI00893541		1						0.0435863
1085	- Protein lng=	IPI00893694				- Protein lng=		8			2.62985	26.2985	0	0	262.985
239	PMS2	IPI00894382			IPI00894382		3						0.130759
541	ACTB	IPI00894498	ACTB	ACTB	IPI00894498		18						0.784553
633	LAMA3	IPI00895830	LAMA3	LAMA3	IPI00895830		68						2.96387
207	HTRA1	IPI00902529	HTRA1	HTRA1	IPI00902529		3						0.130759
13	VWA1	IPI00902686	VWA1	VWA1	IPI00902686		2						0.0871726
412	FDPS	IPI00902799	FDPS	FDPS	IPI00902799		2						0.0871726
8	- Protein Nucleotide-binding	IPI00902893			IPI00902893		3						0.130759
270	HMGB1	IPI00903004		HMGB1	IPI00903004		1						0.0435863
536	IGF2R	IPI00903213	IGF2R	IGF2R	IPI00903213		19						0.828139
1434	SEC23A	IPI00908375		SEC23A		SEC23A		1			0.328731	3.28731	0	0	32.8731
88	LAMP1	IPI00908532	LAMP1	LAMP1	IPI00908532		2						0.0871726
1299	PPP2R1A	IPI00908543	PPP2R1A	PPP2R1A		PPP2R1A		2			0.657462	6.57462	0	0	65.7462
1437	MOGS	IPI00908593		MOGS		MOGS		1			0.328731	3.28731	0	0	32.8731
674	LDLR	IPI00908663		LDLR	IPI00908663		93						4.05352
543	GPI	IPI00908881	GPI	GPI	IPI00908881		17						0.740967
137	ACTR1A	IPI00908883	ACTR1A	ACTR1A	IPI00908883		4						0.174345
480	TARS	IPI00908949	TARS	TARS	IPI00908949		1						0.0435863
296	MMRN2	IPI00908953	MMRN2	MMRN2	IPI00908953		1						0.0435863
632	PCSK9	IPI00909087	PCSK9	PCSK9	IPI00909087		53						2.31007
117	PGK1	IPI00909158	PGK1	PGK1	IPI00909158		2						0.0871726
216	GRPEL1	IPI00909181			IPI00909181		3						0.130759
725	CANT1	IPI00909245			IPI00909245		34						1.48193
783	ULBP2	IPI00909250		ULBP2	IPI00909250		6						0.261518
759	DDB1	IPI00909251	DDB1	DDB1	IPI00909251		7						0.305104
442	SAPS3	IPI00909546			IPI00909546		1						0.0435863
450	PPIL3	IPI00909552			IPI00909552		1						0.0435863
641	FLNA	IPI00909642	FLNA	FLNA	IPI00909642		44						1.9178
643	IGKC	IPI00909649	IGKC	IGKC	IPI00909649		44						1.9178
1043	ANXA11	IPI00909703	ANXA11	ANXA11		ANXA11		14			4.60224	46.0224	0	0	460.224
41	CYR61	IPI00909871		CYR61	IPI00909871		3						0.130759
826	SCG2	IPI00909898			IPI00909898		4						0.174345
917	GDI1	IPI00910113	GDI1	GDI1	IPI00910113		10						0.435863
247	PLOD1	IPI00910343	PLOD1	PLOD1	IPI00910343		3						0.130759
192	MAPRE1	IPI00910350			IPI00910350		3						0.130759
729	DAG1	IPI00910536	DAG1	DAG1	IPI00910536		28						1.22042
464	PTGES3	IPI00910575		PTGES3	IPI00910575		1						0.0435863
795	SDCBP	IPI00910606	SDCBP	SDCBP	IPI00910606		6						0.261518
585	APOH	IPI00910625		APOH	IPI00910625		12						0.523035
949	HARS	IPI00910697			IPI00910697		7						0.305104
489	TARS	IPI00910719	TARS	TARS	IPI00910719		1						0.0435863
547	YWHAG	IPI00910779	YWHAG	YWHAG	IPI00910779		18						0.784553
214	HSPA8	IPI00910870	HSPA8	HSPA8	IPI00910870		3						0.130759
648	PKM2	IPI00910979	PKM2	PKM	IPI00910979		70						3.05104
11	WDR51B	IPI00911074			IPI00911074		2						0.0871726
791	FDPS	IPI00914566	FDPS	FDPS	IPI00914566		6						0.261518
1300	DFNA5	IPI00917302				DFNA5		2			0.657462	6.57462	0	0	65.7462
1123	APOD	IPI00924574	APOD	APOD		APOD		6			1.97239	19.7239	0	0	197.239
1101	GNB2	IPI00925530	GNB2	GNB2		GNB2		7			2.30112	23.0112	0	0	230.112
1415	STAG3L	IPI00927896				STAG3L		1			0.328731	3.28731	0	0	32.8731
1420	SRP54	IPI00929464				SRP54		1			0.328731	3.28731	0	0	32.8731
1143	PDCD6	IPI00930049	PDCD6	PDCD6		PDCD6		5			1.64366	16.4366	0	0	164.366
1086	TUBB6	IPI00930130	TUBB6	TUBB6		TUBB6		8			2.62985	26.2985	0	0	262.985
1179	HLA-DQB1	IPI00930379	HLA-DQB1	HLA-DQB1		HLA-DQB1		4			1.31492	13.1492	0	0	131.492
1427	- Hypothetical protein lng=	IPI00941178				- Hypothetical protein lng=		1			0.328731	3.28731	0	0	32.8731
1059	LSR	IPI00941735	LSR	LSR		LSR		11			3.61604	36.1604	0	0	361.604
1182	- MHC class I antigen lng=	IPI00942114				- MHC class I antigen lng=		4			1.31492	13.1492	0	0	131.492
1145	HLA-DRB5	IPI00955511	HLA-DRB5	HLA-DRB5		HLA-DRB5		5			1.64366	16.4366	0	0	164.366
1146	ANXA3	IPI00964070	ANXA3	ANXA3		ANXA3		5			1.64366	16.4366	0	0	164.366
1088	CD55	IPI00974349	CD55	CD55		CD55		8			2.62985	26.2985	0	0	262.985

## Sheet: 4 Paca EPCAM Affi enriched
rank "enriched"	Gene symbol Paca44	Paca_ipiprot_acc	EXOCARTA GS DOWNLOAD 20062014	Vesiclpedia_human prot_GS_ download 20062013	ID2	IPI Secretome Paca44	Description	Gene Symbol Paca44_EVs	Paca44 SECR peptides	Paca EPCAM affi EVs peptides (em)	Paca EVs crude peptides (km)	Paca crude EVs peptides norm (kmn2)	EPCAM affi peptides norm (emn2)	FC Epcam affi /crude Evs Paca44	kmn2*4,3 /secr	emn*7,5/secr	Paca44 SECR peptides norm	FC crude EVs*4,3/secr	FC Epcam EVs*7.5/secr
1	DSP	IPI00013933	DSP	DSP				DSP		74	5	0.937031	24.3261	25.9608	9.37031	243.261	0	93.7031	2432.61
2	ITGB4	IPI00220845	ITGB4	ITGB4				ITGB4		64			21.0388	210.388	0	210.388	0	0	2103.88
3	ITGA6	IPI00010697	ITGA6	ITGA6	1868	IPI00010697	ITGA6 Isoform Alpha-6X1X2B of Integrin alpha	ITGA6	4	60	34	6.37181	19.7239	3.09549	15.7303	84.9297	0.174345	157.153	848.484
4	PDCD6IP	IPI00246058	PDCD6IP	PDCD6IP	2617	IPI00246058	PDCD6IP PDCD6IP protein lng=873 # Alix	PDCD6IP	6	58	30	5.62219	19.0664	3.39128	9.25314	54.7325	0.261518	92.4427	546.801
5	SLC3A2	IPI00027493	SLC3A2	SLC3A2				SLC3A2		55	40	7.49625	18.0802	2.4119	74.9625	180.802	0	749.625	1808.02
6	EZR	IPI00843975	EZR	EZR				EZR		54	35	6.55922	17.7515	2.70634	65.5922	177.515	0	655.922	1775.15
7	NT5E	IPI00009456	NT5E	NT5E	2499	IPI00009456	NT5E 5~-nucleotidase lng=574 # SP[576,W,27,	NT5E	12	49	28	5.24738	16.1078	3.06969	4.31813	23.1198	0.523035	43.1399	230.976
8	ITGB1	IPI00217563	ITGB1	ITGB1				ITGB1		47	37	6.93403	15.4504	2.22819	69.3403	154.504	0	693.403	1545.04
9	HRNR	IPI00398625	HRNR	HRNR				HRNR		46	52	9.74513	15.1216	1.55171	97.4513	151.216	0	974.513	1512.16
10	SLC2A1	IPI00220194	SLC2A1	SLC2A1				SLC2A1		45	22	4.12294	14.7929	3.58795	41.2294	147.929	0	412.294	1479.29
11	ITGA3	IPI00215995	ITGA3	ITGA3	1865	IPI00215995	ITGA3 Isoform Alpha-3A of Integrin alpha-3	ITGA3	4	43	33	6.18441	14.1354	2.28566	15.2677	60.8663	0.174345	152.531	608.08
12	EHD4	IPI00005578	EHD4	EHD4	1101	IPI00005578	EHD4 EH domain-containing protein 4 lng=541	EHD4	6	42	11	2.06147	13.8067	6.69751	3.39282	39.6339	0.261518	33.8957	395.959
13	TACSTD2	IPI00297910	TACSTD2	TACSTD2	3699	IPI00297910	TACSTD2 Tumor-associated calcium signal transducer 2	TACSTD2	4	39	20	3.74813	12.8205	3.42051	9.25314	55.2043	0.174345	92.4427	551.514
14	UBA52	IPI00456429	UBA52	UBA52				UBA52		39	42	7.87106	12.8205	1.62882	78.7106	128.205	0	787.106	1282.05
15	JUP	IPI00554711	JUP	JUP				JUP		38	2	0.374813	12.4918	33.3281	3.74813	124.918	0	37.4813	1249.18
16	EPHA2	IPI00021267	EPHA2	EPHA2	1176	IPI00021267	EPHA2 Ephrin type-A receptor 2 lng=976 # SP	EPHA2	15	37	7	1.31184	12.1631	9.27172	0.863626	13.9662	0.653794	8.62799	139.528
17	HSPA8	IPI00003865	HSPA8	HSPA8	1712	IPI00003865	HSPA8 Isoform 1 of Heat shock cognate 71 kDa	HSPA8	75	36	21	3.93553	11.8343	3.00704	0.518176	2.71775	3.26897	5.17679	27.1515
18	EHD1	IPI00017184	EHD1	EHD1				EHD1		35	7	1.31184	11.5056	8.77055	13.1184	115.056	0	131.184	1150.56
19	SLC1A5	IPI00019472	SLC1A5	SLC1A5				SLC1A5		35	17	3.18591	11.5056	3.6114	31.8591	115.056	0	318.591	1150.56
20	CDCP1	IPI00290039		CDCP1	643	IPI00290039	CDCP1 Isoform 1 of CUB domain-containing pro	CDCP1	8	31	6	1.12444	10.1907	9.0629	1.38797	21.9402	0.34869	13.8664	219.192
21	ACTG1	IPI00021440	ACTG1	ACTG1	213	IPI00021440	ACTG1 Actin, cytoplasmic 2 lng=375 # SNP[39	ACTG1	126	30			9.86193	98.6193	0	1.34809	5.49187	0	13.468
22	ADAM10	IPI00013897	ADAM10	ADAM10	6	IPI00013897	ADAM10 ADAM 10 lng=748 # SP[750,G,19,G]CON[	ADAM10	17	30	22	4.12294	9.86193	2.39197	2.39493	9.99173	0.740967	23.9264	99.8216
23	ITGAV	IPI00027505	ITGAV	ITGAV				ITGAV		30	13	2.43628	9.86193	4.04794	24.3628	98.6193	0	243.628	986.193
24	MSN	IPI00219365	MSN	MSN				MSN		28			9.20447	92.0447	0	92.0447	0	0	920.447
25	TACSTD1	IPI00893715	TACSTD1	EPCAM	3697	IPI00893715	TACSTD1 Putative uncharacterized protein TACSTD1/EPCAM	TACSTD1	35	28	18	3.37331	9.20447	2.72861	0.951751	4.52959	1.52552	9.5084	45.2525
26	JUP	IPI00789324	JUP	JUP				JUP		25	7	1.31184	8.21828	6.26468	13.1184	82.1828	0	131.184	821.828
27	YWHAZ	IPI00021263	YWHAZ	YWHAZ	4134	IPI00021263	YWHAZ 14-3-3 protein zeta/delta lng=245 # S	YWHAZ	81	24	31	5.8096	7.88955	1.35802	0.708265	1.67762	3.53049	7.07586	16.7602
28	CTNND1	IPI00182469	CTNND1	CTNND1				CTNND1		23	2	0.374813	7.56082	20.1723	3.74813	75.6082	0	37.4813	756.082
29	F11R	IPI00001754	F11R	F11R	1220	IPI00001754	F11R Junctional adhesion molecule A lng=299	F11R	49	21	11	2.06147	6.90335	3.34875	0.415447	2.42656	2.13573	4.15049	24.2424
30	RDX	IPI00017367	RDX	RDX	3107	IPI00017367	RDX Radixin isoform b lng=604	RDX	47	21			6.90335	69.0335	0	2.52982	2.04856	0	25.274
31	ANXA2	IPI00418169	ANXA2	ANXA2	50	IPI00418169	ANXA2 annexin A2 isoform 1 lng=357 # SNP[37	ANXA2	68	20	8	1.49925	6.57462	4.38527	0.217721	1.66529	2.96387	2.17512	16.6369
32	YWHAB	IPI00216318	YWHAB	YWHAB				YWHAB		20	21	3.93553	6.57462	1.67058	39.3553	65.7462	0	393.553	657.462
33	ATP1A1	IPI00646182	ATP1A1	ATP1A1				ATP1A1		19			6.24589	62.4589	0	62.4589	0	0	624.589
34	BSG	IPI00019906	BSG	BSG	407	IPI00019906	BSG Isoform 2 of Basigin lng=269 # SP[271,A	BSG	3	18	5	0.937031	5.91716	6.31479	3.08438	33.9719	0.130759	30.8142	339.393
35	HSPA1A	IPI00304925	HSPA1A	HSPA1A	1704	IPI00304925	HSPA1B;HSPA1A Heat shock 70 kDa protein 1 l	HSPA1A	52	18	7	1.31184	5.91716	4.51057	0.249123	1.95992	2.26649	2.48884	19.5804
36	ITGA6	IPI00216221	ITGA6	ITGA6	1867	IPI00216221	ITGA6 Isoform Alpha-6X1A of Integrin alpha-6	ITGA6	3	18	14	2.62369	5.91716	2.25528	8.63626	33.9719	0.130759	86.2799	339.393
37	CTNNA1	IPI00473136	CTNNA1	CTNNA1				CTNNA1		17			5.58843	55.8843	0	55.8843	0	0	558.843
38	DCD	IPI00027547	DCD	DCD				DCD		17	18	3.37331	5.58843	1.65666	33.7331	55.8843	0	337.331	558.843
39	ITGA2	IPI00013744	ITGA2	ITGA2				ITGA2		17	2	0.374813	5.58843	14.9099	3.74813	55.8843	0	37.4813	558.843
40	SLC44A2	IPI00645589	SLC44A2	SLC44A2				SLC44A2		16			5.2597	52.597	0	52.597	0	0	525.97
41	YWHAQ	IPI00018146	YWHAQ	YWHAQ	4133	IPI00018146	YWHAQ 14-3-3 protein theta lng=245 # SNP[25	YWHAQ	31	16	16	2.9985	5.2597	1.75411	0.955163	2.92231	1.35117	9.54248	29.1951
42	ARRDC1	IPI00166858	ARRDC1	ARRDC1	296	IPI00166858	ARRDC1 Arrestin domain-containing protein 1	ARRDC1	1	15	9	1.68666	4.93097	2.92352	16.6557	84.9297	0.0435863	166.397	848.484
43	CTNNB1	IPI00017292	CTNNB1	CTNNB1				CTNNB1		15	1	0.187406	4.93097	26.3116	1.87406	49.3097	0	18.7406	493.097
44	HCN2	IPI00218946						HCN2		15			4.93097	49.3097	0	49.3097	0	0	493.097
45	YWHAG	IPI00220642	YWHAG	YWHAG	4131	IPI00220642	YWHAG 14-3-3 protein gamma lng=247 # CON[25	YWHAG	5	15	20	3.74813	4.93097	1.31558	7.40251	16.9859	0.217931	73.9542	169.697
46	ABCA5	IPI00292012						ABCA5		14			4.60224	46.0224	0	46.0224	0	0	460.224
47	ANXA11	IPI00909703	ANXA11	ANXA11				ANXA11		14			4.60224	46.0224	0	46.0224	0	0	460.224
48	CD63	IPI00215998	CD63	CD63				CD63		14	16	2.9985	4.60224	1.53485	29.985	46.0224	0	299.85	460.224
49	FLG2	IPI00397801	FLG2	FLG2				FLG2		14	7	1.31184	4.60224	3.50822	13.1184	46.0224	0	131.184	460.224
50	SHROOM3	IPI00152881						SHROOM3		14	14	2.62369	4.60224	1.75411	26.2369	46.0224	0	262.369	460.224
51	DNAJC15	IPI00001649						DNAJC15		13	4	0.749625	4.2735	5.70085	7.49625	42.735	0	74.9625	427.35
52	MYO1C	IPI00829992	MYO1C	MYO1C				MYO1C		13			4.2735	42.735	0	42.735	0	0	427.35
53	CD151	IPI00298851	CD151	CD151				CD151		12	9	1.68666	3.94477	2.33881	16.8666	39.4477	0	168.666	394.477
54	CD9	IPI00215997	CD9	CD9	627	IPI00215997	CD9 CD9 antigen lng=228 # SP[230,L,33,L]SNP	CD9	5	12	9	1.68666	3.94477	2.33881	3.33113	13.5888	0.217931	33.2794	135.757
55	CYFIP1	IPI00644231	CYFIP1	CYFIP1				CYFIP1		12			3.94477	39.4477	0	39.4477	0	0	394.477
56	SLC44A1	IPI00221393	SLC44A1	SLC44A1				SLC44A1		12	5	0.937031	3.94477	4.20986	9.37031	39.4477	0	93.7031	394.477
57	VCL	IPI00291175	VCL	VCL	4050	IPI00291175	VCL Isoform 1 of Vinculin lng=1066 # SNP[10	VCL	36	12	12	2.24888	3.94477	1.75411	0.616876	1.88733	1.56911	6.16285	18.8552
58	ALPPL2	IPI00290380						ALPPL2		11			3.61604	36.1604	0	36.1604	0	0	361.604
59	C3	IPI00887739	C3	C3				C3		11			3.61604	36.1604	0	36.1604	0	0	361.604
60	CPNE8	IPI00384746	CPNE8	CPNE8				CPNE8		11			3.61604	36.1604	0	36.1604	0	0	361.604
61	F3	IPI00010338	F3	F3				F3		11	5	0.937031	3.61604	3.85904	9.37031	36.1604	0	93.7031	361.604
62	FERMT1	IPI00304754						FERMT1		11	2	0.374813	3.61604	9.6476	3.74813	36.1604	0	37.4813	361.604
63	LSR	IPI00409641	LSR	LSR				LSR		11			3.61604	36.1604	0	36.1604	0	0	361.604
64	LSR	IPI00941735	LSR	LSR				LSR		11			3.61604	36.1604	0	36.1604	0	0	361.604
65	RAB7A	IPI00016342	RAB7A	RAB7A	3041	IPI00016342	RAB7A Ras-related protein Rab-7a lng=207 #	RAB7A	18	11	14	2.62369	3.61604	1.37823	1.43938	3.4601	0.784553	14.38	34.5679
66	MARCKS	IPI00219301	MARCKS	MARCKS				MARCKS		10	4	0.749625	3.28731	4.38527	7.49625	32.8731	0	74.9625	328.731
67	PKP2	IPI00005264						PKP2		10			3.28731	32.8731	0	32.8731	0	0	328.731
68	RALB	IPI00004397	RALB	RALB				RALB		10	5	0.937031	3.28731	3.50822	9.37031	32.8731	0	93.7031	328.731
69	SLC7A5	IPI00008986	SLC7A5	SLC7A5	3533	IPI00008986	SLC7A5 Large neutral amino acids transporter	SLC7A5	1	10	8	1.49925	3.28731	2.19264	14.805	56.6198	0.0435863	147.908	565.656
70	THBD	IPI00010737		THBD				THBD		10	3	0.562219	3.28731	5.84703	5.62219	32.8731	0	56.2219	328.731
71	TUBA1B	IPI00792677	TUBA1B	TUBA1B	3910	IPI00792677	TUBA1B cDNA FLJ60097, highly similar to Tubu	TUBA1B	29	10			3.28731	32.8731	0	1.95241	1.264	0	19.5054
72	- Ig lambda chain V-I region HA lng=	IPI00382420						- Ig lambda chain V-I region HA lng=		9			2.95858	29.5858	0	29.5858	0	0	295.858
73	ANXA1	IPI00218918	ANXA1	ANXA1	41	IPI00218918	ANXA1 Annexin A1 lng=346 # SNP[364,d,43,N]S	ANXA1	46	9	2	0.374813	2.95858	7.89349	0.0804621	1.10778	2.00497	0.80385	11.0672
74	BAIAP2	IPI00180292	BAIAP2	BAIAP2				BAIAP2		9	1	0.187406	2.95858	15.787	1.87406	29.5858	0	18.7406	295.858
75	CLCF1	IPI00294405						CLCF1		9	5	0.937031	2.95858	3.1574	9.37031	29.5858	0	93.7031	295.858
76	COL3A1	IPI00021033	COL3A1	COL3A1				COL3A1		9			2.95858	29.5858	0	29.5858	0	0	295.858
77	DIP2B	IPI00465045	DIP2B	DIP2B				DIP2B		9			2.95858	29.5858	0	29.5858	0	0	295.858
78	RAB1A	IPI00005719	RAB1A	RAB1A	3011	IPI00005719	RAB1A Isoform 1 of Ras-related protein Rab-1	RAB1A	3	9	10	1.87406	2.95858	1.5787	6.16876	16.9859	0.130759	61.6285	169.697
79	RAB1B	IPI00008964	RAB1B	RAB1B				RAB1B		9			2.95858	29.5858	0	29.5858	0	0	295.858
80	SDCBP	IPI00479018	SDCBP	SDCBP				SDCBP		9			2.95858	29.5858	0	29.5858	0	0	295.858
81	SLC29A1	IPI00550382	SLC29A1	SLC29A1				SLC29A1		9	2	0.374813	2.95858	7.89349	3.74813	29.5858	0	37.4813	295.858
82	- Protein lng=	IPI00893694						- Protein lng=		8			2.62985	26.2985	0	26.2985	0	0	262.985
83	CD55	IPI00974349	CD55	CD55				CD55		8			2.62985	26.2985	0	26.2985	0	0	262.985
84	DSG1	IPI00025753		DSG1				DSG1		8	2	0.374813	2.62985	7.01644	3.74813	26.2985	0	37.4813	262.985
85	GNB1	IPI00026268	GNB1	GNB1				GNB1		8			2.62985	26.2985	0	26.2985	0	0	262.985
86	GNG12	IPI00221232	GNG12	GNG12				GNG12		8	4	0.749625	2.62985	3.50822	7.49625	26.2985	0	74.9625	262.985
87	IGLC1	IPI00719373	IGLC1	IGLC1				IGLC1		8			2.62985	26.2985	0	26.2985	0	0	262.985
88	MAP4K4	IPI00219799	MAP4K4	MAP4K4				MAP4K4		8			2.62985	26.2985	0	26.2985	0	0	262.985
89	MAP4K4	IPI00006752	MAP4K4	MAP4K4				MAP4K4		8	1	0.187406	2.62985	14.0329	1.87406	26.2985	0	18.7406	262.985
90	NCKAP1	IPI00031982	NCKAP1	NCKAP1				NCKAP1		8			2.62985	26.2985	0	26.2985	0	0	262.985
91	RAB8A	IPI00028481	RAB8A	RAB8A				RAB8A		8	10	1.87406	2.62985	1.40329	18.7406	26.2985	0	187.406	262.985
92	RAP2B	IPI00018364	RAP2B	RAP2B				RAP2B		8	6	1.12444	2.62985	2.33881	11.2444	26.2985	0	112.444	262.985
93	TSPAN14	IPI00303059	TSPAN14	TSPAN14				TSPAN14		8	4	0.749625	2.62985	3.50822	7.49625	26.2985	0	74.9625	262.985
94	TUBB6	IPI00930130	TUBB6	TUBB6				TUBB6		8			2.62985	26.2985	0	26.2985	0	0	262.985
95	EHD3	IPI00021458	EHD3	EHD3				EHD3		7			2.30112	23.0112	0	23.0112	0	0	230.112
96	FGFBP1	IPI00021399			1288	IPI00021399	FGFBP1 Fibroblast growth factor-binding prot	FGFBP1	75	7	4	0.749625	2.30112	3.06969	0.0987001	0.528452	3.26897	0.986056	5.27945
97	GNB2	IPI00925530	GNB2	GNB2				GNB2		7			2.30112	23.0112	0	23.0112	0	0	230.112
98	PKM2	IPI00220644	PKM2	PKM	2697	IPI00220644	PKM2 Isoform M1 of Pyruvate kinase isozymes	PKM2	1	7	6	1.12444	2.30112	2.04646	11.1038	39.6339	0.0435863	110.931	395.959
99	PLXNB2	IPI00852623	PLXNB2	PLXNB2				PLXNB2		7			2.30112	23.0112	0	23.0112	0	0	230.112
100	RAB10	IPI00016513	RAB10	RAB10				RAB10		7	5	0.937031	2.30112	2.45575	9.37031	23.0112	0	93.7031	230.112
101	SLC38A1	IPI00871279	SLC38A1	SLC38A1				SLC38A1		7			2.30112	23.0112	0	23.0112	0	0	230.112
102	TM4SF1	IPI00026520		TM4SF1				TM4SF1		7	8	1.49925	2.30112	1.53485	14.9925	23.0112	0	149.925	230.112
103	TSPAN14	IPI00165394	TSPAN14	TSPAN14	3889	IPI00165394	TSPAN14 Isoform 2 of Tetraspanin-14 lng=253	TSPAN14	3	7	2	0.374813	2.30112	6.13938	1.23375	13.2113	0.130759	12.3257	131.986
104	TSPAN4	IPI00024174	TSPAN4	TSPAN4				TSPAN4		7	4	0.749625	2.30112	3.06969	7.49625	23.0112	0	74.9625	230.112
116	RAB5C	IPI00016339	RAB5C	RAB5C	3037	IPI00016339	RAB5C Ras-related protein Rab-5C lng=216 #	RAB5C	1	6	4	0.749625	1.97239	2.63116	7.40251	33.9719	0.0435863	73.9542	339.393
117	RALA	IPI00217519	RALA	RALA	3054	IPI00217519	RALA Ras-related protein Ral-A lng=206	RALA	1	6	4	0.749625	1.97239	2.63116	7.40251	33.9719	0.0435863	73.9542	339.393
105	APOD	IPI00924574	APOD	APOD				APOD		6			1.97239	19.7239	0	19.7239	0	0	197.239
106	ARF3	IPI00215917	ARF3	ARF3				ARF3		6			1.97239	19.7239	0	19.7239	0	0	197.239
107	CDC42	IPI00016786	CDC42	CDC42				CDC42		6	3	0.562219	1.97239	3.50822	5.62219	19.7239	0	56.2219	197.239
108	CLDN3	IPI00007364	CLDN3	CLDN3				CLDN3		6	4	0.749625	1.97239	2.63116	7.49625	19.7239	0	74.9625	197.239
110	GNAS	IPI00095891	GNAS	GNAS				GNAS		6	3	0.562219	1.97239	3.50822	5.62219	19.7239	0	56.2219	197.239
111	ITGB5	IPI00029741	ITGB5	ITGB5				ITGB5		6	2	0.374813	1.97239	5.26233	3.74813	19.7239	0	37.4813	197.239
112	LSR	IPI00409640	LSR	LSR				LSR		6			1.97239	19.7239	0	19.7239	0	0	197.239
113	NCSTN	IPI00021983	NCSTN	NCSTN				NCSTN		6	2	0.374813	1.97239	5.26233	3.74813	19.7239	0	37.4813	197.239
114	PKP3	IPI00026952	PKP3	PKP3				PKP3		6	1	0.187406	1.97239	10.5247	1.87406	19.7239	0	18.7406	197.239
115	RAB35	IPI00300096	RAB35	RAB35				RAB35		6	6	1.12444	1.97239	1.75411	11.2444	19.7239	0	112.444	197.239
118	RAP2C	IPI00009607	RAP2C	RAP2C				RAP2C		6	3	0.562219	1.97239	3.50822	5.62219	19.7239	0	56.2219	197.239
109	EGFR	IPI00018274	EGFR	EGFR	1095	IPI00018274	EGFR Isoform 1 of Epidermal growth factor re	EGFR	2	6			1.97239	19.7239	0	16.9859	0.0871726	0	169.697
121	TGM2	IPI00294578	TGM2	TGM2	3757	IPI00294578	TGM2 Isoform 1 of Protein-glutamine gamma-gl	TGM2	4	6	1	0.187406	1.97239	10.5247	0.462657	8.49297	0.174345	4.62214	84.8484
120	SUSD2	IPI00021302	SUSD2	SUSD2	3683	IPI00021302	SUSD2 Sushi domain-containing protein 2 lng	SUSD2	14	6	2	0.374813	1.97239	5.26233	0.264375	2.42656	0.610208	2.64122	24.2424
119	ST14	IPI00001922		ST14	3646	IPI00001922	ST14 Suppressor of tumorigenicity protein 14	ST14	16	6	7	1.31184	1.97239	1.50352	0.80965	2.12324	0.69738	8.08874	21.2121
122	ANXA3	IPI00964070	ANXA3	ANXA3				ANXA3		5			1.64366	16.4366	0	16.4366	0	0	164.366
125	CHMP2A	IPI00004416	CHMP2A	CHMP2A				CHMP2A		5	3	0.562219	1.64366	2.92352	5.62219	16.4366	0	56.2219	164.366
126	CIB1	IPI00018451	CIB1	CIB1				CIB1		5	4	0.749625	1.64366	2.19264	7.49625	16.4366	0	74.9625	164.366
127	CNP	IPI00220993	CNP	CNP				CNP		5			1.64366	16.4366	0	16.4366	0	0	164.366
129	HLA-DRB5	IPI00955511	HLA-DRB5	HLA-DRB5				HLA-DRB5		5			1.64366	16.4366	0	16.4366	0	0	164.366
130	LAMA3	IPI00003951	LAMA3	LAMA3				LAMA3		5	6	1.12444	1.64366	1.46176	11.2444	16.4366	0	112.444	164.366
131	PDCD6	IPI00930049	PDCD6	PDCD6				PDCD6		5			1.64366	16.4366	0	16.4366	0	0	164.366
133	SLC38A2	IPI00410034	SLC38A2	SLC38A2				SLC38A2		5	1	0.187406	1.64366	8.77055	1.87406	16.4366	0	18.7406	164.366
134	SLC7A1	IPI00027728						SLC7A1		5			1.64366	16.4366	0	16.4366	0	0	164.366
135	TSG101	IPI00018434	TSG101	TSG101				TSG101		5	2	0.374813	1.64366	4.38527	3.74813	16.4366	0	37.4813	164.366
136	TSPAN6	IPI00013449	TSPAN6	TSPAN6				TSPAN6		5	4	0.749625	1.64366	2.19264	7.49625	16.4366	0	74.9625	164.366
137	TXN	IPI00216298	TXN	TXN				TXN		5	2	0.374813	1.64366	4.38527	3.74813	16.4366	0	37.4813	164.366
128	GIPC1	IPI00024705	GIPC1	GIPC1	1429	IPI00024705	GIPC1 PDZ domain-containing protein GIPC1 l	GIPC1	2	5	2	0.374813	1.64366	4.38527	1.85063	14.155	0.0871726	18.4885	141.414
138	VPS28	IPI00007155	VPS28	VPS28	4067	IPI00007155	VPS28 Vacuolar protein sorting-associated pr	VPS28	2	5	5	0.937031	1.64366	1.75411	4.62657	14.155	0.0871726	46.2214	141.414
132	RHOA	IPI00478231	RHOA	RHOA	3121	IPI00478231	RHOA Transforming protein RhoA lng=193 # SN	RHOA	3	5	4	0.749625	1.64366	2.19264	2.4675	9.43664	0.130759	24.6514	94.276
123	ATP6AP2	IPI00168884	ATP6AP2	ATP6AP2	330	IPI00168884	ATP6AP2 Renin receptor lng=350 # SP[352,N,1	ATP6AP2	11	5			1.64366	16.4366	0	2.57363	0.479449	0	25.7116
124	CFL1	IPI00012011	CFL1	CFL1	677	IPI00012011	CFL1 Cofilin-1 lng=166 # SNP[173,l,101,F]SN	CFL1	38	5	5	0.937031	1.64366	1.75411	0.243504	0.744998	1.65628	2.4327	7.44284
166	VAPB	IPI00006211			4042	IPI00006211	VAPB Isoform 1 of Vesicle-associated membran	VAPB	1	4			1.31492	13.1492	0	22.6479	0.0435863	0	226.262
139	- MHC class I antigen lng=	IPI00942114						- MHC class I antigen lng=		4			1.31492	13.1492	0	13.1492	0	0	131.492
140	ARG1	IPI00291560						ARG1		4	2	0.374813	1.31492	3.50822	3.74813	13.1492	0	37.4813	131.492
141	ATP2B1	IPI00021695	ATP2B1	ATP2B1				ATP2B1		4			1.31492	13.1492	0	13.1492	0	0	131.492
142	ATP2B4	IPI00012490	ATP2B4	ATP2B4				ATP2B4		4			1.31492	13.1492	0	13.1492	0	0	131.492
144	CHMP1A	IPI00382452	CHMP1A	CHMP1A				CHMP1A		4	3	0.562219	1.31492	2.33881	5.62219	13.1492	0	56.2219	131.492
147	ERBB2IP	IPI00438286						ERBB2IP		4	2	0.374813	1.31492	3.50822	3.74813	13.1492	0	37.4813	131.492
148	GNAI3	IPI00220578	GNAI3	GNAI3				GNAI3		4	3	0.562219	1.31492	2.33881	5.62219	13.1492	0	56.2219	131.492
149	GNG5	IPI00027240	GNG5	GNG5				GNG5		4	3	0.562219	1.31492	2.33881	5.62219	13.1492	0	56.2219	131.492
150	GOLGA7	IPI00480022	GOLGA7	GOLGA7				GOLGA7		4	3	0.562219	1.31492	2.33881	5.62219	13.1492	0	56.2219	131.492
151	HIST1H2AB	IPI00081836	HIST1H2AB	HIST1H2AB				HIST1H2AB		4	4	0.749625	1.31492	1.75411	7.49625	13.1492	0	74.9625	131.492
153	HLA-DQB1	IPI00930379	HLA-DQB1	HLA-DQB1				HLA-DQB1		4			1.31492	13.1492	0	13.1492	0	0	131.492
154	HLA-DRB5	IPI00472169	HLA-DRB5	HLA-DRB5				HLA-DRB5		4			1.31492	13.1492	0	13.1492	0	0	131.492
156	KIAA0174	IPI00024660	KIAA0174	LOC728533				KIAA0174		4	1	0.187406	1.31492	7.01644	1.87406	13.1492	0	18.7406	131.492
159	PACSIN2	IPI00027009	PACSIN2	PACSIN2				PACSIN2		4			1.31492	13.1492	0	13.1492	0	0	131.492
160	PACSIN3	IPI00329572	PACSIN3	PACSIN3				PACSIN3		4			1.31492	13.1492	0	13.1492	0	0	131.492
161	PROM2	IPI00295988	PROM2	PROM2				PROM2		4			1.31492	13.1492	0	13.1492	0	0	131.492
164	RRAS	IPI00020418	RRAS	RRAS				RRAS		4	1	0.187406	1.31492	7.01644	1.87406	13.1492	0	18.7406	131.492
165	STXBP3	IPI00297626	STXBP3	STXBP3				STXBP3		4			1.31492	13.1492	0	13.1492	0	0	131.492
167	VASP	IPI00301058	VASP	VASP				VASP		4	1	0.187406	1.31492	7.01644	1.87406	13.1492	0	18.7406	131.492
168	XAGE1C	IPI00006982						XAGE1C		4	5	0.937031	1.31492	1.40329	9.37031	13.1492	0	93.7031	131.492
169	ZDHHC5	IPI00216546						ZDHHC5		4			1.31492	13.1492	0	13.1492	0	0	131.492
157	KRAS	IPI00423570	KRAS	KRAS	1977	IPI00423570	KRAS Isoform 2B of GTPase KRas lng=188 # SN	KRAS	2	4	5	0.937031	1.31492	1.40329	4.62657	11.324	0.0871726	46.2214	113.131
163	RAP1B	IPI00015148	RAP1B	RAP1B	3070	IPI00015148	RAP1B Ras-related protein Rap-1b lng=184 #	RAP1B	3	4			1.31492	13.1492	0	7.54931	0.130759	0	75.4208
158	LIPH	IPI00103480			2093	IPI00103480	LIPH Lipase member H lng=451 # SP[453,E,19,	LIPH	6	4			1.31492	13.1492	0	3.77465	0.261518	0	37.7104
155	HSPB1	IPI00025512	HSPB1	HSPB1	1716	IPI00025512	HSPB1 Heat shock protein beta-1 lng=205 # S	HSPB1	8	4			1.31492	13.1492	0	2.83099	0.34869	0	28.2828
162	PVRL2	IPI00022661		PVRL2	2982	IPI00022661	PVRL2 Isoform Delta of Poliovirus receptor-r	PVRL2	10	4			1.31492	13.1492	0	2.26479	0.435863	0	22.6262
152	HLA-B	IPI00472138	HLA-B	HLA-B	1619	IPI00472138	HLA-B HLA class I histocompatibility antigen	HLA-B	18	4			1.31492	13.1492	0	1.25822	0.784553	0	12.5701
146	EFNB1	IPI00024307	EFNB1	EFNB1	1090	IPI00024307	EFNB1 Ephrin-B1 lng=346 # SP[348,K,30,K]SNP	EFNB1	24	4	4	0.749625	1.31492	1.75411	0.308438	0.943664	1.04607	3.08142	9.4276
145	EEF2	IPI00186290	EEF2	EEF2	1083	IPI00186290	EEF2 Elongation factor 2 lng=858 # SNP[876,	EEF2	33	4	1	0.187406	1.31492	7.01644	0.0560796	0.686301	1.43835	0.560259	6.85643
143	CDH1	IPI00000513	CDH1	CDH1	645	IPI00000513	CDH1 E-cadherin lng=821 # SP[823,Q,23,Q] #	CDH1	44	4	2	0.374813	1.31492	3.50822	0.0841194	0.514726	1.9178	0.840389	5.14233
179	DHX15	IPI00396435		DHX15	990	IPI00396435	DHX15 Putative pre-mRNA-splicing factor ATP-	DHX15	1	3	2	0.374813	0.986193	2.63116	3.70126	16.9859	0.0435863	36.9771	169.697
182	EEF1A1	IPI00025447	EEF1A1	EEF1A1	1072	IPI00025447	EEF1A1 Elongation factor 1-alpha lng=441	EEF1A1	1	3	3	0.562219	0.986193	1.75411	5.55188	16.9859	0.0435863	55.4656	169.697
209	VPS37B	IPI00002926	VPS37B	VPS37B	4072	IPI00002926	VPS37B Vacuolar protein sorting-associated p	VPS37B	1	3			0.986193	9.86193	0	16.9859	0.0435863	0	169.697
170	- Similar to Elongation factor 1-alpha 1 lng=	IPI00180730						- Similar to Elongation factor 1-alpha 1 lng=		3			0.986193	9.86193	0	9.86193	0	0	98.6193
171	ACTA1	IPI00021428	ACTA1	ACTA1				ACTA1		3	4	0.749625	0.986193	1.31558	7.49625	9.86193	0	74.9625	98.6193
173	ARF5	IPI00215919	ARF5	ARF5				ARF5		3			0.986193	9.86193	0	9.86193	0	0	98.6193
174	ATP1B1	IPI00747849	ATP1B1	ATP1B1				ATP1B1		3			0.986193	9.86193	0	9.86193	0	0	98.6193
175	B2M	IPI00004656	B2M	B2M				B2M		3	4	0.749625	0.986193	1.31558	7.49625	9.86193	0	74.9625	98.6193
177	CPNE3	IPI00024403	CPNE3	CPNE3				CPNE3		3			0.986193	9.86193	0	9.86193	0	0	98.6193
178	CPNE5	IPI00030532	CPNE5	CPNE5				CPNE5		3			0.986193	9.86193	0	9.86193	0	0	98.6193
180	DLG1	IPI00030351	DLG1	DLG1				DLG1		3			0.986193	9.86193	0	9.86193	0	0	98.6193
181	DMRTC2	IPI00480036						DMRTC2		3	2	0.374813	0.986193	2.63116	3.74813	9.86193	0	37.4813	98.6193
183	HBB	IPI00796636	HBB	HBB				HBB		3	1	0.187406	0.986193	5.26233	1.87406	9.86193	0	18.7406	98.6193
184	HLA-DRB5	IPI00746667	HLA-DRB5	HLA-DRB5				HLA-DRB5		3			0.986193	9.86193	0	9.86193	0	0	98.6193
185	IGSF8	IPI00056478	IGSF8	IGSF8				IGSF8		3			0.986193	9.86193	0	9.86193	0	0	98.6193
186	ILK	IPI00013219		ILK				ILK		3			0.986193	9.86193	0	9.86193	0	0	98.6193
187	ITCH	IPI00061780						ITCH		3			0.986193	9.86193	0	9.86193	0	0	98.6193
188	LGAL7B	IPI00219221						LGAL7B		3			0.986193	9.86193	0	9.86193	0	0	98.6193
189	LYN	IPI00298625		LYN				LYN		3			0.986193	9.86193	0	9.86193	0	0	98.6193
191	MPP6	IPI00303280	MPP6	MPP6				MPP6		3			0.986193	9.86193	0	9.86193	0	0	98.6193
192	MPP7	IPI00217617						MPP7		3			0.986193	9.86193	0	9.86193	0	0	98.6193
193	MPZL2	IPI00024811	MPZL2	MPZL2				MPZL2		3	1	0.187406	0.986193	5.26233	1.87406	9.86193	0	18.7406	98.6193
194	NR6A1	IPI00017258						NR6A1		3	3	0.562219	0.986193	1.75411	5.62219	9.86193	0	56.2219	98.6193
195	NRAS	IPI00000005	NRAS	NRAS				NRAS		3			0.986193	9.86193	0	9.86193	0	0	98.6193
196	PALM	IPI00301023						PALM		3			0.986193	9.86193	0	9.86193	0	0	98.6193
198	PLXNA1	IPI00552671	PLXNA1	PLXNA1				PLXNA1		3			0.986193	9.86193	0	9.86193	0	0	98.6193
202	RAB5A	IPI00927674	RAB5A	RAB5A				RAB5A		3	2	0.374813	0.986193	2.63116	3.74813	9.86193	0	37.4813	98.6193
203	RAB5B	IPI00017344	RAB5B	RAB5B				RAB5B		3			0.986193	9.86193	0	9.86193	0	0	98.6193
204	SLC44A1	IPI00005068	SLC44A1	SLC44A1				SLC44A1		3			0.986193	9.86193	0	9.86193	0	0	98.6193
205	SRC	IPI00328867	SRC	SRC				SRC		3			0.986193	9.86193	0	9.86193	0	0	98.6193
206	STX4	IPI00029730	STX4	STX4				STX4		3	1	0.187406	0.986193	5.26233	1.87406	9.86193	0	18.7406	98.6193
207	TSPAN1	IPI00030936	TSPAN1	TSPAN1				TSPAN1		3	1	0.187406	0.986193	5.26233	1.87406	9.86193	0	18.7406	98.6193
208	UTF1	IPI00020668						UTF1		3	3	0.562219	0.986193	1.75411	5.62219	9.86193	0	56.2219	98.6193
210	WDR1	IPI00746165	WDR1	WDR1				WDR1		3			0.986193	9.86193	0	9.86193	0	0	98.6193
211	YES1	IPI00013981	YES1	YES1				YES1		3			0.986193	9.86193	0	9.86193	0	0	98.6193
172	ADAM9	IPI00440932	ADAM9	ADAM9	12	IPI00440932	ADAM9 Isoform 1 of ADAM 9 lng=819 # SNP[837	ADAM9	3	3	2	0.374813	0.986193	2.63116	1.23375	5.66198	0.130759	12.3257	56.5656
200	PPP1CC	IPI00005705	PPP1CC	PPP1CC	2798	IPI00005705	PPP1CC Isoform Gamma-1 of Serine/threonine-p	PPP1CC	4	3	1	0.187406	0.986193	5.26233	0.462657	4.24649	0.174345	4.62214	42.4242
199	PLXNB2	IPI00853369	PLXNB2	PLXNB2	2744	IPI00853369	PLXNB2 Plexin-B2 lng=1838 # SP[1840,L,20,L]	PLXNB2	13	3			0.986193	9.86193	0	1.30661	0.566622	0	13.0536
201	PRDX2	IPI00909207	PRDX2	PRDX2	2823	IPI00909207	- cDNA FLJ60461, highly similar to Peroxired	PRDX2	19	3	2	0.374813	0.986193	2.63116	0.194803	0.893997	0.828139	1.94616	8.93141
197	PCDH1	IPI00000024			2590	IPI00000024	PCDH1 Isoform 1 of Protocadherin-1 lng=1026	PCDH1	23	3	3	0.562219	0.986193	1.75411	0.241386	0.738519	1.00248	2.41155	7.37812
176	CLIC1	IPI00010896	CLIC1	CLIC1	727	IPI00010896	CLIC1 Chloride intracellular channel protein	CLIC1	28	3	3	0.562219	0.986193	1.75411	0.198282	0.606641	1.22042	1.98092	6.0606
190	MDK	IPI00010333			2246	IPI00010333	MDK Midkine lng=143 # SP[145,K,23,K]SNP[159	MDK	47	3	3	0.562219	0.986193	1.75411	0.118125	0.361403	2.04856	1.18012	3.61057
220	CDCP1	IPI00235622		CDCP1	644	IPI00235622	CDCP1 Isoform 3 of CUB domain-containing pro	CDCP1	1	2			0.657462	6.57462	0	11.324	0.0435863	0	113.131
229	HLA-A	IPI00026569	HLA-A	HLA-A	1606	IPI00026569	HLA-A HLA class I histocompatibility antigen	HLA-A	1	2			0.657462	6.57462	0	11.324	0.0435863	0	113.131
232	LIN7C	IPI00019997	LIN7C	LIN7C	2088	IPI00019997	LIN7C Lin-7 homolog C lng=197	LIN7C	1	2	2	0.374813	0.657462	1.75411	3.70126	11.324	0.0435863	36.9771	113.131
212	ABI1	IPI00431025	ABI1	ABI1				ABI1		2			0.657462	6.57462	0	6.57462	0	0	65.7462
213	ARF4	IPI00215918	ARF4	ARF4				ARF4		2			0.657462	6.57462	0	6.57462	0	0	65.7462
214	C10orf137	IPI00386227						C10orf137		2			0.657462	6.57462	0	6.57462	0	0	65.7462
215	C9orf169	IPI00783904	C9orf169	C9orf169				C9orf169		2			0.657462	6.57462	0	6.57462	0	0	65.7462
216	CALML3	IPI00216984	CALML3	CALML3				CALML3		2			0.657462	6.57462	0	6.57462	0	0	65.7462
217	CD81	IPI00000190	CD81	CD81				CD81		2	2	0.374813	0.657462	1.75411	3.74813	6.57462	0	37.4813	65.7462
218	CD82	IPI00020446	CD82	CD82				CD82		2	1	0.187406	0.657462	3.50822	1.87406	6.57462	0	18.7406	65.7462
219	CD97	IPI00299412	CD97	CD97				CD97		2	1	0.187406	0.657462	3.50822	1.87406	6.57462	0	18.7406	65.7462
221	CHMP1B	IPI00156984	CHMP1B	CHMP1B				CHMP1B		2	1	0.187406	0.657462	3.50822	1.87406	6.57462	0	18.7406	65.7462
222	CHMP4B	IPI00025974	CHMP4B	CHMP4B				CHMP4B		2			0.657462	6.57462	0	6.57462	0	0	65.7462
223	CLDN4	IPI00021944	CLDN4	CLDN4				CLDN4		2	2	0.374813	0.657462	1.75411	3.74813	6.57462	0	37.4813	65.7462
225	DDR1	IPI00001477	DDR1	DDR1				DDR1		2			0.657462	6.57462	0	6.57462	0	0	65.7462
226	DFNA5	IPI00917302						DFNA5		2			0.657462	6.57462	0	6.57462	0	0	65.7462
227	EHD2	IPI00100980	EHD2	EHD2				EHD2		2	2	0.374813	0.657462	1.75411	3.74813	6.57462	0	37.4813	65.7462
228	GNAI2	IPI00748145	GNAI2	GNAI2				GNAI2		2			0.657462	6.57462	0	6.57462	0	0	65.7462
230	HLA-DRA	IPI00005171	HLA-DRA	HLA-DRA				HLA-DRA		2			0.657462	6.57462	0	6.57462	0	0	65.7462
231	KIAA1609	IPI00412243		KIAA1609				KIAA1609		2			0.657462	6.57462	0	6.57462	0	0	65.7462
233	LPAR1	IPI00022525		LPAR1				LPAR1		2			0.657462	6.57462	0	6.57462	0	0	65.7462
234	MBNL3	IPI00020062						MBNL3		2			0.657462	6.57462	0	6.57462	0	0	65.7462
235	MET	IPI00294528						MET		2			0.657462	6.57462	0	6.57462	0	0	65.7462
236	PDCD10	IPI00298558	PDCD10	PDCD10				PDCD10		2	1	0.187406	0.657462	3.50822	1.87406	6.57462	0	18.7406	65.7462
237	PIP	IPI00022974	PIP	PIP				PIP		2	1	0.187406	0.657462	3.50822	1.87406	6.57462	0	18.7406	65.7462
238	PLEC	IPI00014898						PLEC		2			0.657462	6.57462	0	6.57462	0	0	65.7462
239	PLEK2	IPI00009302						PLEK2		2			0.657462	6.57462	0	6.57462	0	0	65.7462
240	PLSCR1	IPI00005181	PLSCR1	PLSCR1				PLSCR1		2	2	0.374813	0.657462	1.75411	3.74813	6.57462	0	37.4813	65.7462
241	PPP2R1A	IPI00908543	PPP2R1A	PPP2R1A				PPP2R1A		2			0.657462	6.57462	0	6.57462	0	0	65.7462
242	PRSS3	IPI00385250		PRSS3				PRSS3		2			0.657462	6.57462	0	6.57462	0	0	65.7462
243	PSEN1	IPI00028077						PSEN1		2			0.657462	6.57462	0	6.57462	0	0	65.7462
245	ROR2	IPI00304999						ROR2		2	1	0.187406	0.657462	3.50822	1.87406	6.57462	0	18.7406	65.7462
246	S100A9	IPI00027462	S100A9	S100A9				S100A9		2			0.657462	6.57462	0	6.57462	0	0	65.7462
247	SCARB1	IPI00177968	SCARB1	SCARB1				SCARB1		2			0.657462	6.57462	0	6.57462	0	0	65.7462
248	SCRIB	IPI00410666	SCRIB	SCRIB				SCRIB		2			0.657462	6.57462	0	6.57462	0	0	65.7462
249	SDCBP2	IPI00302318	SDCBP2	SDCBP2				SDCBP2		2			0.657462	6.57462	0	6.57462	0	0	65.7462
250	SERPINB3	IPI00022204	SERPINB3	SERPINB3				SERPINB3		2			0.657462	6.57462	0	6.57462	0	0	65.7462
251	SLC19A1	IPI00375452						SLC19A1		2			0.657462	6.57462	0	6.57462	0	0	65.7462
252	SLC39A14	IPI00303452	SLC39A14	SLC39A14				SLC39A14		2			0.657462	6.57462	0	6.57462	0	0	65.7462
253	SLC5A6	IPI00031822	SLC5A6	SLC5A6				SLC5A6		2			0.657462	6.57462	0	6.57462	0	0	65.7462
254	SLC6A6	IPI00783565						SLC6A6		2			0.657462	6.57462	0	6.57462	0	0	65.7462
255	SLCO3A1	IPI00296394						SLCO3A1		2			0.657462	6.57462	0	6.57462	0	0	65.7462
256	SNAP23	IPI00010438	SNAP23	SNAP23				SNAP23		2			0.657462	6.57462	0	6.57462	0	0	65.7462
257	SNX33	IPI00103013	SNX33	SNX33				SNX33		2			0.657462	6.57462	0	6.57462	0	0	65.7462
258	SPATA7	IPI00376956						SPATA7		2			0.657462	6.57462	0	6.57462	0	0	65.7462
259	TAGLN2	IPI00644531	TAGLN2	TAGLN2				TAGLN2		2	2	0.374813	0.657462	1.75411	3.74813	6.57462	0	37.4813	65.7462
261	TSPAN15	IPI00879830	TSPAN15	TSPAN15				TSPAN15		2	1	0.187406	0.657462	3.50822	1.87406	6.57462	0	18.7406	65.7462
262	VPS4B	IPI00182728	VPS4B	VPS4B				VPS4B		2			0.657462	6.57462	0	6.57462	0	0	65.7462
263	WASF2	IPI00472164	WASF2	WASF2				WASF2		2			0.657462	6.57462	0	6.57462	0	0	65.7462
264	YKT6	IPI00927850						YKT6		2	2	0.374813	0.657462	1.75411	3.74813	6.57462	0	37.4813	65.7462
244	RAB14	IPI00291928	RAB14	RAB14	3008	IPI00291928	RAB14 Ras-related protein Rab-14 lng=215	RAB14	2	2	2	0.374813	0.657462	1.75411	1.85063	5.66198	0.0871726	18.4885	56.5656
260	TPM4	IPI00010779	TPM4	TPM4	3853	IPI00010779	TPM4 Isoform 1 of Tropomyosin alpha-4 chain	TPM4	6	2	1	0.187406	0.657462	3.50822	0.308438	1.88733	0.261518	3.08142	18.8552
224	CLIC4	IPI00001960	CLIC4	CLIC4	729	IPI00001960	CLIC4 Chloride intracellular channel protein	CLIC4	7	2			0.657462	6.57462	0	1.61771	0.305104	0	16.1616
276	ANXA5	IPI00329801	ANXA5	ANXA5	116	IPI00329801	ANXA5 Annexin A5 lng=320 # SNP[328,v,104,G]	ANXA5	1	1			0.328731	3.28731	0	5.66198	0.0435863	0	56.5656
316	HSPBP1	IPI00100748			1718	IPI00100748	HSPBP1 cDNA FLJ55382, highly similar to Hsp7	HSPBP1	1	1			0.328731	3.28731	0	5.66198	0.0435863	0	56.5656
265	- 40 kDa protein lng=	IPI00879970						- 40 kDa protein lng=		1			0.328731	3.28731	0	3.28731	0	0	32.8731
266	- cDNA FLJ58900, weakly similar to Uroplakin-3B lng=	IPI00401164						- cDNA FLJ58900, weakly similar to Uroplakin-3B lng=		1			0.328731	3.28731	0	3.28731	0	0	32.8731
267	- Conserved hypothetical protein lng=	IPI00445629						- Conserved hypothetical protein lng=		1			0.328731	3.28731	0	3.28731	0	0	32.8731
268	- Hypothetical protein lng=	IPI00941178						- Hypothetical protein lng=		1			0.328731	3.28731	0	3.28731	0	0	32.8731
269	- RNA polymerase II, heptapeptide repeat, eukaryotic containing protein lng=387	IPI00873171						- RNA polymerase II, heptapeptide repeat, eukaryotic containing protein lng=387		1	1	0.187406	0.328731	1.75411	1.87406	3.28731	0	18.7406	32.8731
270	- Transporter protein/putative hormone extrusion pump (Fragment) lng=	IPI00384253						- Transporter protein/putative hormone extrusion pump (Fragment) lng=		1			0.328731	3.28731	0	3.28731	0	0	32.8731
271	ABCC1	IPI00008338	ABCC1	ABCC1				ABCC1		1			0.328731	3.28731	0	3.28731	0	0	32.8731
272	ACSL4	IPI00029737	ACSL4	ACSL4				ACSL4		1			0.328731	3.28731	0	3.28731	0	0	32.8731
273	ADAP1	IPI00893187						ADAP1		1			0.328731	3.28731	0	3.28731	0	0	32.8731
274	ALDH18A1	IPI00008982						ALDH18A1		1			0.328731	3.28731	0	3.28731	0	0	32.8731
275	ALDH3B1	IPI00018031	ALDH3B1	ALDH3B1				ALDH3B1		1			0.328731	3.28731	0	3.28731	0	0	32.8731
277	ARHGDIB	IPI00791712	ARHGDIB	ARHGDIB				ARHGDIB		1			0.328731	3.28731	0	3.28731	0	0	32.8731
278	ARID3B	IPI00328266						ARID3B		1			0.328731	3.28731	0	3.28731	0	0	32.8731
279	ATP8A2	IPI00465166						ATP8A2		1			0.328731	3.28731	0	3.28731	0	0	32.8731
280	AZGP1	IPI00166729	AZGP1	AZGP1				AZGP1		1	1	0.187406	0.328731	1.75411	1.87406	3.28731	0	18.7406	32.8731
281	BCAS1	IPI00807587						BCAS1		1			0.328731	3.28731	0	3.28731	0	0	32.8731
282	BLMH	IPI00219575	BLMH	BLMH				BLMH		1			0.328731	3.28731	0	3.28731	0	0	32.8731
283	C10orf68	IPI00413658						C10orf68		1			0.328731	3.28731	0	3.28731	0	0	32.8731
284	C11orf52	IPI00059185	C11orf52	C11orf52				C11orf52		1			0.328731	3.28731	0	3.28731	0	0	32.8731
285	C1QBP	IPI00796075		C1QBP				C1QBP		1			0.328731	3.28731	0	3.28731	0	0	32.8731
286	CCT6A	IPI00027626	CCT6A	CCT6A				CCT6A		1			0.328731	3.28731	0	3.28731	0	0	32.8731
288	CD99	IPI00253036		CD99				CD99		1	1	0.187406	0.328731	1.75411	1.87406	3.28731	0	18.7406	32.8731
289	CDSN	IPI00386809		CDSN				CDSN		1			0.328731	3.28731	0	3.28731	0	0	32.8731
290	CEP55	IPI00101532						CEP55		1			0.328731	3.28731	0	3.28731	0	0	32.8731
291	CIT	IPI00022465		CIT				CIT		1			0.328731	3.28731	0	3.28731	0	0	32.8731
292	CLDN12	IPI00011088						CLDN12		1			0.328731	3.28731	0	3.28731	0	0	32.8731
293	CNN2	IPI00015262		CNN2				CNN2		1			0.328731	3.28731	0	3.28731	0	0	32.8731
294	CRMP1	IPI00556376		CRMP1				CRMP1		1			0.328731	3.28731	0	3.28731	0	0	32.8731
295	CXADR	IPI00019146		CXADR				CXADR		1			0.328731	3.28731	0	3.28731	0	0	32.8731
296	DCTN3	IPI00013654						DCTN3		1			0.328731	3.28731	0	3.28731	0	0	32.8731
297	DMD	IPI00006091						DMD		1	1	0.187406	0.328731	1.75411	1.87406	3.28731	0	18.7406	32.8731
298	DNM3	IPI00221332						DNM3		1			0.328731	3.28731	0	3.28731	0	0	32.8731
299	DUSP27	IPI00740180						DUSP27		1			0.328731	3.28731	0	3.28731	0	0	32.8731
300	EIF2AK4	IPI00163851						EIF2AK4		1			0.328731	3.28731	0	3.28731	0	0	32.8731
301	ELMO1	IPI00022004		ELMO1				ELMO1		1			0.328731	3.28731	0	3.28731	0	0	32.8731
302	EMB	IPI00394808		EMB				EMB		1			0.328731	3.28731	0	3.28731	0	0	32.8731
303	FAM125A	IPI00744702	FAM125A	FAM125A				FAM125A		1			0.328731	3.28731	0	3.28731	0	0	32.8731
304	FHL2	IPI00396967		FHL2				FHL2		1			0.328731	3.28731	0	3.28731	0	0	32.8731
306	FLG	IPI00026256		FLG				FLG		1	1	0.187406	0.328731	1.75411	1.87406	3.28731	0	18.7406	32.8731
307	FRMD8	IPI00011090						FRMD8		1			0.328731	3.28731	0	3.28731	0	0	32.8731
308	FSIP2	IPI00552057						FSIP2		1			0.328731	3.28731	0	3.28731	0	0	32.8731
309	GOLGA7B	IPI00402107						GOLGA7B		1	1	0.187406	0.328731	1.75411	1.87406	3.28731	0	18.7406	32.8731
310	GPAA1	IPI00021594						GPAA1		1			0.328731	3.28731	0	3.28731	0	0	32.8731
311	GPR172A	IPI00002171						GPR172A		1	1	0.187406	0.328731	1.75411	1.87406	3.28731	0	18.7406	32.8731
313	GSDMA	IPI00166200						GSDMA		1			0.328731	3.28731	0	3.28731	0	0	32.8731
315	HLA-A	IPI00472013	HLA-A	HLA-A				HLA-A		1			0.328731	3.28731	0	3.28731	0	0	32.8731
319	JMJD1C	IPI00384202						JMJD1C		1			0.328731	3.28731	0	3.28731	0	0	32.8731
320	KIAA1462	IPI00292817						KIAA1462		1			0.328731	3.28731	0	3.28731	0	0	32.8731
321	KIAA1919	IPI00217751						KIAA1919		1			0.328731	3.28731	0	3.28731	0	0	32.8731
322	LACTB	IPI00294186						LACTB		1			0.328731	3.28731	0	3.28731	0	0	32.8731
323	LBR	IPI00292135						LBR		1			0.328731	3.28731	0	3.28731	0	0	32.8731
324	LGALS3BP	IPI00794873	LGALS3BP	LGALS3BP				LGALS3BP		1			0.328731	3.28731	0	3.28731	0	0	32.8731
325	LOC400794	IPI00884024						LOC400794		1			0.328731	3.28731	0	3.28731	0	0	32.8731
326	LRMP	IPI00006158						LRMP		1			0.328731	3.28731	0	3.28731	0	0	32.8731
327	LRRC37A3	IPI00297574						LRRC37A3		1			0.328731	3.28731	0	3.28731	0	0	32.8731
328	MARCKSL1	IPI00641181	MARCKSL1	MARCKSL1				MARCKSL1		1			0.328731	3.28731	0	3.28731	0	0	32.8731
329	MBNL1	IPI00946481						MBNL1		1	1	0.187406	0.328731	1.75411	1.87406	3.28731	0	18.7406	32.8731
330	MCM2	IPI00184330						MCM2		1			0.328731	3.28731	0	3.28731	0	0	32.8731
333	MOBKL1B	IPI00301518						MOBKL1B		1			0.328731	3.28731	0	3.28731	0	0	32.8731
334	MOGS	IPI00908593		MOGS				MOGS		1			0.328731	3.28731	0	3.28731	0	0	32.8731
335	MPZL1	IPI00022558	MPZL1	MPZL1				MPZL1		1			0.328731	3.28731	0	3.28731	0	0	32.8731
336	MR1	IPI00646616						MR1		1			0.328731	3.28731	0	3.28731	0	0	32.8731
337	MTMR6	IPI00329385						MTMR6		1			0.328731	3.28731	0	3.28731	0	0	32.8731
338	MYADM	IPI00102685	MYADM	MYADM				MYADM		1	1	0.187406	0.328731	1.75411	1.87406	3.28731	0	18.7406	32.8731
340	NBEAL2	IPI00432423						NBEAL2		1			0.328731	3.28731	0	3.28731	0	0	32.8731
341	NUAK1	IPI00386903						NUAK1		1	1	0.187406	0.328731	1.75411	1.87406	3.28731	0	18.7406	32.8731
342	OSBPL2	IPI00014137						OSBPL2		1			0.328731	3.28731	0	3.28731	0	0	32.8731
343	PAFAH1B2	IPI00026546	PAFAH1B2	PAFAH1B2				PAFAH1B2		1			0.328731	3.28731	0	3.28731	0	0	32.8731
344	PGAM2	IPI00218570	PGAM2	PGAM2				PGAM2		1			0.328731	3.28731	0	3.28731	0	0	32.8731
345	PKP1	IPI00071509		PKP1				PKP1		1			0.328731	3.28731	0	3.28731	0	0	32.8731
346	PLP2	IPI00030362	PLP2	PLP2				PLP2		1	1	0.187406	0.328731	1.75411	1.87406	3.28731	0	18.7406	32.8731
347	POU3F1	IPI00008840						POU3F1		1			0.328731	3.28731	0	3.28731	0	0	32.8731
349	PRICKLE3	IPI00645796						PRICKLE3		1	1	0.187406	0.328731	1.75411	1.87406	3.28731	0	18.7406	32.8731
350	PSMC1	IPI00011126		PSMC1				PSMC1		1			0.328731	3.28731	0	3.28731	0	0	32.8731
352	PTGFRN	IPI00022048	PTGFRN	PTGFRN				PTGFRN		1			0.328731	3.28731	0	3.28731	0	0	32.8731
353	PVRL2	IPI00215980		PVRL2				PVRL2		1			0.328731	3.28731	0	3.28731	0	0	32.8731
354	RAB2A	IPI00790570	RAB2A	RAB2A				RAB2A		1			0.328731	3.28731	0	3.28731	0	0	32.8731
355	RARA	IPI00470378						RARA		1			0.328731	3.28731	0	3.28731	0	0	32.8731
356	RFX7	IPI00640136						RFX7		1	1	0.187406	0.328731	1.75411	1.87406	3.28731	0	18.7406	32.8731
357	RHOF	IPI00307458	RHOF	RHOF				RHOF		1	1	0.187406	0.328731	1.75411	1.87406	3.28731	0	18.7406	32.8731
358	RP2	IPI00026627	RP2	RP2				RP2		1			0.328731	3.28731	0	3.28731	0	0	32.8731
359	RPL4	IPI00003918	RPL4	RPL4				RPL4		1			0.328731	3.28731	0	3.28731	0	0	32.8731
360	RPN1	IPI00025874	RPN1	RPN1				RPN1		1			0.328731	3.28731	0	3.28731	0	0	32.8731
363	S100A8	IPI00007047	S100A8	S100A8				S100A8		1	1	0.187406	0.328731	1.75411	1.87406	3.28731	0	18.7406	32.8731
364	SCN1A	IPI00018934						SCN1A		1			0.328731	3.28731	0	3.28731	0	0	32.8731
365	SEC23A	IPI00908375		SEC23A				SEC23A		1			0.328731	3.28731	0	3.28731	0	0	32.8731
366	SH3GL1	IPI00019169						SH3GL1		1	1	0.187406	0.328731	1.75411	1.87406	3.28731	0	18.7406	32.8731
367	SLC16A1	IPI00024650	SLC16A1	SLC16A1				SLC16A1		1			0.328731	3.28731	0	3.28731	0	0	32.8731
368	SLC1A4	IPI00015476	SLC1A4	SLC1A4				SLC1A4		1			0.328731	3.28731	0	3.28731	0	0	32.8731
369	SLC7A11	IPI00010474						SLC7A11		1	1	0.187406	0.328731	1.75411	1.87406	3.28731	0	18.7406	32.8731
370	SNX18	IPI00045219	SNX18	SNX18				SNX18		1			0.328731	3.28731	0	3.28731	0	0	32.8731
371	SPAG1	IPI00292326						SPAG1		1			0.328731	3.28731	0	3.28731	0	0	32.8731
372	SRGAP1	IPI00376259						SRGAP1		1			0.328731	3.28731	0	3.28731	0	0	32.8731
373	SRGAP2	IPI00479125						SRGAP2		1			0.328731	3.28731	0	3.28731	0	0	32.8731
374	SRI	IPI00027175	SRI	SRI				SRI		1			0.328731	3.28731	0	3.28731	0	0	32.8731
375	SRP54	IPI00929464						SRP54		1			0.328731	3.28731	0	3.28731	0	0	32.8731
376	SSH3	IPI00218486						SSH3		1			0.328731	3.28731	0	3.28731	0	0	32.8731
377	STAG3L	IPI00927896						STAG3L		1			0.328731	3.28731	0	3.28731	0	0	32.8731
378	STAT5B	IPI00103415						STAT5B		1			0.328731	3.28731	0	3.28731	0	0	32.8731
379	TAGAP	IPI00166033						TAGAP		1			0.328731	3.28731	0	3.28731	0	0	32.8731
380	TGM3	IPI00300376	TGM3	TGM3				TGM3		1			0.328731	3.28731	0	3.28731	0	0	32.8731
382	TM4SF18	IPI00060412						TM4SF18		1			0.328731	3.28731	0	3.28731	0	0	32.8731
383	TMBIM1	IPI00290452	TMBIM1	TMBIM1				TMBIM1		1	1	0.187406	0.328731	1.75411	1.87406	3.28731	0	18.7406	32.8731
384	TNFRSF11B	IPI00298362						TNFRSF11B		1			0.328731	3.28731	0	3.28731	0	0	32.8731
385	TNNT1	IPI00220467						TNNT1		1			0.328731	3.28731	0	3.28731	0	0	32.8731
386	TOLLIP	IPI00100154	TOLLIP	TOLLIP				TOLLIP		1			0.328731	3.28731	0	3.28731	0	0	32.8731
387	TOPBP1	IPI00293921						TOPBP1		1			0.328731	3.28731	0	3.28731	0	0	32.8731
388	TRIP10	IPI00018804	TRIP10	TRIP10				TRIP10		1			0.328731	3.28731	0	3.28731	0	0	32.8731
389	TUBB4Q	IPI00018511						TUBB4Q		1			0.328731	3.28731	0	3.28731	0	0	32.8731
391	VPS13C	IPI00465428	VPS13C	VPS13C				VPS13C		1			0.328731	3.28731	0	3.28731	0	0	32.8731
392	WEE2	IPI00745231						WEE2		1			0.328731	3.28731	0	3.28731	0	0	32.8731
393	WWC2	IPI00445212						WWC2		1			0.328731	3.28731	0	3.28731	0	0	32.8731
394	YKT6	IPI00008569						YKT6		1			0.328731	3.28731	0	3.28731	0	0	32.8731
395	ZNF625	IPI00063248						ZNF625		1			0.328731	3.28731	0	3.28731	0	0	32.8731
396	ZYX	IPI00871311						ZYX		1			0.328731	3.28731	0	3.28731	0	0	32.8731
287	CD46	IPI00012035	CD46	CD46	611	IPI00012035	CD46 Isoform A of Membrane cofactor protein	CD46	2	1			0.328731	3.28731	0	2.83099	0.0871726	0	28.2828
305	FJX1	IPI00003834			1296	IPI00003834	FJX1 Four-jointed box protein 1 lng=437 # S	FJX1	2	1			0.328731	3.28731	0	2.83099	0.0871726	0	28.2828
314	HBA2	IPI00410714	HBA2	HBA2	1557	IPI00410714	HBA2;HBA1 Hemoglobin subunit alpha lng=142	HBA2	2	1			0.328731	3.28731	0	2.83099	0.0871726	0	28.2828
361	RSU1	IPI00017256	RSU1	RSU1	3309	IPI00017256	RSU1 Ras suppressor protein 1 lng=277 # SNP	RSU1	2	1			0.328731	3.28731	0	2.83099	0.0871726	0	28.2828
362	S100A16	IPI00062120	S100A16	S100A16	3327	IPI00062120	S100A16 Protein S100-A16 lng=103	S100A16	2	1	1	0.187406	0.328731	1.75411	0.925314	2.83099	0.0871726	9.24427	28.2828
339	MYOF	IPI00021048		MYOF	1282	IPI00021048	FER1L3 Isoform 1 of Myoferlin lng=2061 # SN	MYOF	3	1	1	0.187406	0.328731	1.75411	0.616876	1.88733	0.130759	6.16285	18.8552
351	PSMD2	IPI00012268	PSMD2	PSMD2	2923	IPI00012268	PSMD2 26S proteasome non-ATPase regulatory s	PSMD2	3	1			0.328731	3.28731	0	1.88733	0.130759	0	18.8552
312	GRB2	IPI00021327	GRB2	GRB2	1511	IPI00021327	GRB2 Isoform 1 of Growth factor receptor-bou	GRB2	4	1			0.328731	3.28731	0	1.4155	0.174345	0	14.1414
317	IGHM	IPI00168728	IGHM	IGHM	1791	IPI00168728	IGHM FLJ00385 protein (Fragment) lng=509	IGHM	4	1			0.328731	3.28731	0	1.4155	0.174345	0	14.1414
318	ITGB1	IPI00217561	ITGB1	ITGB1	1874	IPI00217561	ITGB1 Isoform Beta-1C of Integrin beta-1 ln	ITGB1	4	1	1	0.187406	0.328731	1.75411	0.462657	1.4155	0.174345	4.62214	14.1414
331	MIF	IPI00293276	MIF	MIF	2279	IPI00293276	LOC284889;MIF Macrophage migration inhibitor	MIF	4	1	1	0.187406	0.328731	1.75411	0.462657	1.4155	0.174345	4.62214	14.1414
390	VCAN	IPI00009802	VCAN	VCAN	4049	IPI00009802	VCAN Isoform V0 of Versican core protein ln	VCAN	4	1			0.328731	3.28731	0	1.4155	0.174345	0	14.1414
381	TLN1	IPI00298994	TLN1	TLN1	3792	IPI00298994	TLN1 Talin-1 lng=2541 # SNP[2548,l,1227,S]S	TLN1	8	1			0.328731	3.28731	0	0.707748	0.34869	0	7.0707
332	MMP14	IPI00218398		MMP14	2289	IPI00218398	MMP14 Matrix metalloproteinase-14 lng=582 #	MMP14	10	1	1	0.187406	0.328731	1.75411	0.185063	0.566198	0.435863	1.84885	5.65656
348	PRDX4	IPI00011937	PRDX4	PRDX4	2827	IPI00011937	PRDX4 Peroxiredoxin-4 lng=271 # SNP[285,k,2	PRDX4	15	1			0.328731	3.28731	0	0.377465	0.653794	0	3.77104

## Sheet: 5Paca44 EVbasedkorrect
IPI Paca44	GS EV PACA44	km	Paca44 EV crude	em	Paca44 EPCAM affi EV	emn2	PACA44_Sum_matches	PACA44_matches(22965)	Paca44 Secretome	panc1 exosec+-aff+hpde.Panc1_matches(24431)		IDasc+ngfn	IPI also in Panc or HPDE	HPDE,Panc1 30µgSecr+Exo woKrt.Panc1_matches(24431)	Panc1 Secretome	panc1 exosec+-aff+hpde.EXOPanc_matches(31624)	Panc1 Crude Exos 30 µg	HPDE,Panc1 30µgSecr+Exo woKrt.EXOPanc_matches(31624)	Panc1 Crude EV 30 µg	HPDE_matches(20409)	HPDE secretome	EXOHPDE_matches(19309)	HPDE EV Crude 30µg	IPI Panc Affi or crude	Panc1 GS all Affi or crude Evs	Epcam affi Exos Panc1	MFGE8 affi Exos Panc1	crude Exos 0.5 µg Panc1	crude Exos 1.5 µg Panc1	Epcam affi EV Panc1	MFGE8 affi EV Panc1	crude EV 0.5 µg Panc1	crude EV 1.5 µg Panc1
IPI00478003	A2M	4	x				2	0.87089	x	0.409316		32	IPI00478003	0.409316	x	5.05945		5.05945	x	30.3788	x	69.9156	x	IPI00478003	A2M		1.46199	1.37836	0.892193		x	x	x
IPI00000024	PCDH1	3	x	3	x	0.986193	23	10.0152	x
IPI00000070	LDLR	43	x
IPI00419215	A2ML1	32	x				16	6.96712	x			33	IPI00419215	0				0		1.46994	x	3.10736	x
IPI00008338	ABCC1			1	x	0.328731				0		45	IPI00008338	0		0.632431		0.632431	x	0		0		IPI00008338	ABCC1	2.51889	2.19298		0.297398	x	x		x
IPI00431025	ABI1			2	x	0.657462
IPI00219832	ABP1	13	x				15	6.53168	x
IPI00029737	ACSL4			1	x	0.328731				0		79	IPI00029737	0		3.79459		3.79459	x	0		0		IPI00029737	ACSL4	0.839631		0.229727	0.446097	x		x	x
IPI00021428	ACTA1	4	x	3	x	0.986193						81	IPI00021428	0				1.58108	x	0		6.21472	x
IPI00021439	ACTB	50	x	9	x	2.95858	81	35.2711	x	40.5223		83	IPI00021439	40.5223	x	58.4999		58.4999	x	29.3988	x	51.2714	x	IPI00021439	ACTB			0.459453				x
IPI00021440	ACTG1			30	x	9.86193	126	54.8661	x	63.444		88	IPI00021440	63.444	x	77.4728		77.4728	x	57.8176	x	138.277	x	IPI00021440	ACTG1	15.5332		7.58098		x		x
IPI00013508	ACTN1	21	x	6	x	1.97239	65	28.3039	x			93	IPI00013508	0				0		0.48998	x	0
IPI00000865	STARD3	1	x
IPI00013808	ACTN4	45	x	11	x	3.61604	170	74.0257	x	119.93		98	IPI00013808	119.93	x	56.9188		56.9188	x	62.7174	x	32.1094	x	IPI00013808	ACTN4	7.13686	1.46199	9.64852	9.07063	x	x	x	x
IPI00000891	GH1	1	x																					IPI00000891	LOC100293689	0.419815	1.46199			x	x
IPI00001468	SCGB1D1	4	x
IPI00013897	ADAM10	22	x	30	x	9.86193	17	7.40257	x	0		110	IPI00013897	0		0		0		0.97996	x	0		IPI00013897	ADAM10	0.419815		2.75672	1.33829	x		x	x
IPI00001520	SSX2B	1	x
IPI00440932	ADAM9	2	x	3	x	0.986193	3	1.30634	x			116	IPI00440932	0				2.52972	x	0		0
IPI00374563	AGRN	71	x				280	121.925	x	194.425		138	IPI00374563	194.425	x	111.624		111.624	x	460.581	x	437.102	x	IPI00374563	AGRN			15.6214	12.342			x	x
IPI00001649	DNAJC15	4	x	13	x	4.2735				0		1109	IPI00001649	0		1.58108		1.58108	x	0		0		IPI00001649	DNAJC15	0.419815	4.38596		0.148699	x	x		x
IPI00012007	AHCY	10	x				38	16.5469	x	5.32111		143	IPI00012007	5.32111	x	11.3838		11.3838	x	9.7996	x	8.80418	x	IPI00012007	AHCY			0.229727	0.892193			x	x
IPI00001922	ST14	7	x	6	x	1.97239	16	6.96712	x			3835	IPI00001922	0				0		0.48998	x	0
IPI00019223	AKAP9	1	x
IPI00002171	GPR172A	1	x	1	x	0.328731				0		1630	IPI00002171	0		0.632431		0.632431	x	0		0		IPI00002171	GPR172A	0.419815				x
IPI00015102	ALCAM	3	x				242	105.378	x	0		174	IPI00015102	0		0.632431		0.632431	x	0		0		IPI00015102	ALCAM				0.148699				x
IPI00002432	HOOK2	2	x	1	x	0.328731
IPI00791964	ALCAM	6	x
IPI00002732	EXTL2	3	x				11	4.7899	x			1322	IPI00002732	4.09316	x			3.79459	x	2.4499	x	2.07157	x
IPI00002745	CTSZ	10	x				75	32.6584	x			987	IPI00002745	6.95837	x			0		10.2896	x	0
IPI00795504	ALCAM	18	x				65	28.3039	x			173	IPI00795504	9.82358	x			1.26486	x	0		0
IPI00944977	ALCAM	81	x
IPI00018031	ALDH3B1			1	x	0.328731						181	IPI00018031	0				0		0.48998	x	0
IPI00465439	ALDOA	40	x	1	x	0.328731	108	47.0281	x	65.8999		186	IPI00465439	65.8999	x	31.9378		31.9378	x	24.989	x	21.7515	x	IPI00465439	ALDOA	6.29723		5.51344		x		x
IPI00796333	ALDOA	14	x				2	0.87089	x	7.36769		185	IPI00796333	7.36769	x	5.69188		5.69188	x	0		0		IPI00796333	ALDOA		2.19298		0.148699		x		x
IPI00418262	ALDOC	5	x				28	12.1925	x	0		187	IPI00418262	0		5.37566		5.37566	x	10.2896	x	6.21472	x	IPI00418262	ALDOC			0.918907				x
IPI00003384	CELSR1	1	x																					IPI00003384	CELSR1				0.148699				x
IPI00003421	TBR1	5	x							0.818632		3914	IPI00003421	0.818632	x	0.948647		0.948647	x	0.97996	x	0.517893	x	IPI00003421	TBR1				0.297398				x
IPI00007289	ALPP	4	x																					IPI00007289	ALPP				0.148699				x
IPI00003648	PVRL1	7	x				41	17.8533	x
IPI00003834	FJX1			1	x	0.328731	2	0.87089	x			1409	IPI00003834	1.22795	x			0		0.97996	x	0.517893	x
IPI00007423	ANP32B	1	x				5	2.17723	x			202	IPI00007423	1.22795	x			0		0		0
IPI00218918	ANXA1	2	x	9	x	2.95858	46	20.0305	x	3.27453		208	IPI00218918	3.27453	x	5.69188		5.69188	x	54.8778	x	32.6273	x	IPI00218918	ANXA1		0.730994	0.918907	0.892193		x	x	x
IPI00003935	HIST2H2BE	6	x	1	x	0.328731				16.782		1734	IPI00003935	16.782	x	23.0837		23.0837	x	43.6082	x	14.501	x	IPI00003935	HIST2H2BE	5.87741	1.46199	0.918907	1.78439	x	x	x	x
IPI00414320	ANXA11	5	x				3	1.30634	x	1.22795		212	IPI00414320	1.22795	x	0		0		0		0		IPI00414320	ANXA11		0.730994	0.229727			x	x
IPI00909703	ANXA11			14	x	4.60224				0		211	IPI00909703	0		10.7513		10.7513	x	0		0		IPI00909703	ANXA11				1.04089				x
IPI00418169	ANXA2	8	x	20	x	6.57462	68	29.6103	x	27.4242		217	IPI00418169	27.4242	x	28.4594		28.4594	x	48.508	x	40.3957	x	IPI00418169	ANXA2	11.7548	13.1579	7.35125	4.60967	x	x	x	x
IPI00024095	ANXA3	3	x				8	3.48356	x			219	IPI00024095	0				0		0.97996	x	0
IPI00964070	ANXA3			5	x	1.64366
IPI00329801	ANXA5			1	x	0.328731	1	0.435445	x	3.27453		223	IPI00329801	3.27453	x	0		0		10.2896	x	0.517893	x	IPI00329801	ANXA5		0.730994				x
IPI00926648	APEH	7	x
IPI00005084	ASNSD1	1	x
IPI00005126	EFNB2	1	x
IPI00031030	APLP2	15	x				78	33.9647	x	6.13974		252	IPI00031030	6.13974	x	0.948647		0.948647	x	0.97996	x	0		IPI00031030	APLP2			1.14863	1.63569			x	x
IPI00220977	APLP2	4	x				5	2.17723	x	7.777		253	IPI00220977	7.777	x	13.9135		13.9135	x	0.48998	x	4.14315	x	IPI00220977	APLP2				0.148699				x
IPI00005264	PKP2			10	x	3.28731
IPI00021841	APOA1	1	x							2.4559		256	IPI00021841	2.4559	x	0		0		0		0		IPI00021841	APOA1				2.37918				x
IPI00021854	APOA2	1	x							0		259	IPI00021854	0		0		0		0		0.517893	x	IPI00021854	APOA2			0.68918	0.594796			x	x
IPI00924574	APOD			6	x	1.97239
IPI00006091	DMD	1	x	1	x	0.328731				0		1098	IPI00006091	0		0.316216		0.316216	x	0		0		IPI00006091	DMD		0.730994				x
IPI00006158	LRMP			1	x	0.328731																		IPI00006158	LRMP		2.19298	0.229727	0.594796		x	x	x
IPI00006211	VAPB			4	x	1.31492	1	0.435445	x	0.818632		4251	IPI00006211	0.818632	x	0		0		0		0		IPI00006211	VAPB	2.51889				x
IPI00006552	CNOT7	13	x									819	IPI00006552	0				0.316216	x	0		0.517893	x
IPI00006608	APP	34	x				37	16.1115	x	42.9782		268	IPI00006608	42.9782	x	0.632431		0.632431	x	53.4078	x	3.62525	x	IPI00006608	APP			2.52699	2.67658			x	x
IPI00215914	ARF1	6	x				8	3.48356	x	2.4559		277	IPI00215914	2.4559	x	0.316216		0.316216	x	0.48998	x	0.517893	x	IPI00215914	ARF1		1.46199				x
IPI00215917	ARF3			6	x	1.97239				4.09316		278	IPI00215917	4.09316	x	7.90539		7.90539	x	0		10.3579	x	IPI00215917	ARF3	3.77834		1.83781	2.67658	x		x	x
IPI00006982	XAGE1C	5	x	4	x	1.31492				0		4316	IPI00006982	0		3.47837		3.47837	x	0		8.80418	x	IPI00006982	XAGE1C	1.67926	8.77193	1.14863	1.18959	x	x	x	x
IPI00215918	ARF4			2	x	0.657462				0		279	IPI00215918	0		8.53782		8.53782	x	0		6.73261	x	IPI00215918	ARF4	1.67926	1.46199	1.14863	1.33829	x	x	x	x
IPI00007068	ACTR3B	1	x
IPI00215919	ARF5			3	x	0.986193				0		281	IPI00215919	0		2.21351		2.21351	x	0		0		IPI00215919	ARF5			0.918907	1.33829			x	x
IPI00020567	ARHGAP1	1	x				1	0.435445	x			285	IPI00020567	0				0		0.48998	x	1.03579	x
IPI00791712	ARHGDIB			1	x	0.328731
IPI00166858	ARRDC1	9	x	15	x	4.93097	1	0.435445	x			316	IPI00166858	0				3.79459	x	0		2.58947	x
IPI00414005	ATP1A1	2	x
IPI00646182	ATP1A1			19	x	6.24589				0		338	IPI00646182	0		6.0081		6.0081	x	0		5.17893	x	IPI00646182	ATP1A1	7.97649	8.04094	5.97289	5.20446	x	x	x	x
IPI00747849	ATP1B1			3	x	0.986193				0		340	IPI00747849	0		3.47837		3.47837	x	0		0		IPI00747849	ATP1B1	0.419815		0.68918	0.892193	x		x	x
IPI00021695	ATP2B1			4	x	1.31492				0		342	IPI00021695	0		5.37566		5.37566	x	0		0		IPI00021695	ATP2B1				0.297398				x
IPI00007797	FABP5			1	x	0.328731	21	9.14435	x			1337	IPI00007797	1.22795	x			0		32.3387	x	0.517893	x
IPI00007817	VGLL3	2	x
IPI00008085	SLC39A10	1	x
IPI00012490	ATP2B4			4	x	1.31492				0		344	IPI00012490	0		1.89729		1.89729	x	0		0		IPI00012490	ATP2B4	0.839631		0.459453	1.04089	x		x	x
IPI00168884	ATP6AP2			5	x	1.64366	11	4.7899	x			352	IPI00168884	7.36769	x			0		0		0
IPI00642918	ATP6AP2	3	x							2.04658		350	IPI00642918	2.04658	x	0.316216		0.316216	x	0		0		IPI00642918	ATP6AP2			0.918907				x
IPI00872971	ATP6AP2	4	x
IPI00027235	ATRN	6	x							0		362	IPI00027235	0		0		0		0		0		IPI00027235	ATRN			0.459453				x
IPI00008569	YKT6			1	x	0.328731						4338	IPI00008569	0				1.89729	x	0		0
IPI00162735	ATRN	19	x
IPI00008840	POU3F1			1	x	0.328731																		IPI00008840	POU3F1	0.419815				x
IPI00296992	AXL	7	x				21	9.14435	x			367	IPI00296992	6.54906	x			1.26486	x	0		0
IPI00166729	AZGP1	1	x	1	x	0.328731						368	IPI00166729	0				0		0		0.517893	x
IPI00008982	ALDH18A1			1	x	0.328731																		IPI00008982	ALDH18A1	2.09908				x
IPI00004656	B2M	4	x	3	x	0.986193				0		370	IPI00004656	0		0		0		18.6192	x	0		IPI00004656	B2M	0.419815		0.68918	0.892193	x		x	x
IPI00180292	BAIAP2	1	x	9	x	2.95858				0		386	IPI00180292	0		2.21351		2.21351	x	0		0		IPI00180292	BAIAP2	0.839631			0.148699	x			x
IPI00009302	PLEK2			2	x	0.657462
IPI00002406	BCAM	10	x				32	13.9342	x	0		397	IPI00002406	0		6.64053		6.64053	x	0		4.14315	x	IPI00002406	BCAM			0.68918	0.743494			x	x
IPI00219575	BLMH			1	x	0.328731				0.818632		413	IPI00219575	0.818632	x	1.26486		1.26486	x	0.97996	x	0		IPI00219575	BLMH		0.730994	0.229727	0.297398		x	x	x
IPI00019906	BSG	5	x	18	x	5.91716	3	1.30634	x	0.818632		430	IPI00019906	0.818632	x	24.0324		24.0324	x	0		0		IPI00019906	BSG	8.81612	11.6959	6.8918	4.46097	x	x	x	x
IPI00059185	C11orf52			1	x	0.328731
IPI00009680	MRPL44	1	x
IPI00783987	C3	228	x	7	x	2.30112	360	156.76	x	0		504	IPI00783987	0		0		0		23.519	x	18.6442	x	IPI00783987	C3			0.229727				x
IPI00887739	C3			11	x	3.61604						505	IPI00887739	0				0.316216	x	0		12.4294	x
IPI00010157	MAT2A	5	x				15	6.53168	x			2336	IPI00010157	3.27453	x			0		2.4499	x	0
IPI00942927	C3	75	x
IPI00783904	C9orf169			2	x	0.657462
IPI00301263	CAD	4	x							0.818632		535	IPI00301263	0.818632	x	0		0		0		0		IPI00301263	CAD			0.229727				x
IPI00010333	MDK	3	x	3	x	0.986193	47	20.4659	x	4.09316		2361	IPI00010333	4.09316	x	13.5973		13.5973	x	7.3497	x	2.58947	x	IPI00010333	MDK	5.87741	2.19298		1.33829	x	x		x
IPI00893035	CAD	12	x				18	7.83801	x	5.73042		536	IPI00893035	5.73042	x	33.2026		33.2026	x	3.42986	x	16.5726	x	IPI00893035	CAD				0.594796				x
IPI00010348	DNASE2	1	x				14	6.09623	x			1116	IPI00010348	2.04658	x			0		1.46994	x	0
IPI00386621	CALM3	2	x							0		544	IPI00386621	0		0.948647		0.948647	x	0		0		IPI00386621	CALM1			0.918907				x
IPI00216984	CALML3			2	x	0.657462																		IPI00216984	CALML3	1.25945				x
IPI00010474	SLC7A11	1	x	1	x	0.328731
IPI00020599	CALR	11	x				35	15.2406	x	14.7354		546	IPI00020599	14.7354	x	0.948647		0.948647	x	11.2695	x	0		IPI00020599	CALR		2.92398				x
IPI00010737	THBD	3	x	10	x	3.28731						3952	IPI00010737	0				0.632431	x	0		0
IPI00100160	CAND1	1	x				1	0.435445	x			551	IPI00100160	0				5.37566	x	1.46994	x	10.3579	x
IPI00013885	CASP14	2	x							0		587	IPI00013885	0		0		0		0		4.14315	x	IPI00013885	CASP14	1.67926	13.1579	2.75672	1.04089	x	x	x	x
IPI00009236	CAV1	1	x									592	IPI00009236	0				2.21351	x	0		2.58947	x
IPI00011088	CLDN12			1	x	0.328731						779	IPI00011088	0				0.316216	x	0		0
IPI00011090	FRMD8			1	x	0.328731
IPI00011126	PSMC1			1	x	0.328731						3061	IPI00011126	0				12.0162	x	0		0.517893	x
IPI00759683	CAV1	3	x	1	x	0.328731				0		593	IPI00759683	0		1.58108		1.58108	x	0		1.03579	x	IPI00759683	CAV1	0.419815		0.229727	0.446097	x		x	x
IPI00027626	CCT6A			1	x	0.328731				7.777		644	IPI00027626	7.777	x	16.7594		16.7594	x	0		5.17893	x	IPI00027626	CCT6A			0.229727	0.297398			x	x
IPI00011276	BCKDHB	3	x
IPI00298851	CD151	9	x	12	x	3.94477				0		655	IPI00298851	0		25.9297		25.9297	x	0		0.517893	x	IPI00298851	CD151	2.93871	1.46199	2.52699	2.08178	x	x	x	x
IPI00297160	CD44	18	x	6	x	1.97239				6.95837		659	IPI00297160	6.95837	x	46.4837		46.4837	x	0		3.62525	x	IPI00297160	CD44	18.4719	19.7368	11.4863	8.47584	x	x	x	x
IPI00011643	SPINT1	17	x				29	12.6279	x			3775	IPI00011643	0				0		0.48998	x	0
IPI00011651	PTPRG	1	x
IPI00011656	B4GALT5	1	x				12	5.22534	x			382	IPI00011656	1.63726	x			0		0		0
IPI00011698	SAP18	1	x
IPI00012035	CD46			1	x	0.328731	2	0.87089	x	2.4559		662	IPI00012035	2.4559	x	3.79459		3.79459	x	0		0		IPI00012035	CD46				0.446097				x
IPI00219852	CD46	1	x									663	IPI00219852	0				1.89729	x	0		0.517893	x
IPI00974349	CD55			8	x	2.62985
IPI00011302	CD59	7	x	3	x	0.986193	7	3.04812	x	2.86521		667	IPI00011302	2.86521	x	28.4594		28.4594	x	0		5.17893	x	IPI00011302	CD59	4.19815	3.65497	1.83781	3.56877	x	x	x	x
IPI00215998	CD63	16	x	14	x	4.60224				2.04658		669	IPI00215998	2.04658	x	0.632431		0.632431	x	0		0.517893	x	IPI00215998	CD63	1.67926	0.730994	2.98645	0.892193	x	x	x	x
IPI00012102	GNS	4	x				10	4.35445	x			1609	IPI00012102	0.818632	x			0		0		0
IPI00012197	DCTPP1	1	x							0.409316		4329	IPI00012197	0.409316	x	0		0		0		0		IPI00012197	DCTPP1				0.148699				x
IPI00000190	CD81	2	x	2	x	0.657462				4.50248		674	IPI00000190	4.50248	x	2.21351		2.21351	x	1.95992	x	0.517893	x	IPI00000190	CD81	1.67926	1.46199	0.68918	0.892193	x	x	x	x
IPI00012386	COCH	2	x				32	13.9342	x			824	IPI00012386	0				0		0		10.3579	x
IPI00020446	CD82	1	x	2	x	0.657462				0		677	IPI00020446	0		4.74323		4.74323	x	0		8.80418	x	IPI00020446	CD82	0.419815			0.148699	x			x
IPI00215997	CD9	9	x	12	x	3.94477	5	2.17723	x	2.86521		678	IPI00215997	2.86521	x	4.42702		4.42702	x	0		9.83997	x	IPI00215997	CD9	2.51889	2.19298	2.29727	1.63569	x	x	x	x
IPI00012493	SNORD54	1	x				5	2.17723	x	0		3429	IPI00012493	0		0		0		8.32966	x	0		IPI00012493	RPS20			0.229727	0.148699			x	x
IPI00012585	HEXB	29	x				26	11.3216	x	7.36769		1712	IPI00012585	7.36769	x	3.47837		3.47837	x	1.95992	x	3.62525	x	IPI00012585	HEXB				0.297398				x
IPI00012645	SPTBN2	2	x							0		3803	IPI00012645	0		0.948647		0.948647	x	0		0.517893	x	IPI00012645	SPTBN2				0.297398				x
IPI00012834	PPP2R5C	1	x
IPI00013219	ILK			3	x	0.986193
IPI00299412	CD97	1	x	2	x	0.657462																		IPI00299412	CD97			0.459453	0.297398			x	x
IPI00016786	CDC42	3	x	6	x	1.97239				7.777		691	IPI00016786	7.777	x	0		0		0		0		IPI00016786	CDC42	2.09908	1.46199	0.918907	2.67658	x	x	x	x
IPI00000513	CDH1	2	x	4	x	1.31492	44	19.1596	x			697	IPI00000513	0.409316	x			0.632431	x	26.4589	x	9.32208	x
IPI00013654	DCTN3			1	x	0.328731						1042	IPI00013654	0				0.632431	x	0		0
IPI00744889	CDH1	8	x				41	17.8533	x
IPI00019591	CFB	1	x				5	2.17723	x	1.63726		727	IPI00019591	1.63726	x	1.26486		1.26486	x	10.2896	x	16.5726	x	IPI00019591	CFB			5.74317	4.75836			x	x
IPI00291867	CFI	2	x							0		735	IPI00291867	0		0.948647		0.948647	x	6.36974	x	8.80418	x	IPI00291867	CFI			0.229727	0.148699			x	x
IPI00012011	CFL1	5	x	5	x	1.64366	38	16.5469	x	30.6987		737	IPI00012011	30.6987	x	13.5973		13.5973	x	13.7194	x	15.5368	x	IPI00012011	CFL1	6.29723	4.38596	0.918907	2.97398	x	x	x	x
IPI00302383	CFTR	1	x
IPI00382452	CHMP1A	3	x	4	x	1.31492				0		749	IPI00382452	0		4.1108		4.1108	x	0		0		IPI00382452	CHMP1A			0.459453	0.446097			x	x
IPI00156984	CHMP1B	1	x	2	x	0.657462						750	IPI00156984	0				3.47837	x	0		0
IPI00004416	CHMP2A	3	x	5	x	1.64366				0		752	IPI00004416	0		10.4351		10.4351	x	0		0		IPI00004416	CHMP2A	0.419815		0.68918	0.446097	x		x	x
IPI00025974	CHMP4B			2	x	0.657462				0		755	IPI00025974	0		2.21351		2.21351	x	0.48998	x	0.517893	x	IPI00025974	CHMP4B	0.839631		1.14863	0.892193	x		x	x
IPI00014137	OSBPL2			1	x	0.328731
IPI00018451	CIB1	4	x	5	x	1.64366				0		768	IPI00018451	0		0.632431		0.632431	x	0		0		IPI00018451	CIB1				0.148699				x
IPI00014873	CDK10	6	x							0.818632		705	IPI00014873	0.818632	x	0		0		1.95992	x	0.517893	x	IPI00014873	CDK10			0.229727	0.297398			x	x
IPI00014898	PLEC			2	x	0.657462						2854	IPI00014898	0				0		2.4499	x	0
IPI00015101	C9orf167	1	x				4	1.74178	x			523	IPI00015101	0.409316	x			0		0		0
IPI00000691	CLDN1	1	x							0		777	IPI00000691	0		1.26486		1.26486	x	0		2.58947	x	IPI00000691	CLDN1				0.743494				x
IPI00007364	CLDN3	4	x	6	x	1.97239				0		780	IPI00007364	0		1.58108		1.58108	x	0		0		IPI00007364	CLDN3				0.594796				x
IPI00015262	CNN2			1	x	0.328731						817	IPI00015262	0				0		0		0.517893	x
[truncated: 706 more rows]

## Sheet: 5Paca44 EVbasedVP&EC&PANC+HPDEc
id paca EV	IPI Paca44	GS EV PACA44	km	Paca44 EV crude	em	Paca44 EPCAM affi EV	emn2	PACA44_Sum_matches	PACA44_matches(22965)	Paca44 Secretome	IDasc+ngfn	IPI also in Panc or HPDE	HPDE,Panc1 30µgSecr+Exo woKrt.Panc1_matches(24431)	Panc1 Secretome	HPDE,Panc1 30µgSecr+Exo woKrt.EXOPanc_matches(31624)	Panc1 Crude EV 30 µg	HPDE_matches(20409)	HPDE secretome	EXOHPDE_matches(19309)	HPDE EV Crude 30µg	IPI Panc Affi or crude	Panc1 GS all Affi or crude Evs	Epcam affi Exos Panc1	MFGE8 affi Exos Panc1	crude Exos 0.5 µg Panc1	crude Exos 1.5 µg Panc1	Epcam affi EV Panc1	MFGE8 affi EV Panc1	crude EV 0.5 µg Panc1	crude EV 1.5 µg Panc1	human protGS_VesiclEpedia download 20062013	human protGS_Exocarta download 20062013	number in database
[truncated: 872 more rows]

[truncated: 17 more sheets: Tabelle1, 6 Panc1 affi crude EVs secr, 7 EVs crude Paca44, 8 EPCAM affi EVs Paca44, 9 Secretome Paca44 , HPDE A Secretome raw, HPDE B Secretome raw, HPDE secretome B, 10 4_Panc1 EVs crude, 11 3_Panc1 EVs crude, 12 2_Panc1 MFGE8 affi EVs, 13 1_Panc1 EPCAM affi EVs, 14 Panc1 secretome, 15 Panc1 Lysate , 16crude EVs 30µg Panc1, 17 secretome HPDE, 18 crude EVs 30µg HPDE ]
